# Supplementary material for: Whole-Genome Sequencing and Comparative Genome Analysis of Fusarium solani-melongenae Causing Fusarium Root and Stem Rot in Sweetpotatoes
Source: Microbiol Spectr. 2022 Jul 7;10(4):e00683-22. doi: 10.1128/spectrum.00683-22 (PMC9430127; doi:10.1128/spectrum.00683-22)
Supplement: Supplemental file 2 — Supplemental material. Download spectrum.00683-22-s0002.xlsx, XLSX file, 0.01 MB [file spectrum.00683-22-s0002.xlsx]

## Sheet: Sheet1
TABLE S1 Length distribution of clean reads
Length (bp)	Clean reads number	Total length (bp)	Ratio (%)	Average length（bp）
0 – 2,000	0	0	0	0
2,000 – 5,000	102689	333633731	5.45	3248.97
5,000 – 10,000	80802	594684808	9.72	7359.77
10,000 – 20,000	173918	2550048407	41.71	14662.4
20,000 – 30,000	68914	1653379436	27.04	23991.9
30,000 – 40,000	18330	621094227	10.15	33884
40,000 – 50,000	4929	216648102	3.54	43953.8
50,000 – 60,000	1613	87216352	1.42	54070.9
60,000 – 70,000	525	33629853	0.55	64056.9
70,000 – 80,000	189	14023668	0.22	74199.3
≥ 80,000	102	9152832	0.14	89733.6
Total	452011	6113511416	100	13525.1
