# Supplementary material for: Whole-Genome Sequencing and Comparative Genome Analysis of Fusarium solani-melongenae Causing Fusarium Root and Stem Rot in Sweetpotatoes
Source: Microbiol Spectr. 2022 Jul 7;10(4):e00683-22. doi: 10.1128/spectrum.00683-22 (PMC9430127; doi:10.1128/spectrum.00683-22)
Supplement: Supplemental file 3 — Supplemental material. Download spectrum.00683-22-s0003.xlsx, XLSX file, 0.01 MB [file spectrum.00683-22-s0003.xlsx]

## Sheet: Sheet1
TABLE S2 GenBank accession numbers of Fusarium sequences used in Figure 4a
Speciesa	Isolateb	Genbank accession			Fusarium species complexc
		ITS	RPB2	TEF 1α
F. solani-melongenae	CRI 24-3 = ACCC 39784	-	-	-	clade 3 (FSSC 21)
F. petroliphilum MPV*	CBS 135955	KJ867425	KJ867426	KJ867424	clade 3 (FSSC 1)
F. keratoplasticum	NRRL 46437	GU170643	GU170588	GU170623	clade 3 (FSSC 2)
F. falciforme	CBS 475.67	EU329690	LT960558	LT906669	clade 3 (FSSC 3+4)
F. solani	NRRL 43468	EF453093	EF469980	EF452941	clade 3 (FSSC 5)
F. solani	NRRL 43474	EF453097	EF469984	EF452945	clade 3 (FSSC 5)
F. metavorans	NRRL 43489	DQ790528	DQ790572	DQ790484	clade 3 (FSSC 6)
F. waltergamsii	NRRL 32323	DQ094420	EU329576	DQ246951	clade 3 (FSSC 7)
F. neocosmosporiellum	NRRL 22166	DQ094319	EU329497	AF178350	clade 3 (FSSC 8)
F. tonkinense	NRRL 46676	GU250669	GU25073	GU250546	clade 3 (FSSC 9)
F. vanettenii MPVI*	NRRL 22278	DQ094309	EU329501	AF178337	clade 3 (FSSC 11)
F. vanettenii MPVI*	NRRL 22820	DQ094310	EU329532	AF178355	clade 3 (FSSC 11)
F. vanettenii MPVI*	CBS 123669	KM231796	KM232364	KM231925	clade 3 (FSSC 11)
F. vanettenii MPVI*	NRRL 45880 = 77-13-4	EU329689	JX171655	FJ240352	clade 3 (FSSC 11)
F. quercinum	NRRL 22652	DQ094326	EU329518	DQ246841	clade 3 (FSSC 14)
F. breve	VG157	MW173045	MW446578	MW248744	clade 3 (FSSC 15)
F. lichenicola	NRRL 28030	DQ094355	KR674002	KR673968	clade 3 (FSSC 16)
F. parceramosum	CBS 115695	JX435199	JX435249	JX435149	clade 3 (FSSC 18)
F. ambrosium	NRRL 20438	AF178397	JX171584	AF178332	clade 3 (FSSC 19)
F. suttonianum	NRRL 32858	DQ094617	EU329630	DQ247163	clade 3 (FSSC 20)
F. solani-melongenae	NRRL 22101	AF178398	MG282399	AF178333	clade 3 (FSSC 21)
F. solani-melongenae	NRRL 52699	JF740905	JF741108	JF740782	clade 3 (FSSC 21)
F. solani-melongenae	CBS 101573	KM231798	KM232365	KM231927	clade 3 (FSSC 21)
F. yamamotoi MPIV*	NRRL 22277	AF178401	FJ240380	AF178336	clade 3 (FSSC 22)
F. yamamotoi MPIV*	NRRL 22163	AF178394	EU329496	AF178328	clade 3 (FSSC 22)
F. bataticola MPII*	NRRL 22402	AF178408	FJ240381	AF178344	clade 3 (FSSC 23)
F. bostrycoides	NRRL 31169	DQ094396	EU329564	DQ246923	clade 3 (FSSC 25)
F. cyanescens	NRRL 37625	EU329684	EU329637	FJ240353	clade 3 (FSSC 27)
F. ferrugineum	NRRL 32437	DQ094446	EU329581	DQ246979	clade 3 (FSSC 28)
F. oblongum	NRRL 28008	DQ094350	EF470135	DQ246868	clade 3 (FSSC 29)
F. protoensiforme	NRRL 22178	AF178399	EU329498	AF178334	clade 3 (FSSC 32)
F. pseudensiforme	NRRL 46517	KC691584	KC691674	KC691555	clade 3 (FSSC 33)
F. crassum	CPC 37122	MW173061	MW446594	MW248760	clade 3 (FSSC 34)
F. euwallaceae	NRRL 54726	JQ038018	JQ038032	JQ038011	clade 3
F. floridanum	NRRL 62606	KC691561	KC691622	KC691533	clade 3
F. kuroshium	UCR3641	KX262196	KX262256	KX262216	clade 3
F. riograndense	UFMG-CM F 12570	KT186366	KX534003	KX534002	clade 3
F. tuaranense	NRRL 46518	KC691571	KC691632	KC691543	clade 3
F. brasiliense	NRRL 31757	EF408514	EU329565	EF408409	clade 2
F. cuneirostrum	NRRL 31157	EF408519	FJ240389	EF408414	clade 2
F. phaseoli	NRRL 22276	EU329668	JX171608	EF408415	clade 2
F. virguliforme	NRRL 31041	AY220239	JX171643	AY220193	clade 2
F. illudens	NRRL 22090	AF178393	JX171601	AF178326	clade 1
aSeven heterothallic mating populations (MPs) of N. haematococca.
bACCC: Agricultural Culture Collection of China; CBS: Westerdijk Fungal Biodiversity Institute; NRRL: Agricultural Research Service Culture Collection; VG: Working collection of J. Van Niekerk; CPC: Collection of P.W. Crous; UCR: University of California, Riverside; UFMG-CM F: Collection of Microorganisms, DNA and Cells of Minas Gerais Federal University.
cFSSC: Fusarium solani species complex.
