# Supplementary material for: Whole-Genome Sequencing and Comparative Genome Analysis of Fusarium solani-melongenae Causing Fusarium Root and Stem Rot in Sweetpotatoes
Source: Microbiol Spectr. 2022 Jul 7;10(4):e00683-22. doi: 10.1128/spectrum.00683-22 (PMC9430127; doi:10.1128/spectrum.00683-22)
Supplement: Supplemental file 4 — Supplemental material. Download spectrum.00683-22-s0004.xlsx, XLSX file, 0.01 MB [file spectrum.00683-22-s0004.xlsx]

## Sheet: Sheet1
TABLE S3 Strain data of 18 Fusarium species used in comparative genome analysis
Speciesa	Strainb	Genome assembly	Annotation format in GenBank	Toatal length (Mb)	GC (%)	Assembly level	Number of scaffolds/contigs	Fusarium species complexc
F. solani-melongenae	CRI 24-3 = ACCC 39784	GCA_023101225.1	genbank	49.59	50.6	Scaffold	12	clade 3 (FSSC 21)
F. falciforme	NRRL 43529	GCA_013363125.1	genbank	48.2	52.2	Scaffold	3427	clade 3 (FSSC 3+4)
F. solani	JS-169	GCA_002215905.1	genbank	45.22	49.9	Scaffold	17	clade 3 (FSSC 5)
F. metavorans	NRRL 43489	GCA_001633045.1	genbank	46.94	51.8	Scaffold	103	clade 3 (FSSC 6)
F. neocosmosporiellum	NRRL 22166	GCA_006518225.1	genbank	54.04	51.6	Scaffold	5494	clade 3 (FSSC 8)
F. vanettenii MPVI*	77-13-4 = NRRL 45880	GCA_000151355.1	gff, genbank, tabular	51.29	50.8	Scaffold	209	clade 3 (FSSC 11)
F. ambrosium	NRRL 20438	GCA_003947045.1	gff, genbank, tabular	49.04	51.1	Scaffold	1366	clade 3 (FSSC 19)
F. protoensiforme	NRRL 22178	GCA_011320165.1	genbank	45.46	53	Scaffold	1682	clade 3 (FSSC 32)
F. euwallaceae	HFEW-16-IV-019	GCA_002168265.2	genbank	48.27	51.3	Scaffold	287	clade 3
F. floridanum	NRRL 62606	GCA_003947005.1	gff, genbank, tabular	47.43	51.4	Scaffold	1719	clade 3
F. kuroshium	UCR3666	GCA_003698175.1	gff, genbank, tabular	46.64	51.3	Scaffold	1403	clade 3
F. tuaranense	NRRL 46518	GCA_013363205.1	genbank	48.89	51.2	Scaffold	3977	clade 3
F. brasiliense	NRRL 31757	GCA_001680685.1	genbank	49.38	50.1	Contig	22229	clade 2
F. cuneirostrum	NRRL 31157	GCA_001680505.1	genbank	49.01	-	Contig	18692	clade 2
F. virguliforme	NRRL 31041	GCA_013363175.1	genbank	45.37	53.1	Scaffold	3852	clade 2
F. illudens	NRRL 22090	GCA_013623515.1	genbank	40.32	52.9	Scaffold	3457	clade 1
F. fujikuroi	IMI 58289	GCA_900079805.1	gff, genbank, tabular	43.83	47.5	Chromosome	12	FFSC
F. oxysporum	NRRL 32931	GCA_000149955.2	gff, genbank, tabular	59.9	48.4	Chromosome	168	FOSC
a,bAs described in TABLE S2.
cFSSC: Fusarium solani species complex; FFSC: Fusarium fujikuroi species complex, FOSC: Fusarium oxysporum species complex.
