# Supplementary material for: Whole-Genome Sequencing and Comparative Genome Analysis of Fusarium solani-melongenae Causing Fusarium Root and Stem Rot in Sweetpotatoes
Source: Microbiol Spectr. 2022 Jul 7;10(4):e00683-22. doi: 10.1128/spectrum.00683-22 (PMC9430127; doi:10.1128/spectrum.00683-22)
Supplement: Supplemental file 5 — Supplemental material. Download spectrum.00683-22-s0005.xlsx, XLSX file, 0.08 MB [file spectrum.00683-22-s0005.xlsx]

## Sheet: Sheet1
TABLE S4 CAZymes detected in 24-3 proteome
Protein IDa	CAZyme familyb	Protein length	Protein startc	Protein endc	hmm lengthd	hmm starte	hmm ende	E-value	Coverage
EVM0002780.1	AA1	610	42	387	943	452	794	2.2e-90	0.362672
EVM0005238.1	AA1	565	71	372	943	450	733	1.9e-85	0.300106
EVM0006468.1	AA1	588	57	385	943	436	726	7.1e-91	0.307529
EVM0007043.1	AA1	622	45	385	943	451	788	9.4e-95	0.35737
EVM0010421.1	AA1	651	122	440	943	450	749	4.5e-86	0.317073
EVM0000640.1	AA2	491	174	419	255	4	254	8e-48	0.980392
EVM0000703.1	AA2	357	86	338	255	4	254	2.6e-63	0.980392
EVM0001927.1	AA2	817	139	240	255	14	114	4.6e-11	0.392157
	AA2	817	542	801	255	28	253	3.8e-10	0.882353
EVM0014919.1	AA2	782	120	221	255	15	115	3.3e-13	0.392157
	AA2	782	508	774	255	22	253	1.7e-10	0.905882
EVM0000275.1	AA3	454	16	449	618	144	394	7e-53	0.404531
EVM0000334.1	AA3	603	7	601	618	83	402	1.2e-80	0.516181
EVM0000679.1	AA3	745	215	736	618	83	394	2.6e-51	0.503236
EVM0001359.1	AA3	429	1	424	618	190	399	1.7e-50	0.338188
EVM0001595.1	AA3	617	32	616	618	81	398	2.3e-86	0.512945
EVM0002378.1	AA3	652	59	649	618	88	411	8e-86	0.522654
EVM0003240.1	AA3	608	14	607	618	86	404	9.7e-91	0.514563
EVM0003658.1	AA3	565	3	562	618	87	401	2.6e-81	0.508091
EVM0004478.1	AA3	665	11	642	618	85	404	1.3e-88	0.516181
EVM0005253.1	AA3	598	6	594	618	82	401	9.4e-78	0.516181
EVM0006050.1	AA3	543	10	539	618	86	406	7e-95	0.517799
EVM0006218.1	AA3	600	18	597	618	83	401	1.3e-89	0.514563
EVM0007399.1	AA3	611	28	609	618	83	398	3.3e-98	0.509709
EVM0007761.1	AA3	640	31	638	618	85	398	3.3e-64	0.506472
EVM0007940.1	AA3	578	5	575	618	87	402	3.1e-83	0.509709
EVM0008893.1	AA3	667	28	664	618	82	398	1.9e-73	0.511327
EVM0009281.1	AA3	625	33	610	618	86	402	7.1e-92	0.511327
EVM0009386.1	AA3	567	17	565	618	83	399	6.8e-80	0.511327
EVM0009518.1	AA3	574	4	571	618	87	399	5.6e-89	0.504854
EVM0009539.1	AA3	566	2	562	618	87	404	8.9e-82	0.512945
EVM0009752.1	AA3	642	20	639	618	84	400	2.6e-71	0.511327
EVM0009817.1	AA3	638	26	636	618	87	400	2.7e-75	0.506472
EVM0010422.1	AA3	606	9	602	618	85	401	8.2e-82	0.511327
EVM0010477.1	AA3	614	40	613	618	86	398	1.7e-96	0.504854
EVM0010776.1	AA3	547	18	543	618	83	397	2.7e-66	0.508091
EVM0010842.1	AA3	546	13	384	618	84	285	1.5e-09	0.325243
EVM0011061.1	AA3	649	23	644	618	88	400	1.3e-75	0.504854
EVM0011857.1	AA3	744	218	737	618	87	404	7.8e-43	0.512945
EVM0011978.1	AA3	537	6	532	618	84	403	1.9e-92	0.516181
EVM0012711.1	AA3	540	9	537	618	85	407	1.9e-94	0.521036
EVM0012773.1	AA3	677	41	673	618	84	401	2.1e-78	0.512945
EVM0013163.1	AA3	595	5	577	618	85	402	4.2e-81	0.512945
EVM0013805.1	AA3	479	2	371	618	86	285	6.4e-07	0.322006
EVM0014561.1	AA3	580	4	576	618	83	402	1.6e-83	0.516181
EVM0014696.1	AA3	541	3	540	618	90	399	1.1e-81	0.5
EVM0014965.1	AA3	577	3	570	618	85	402	4.6e-79	0.512945
EVM0015061.1	AA3	542	10	538	618	86	406	5.4e-89	0.517799
EVM0015337.1	AA3	642	23	640	618	89	402	1.7e-79	0.506472
EVM0000448.1	AA4	588	28	574	522	2	521	5.2e-245	0.994253
EVM0004341.1	AA4	569	9	555	522	2	521	2.7e-249	0.994253
EVM0005874.1	AA4	587	97	331	522	11	251	4e-20	0.45977
EVM0007405.1	AA4	614	139	322	522	9	192	7.8e-20	0.350575
EVM0007461.1	AA4	579	32	564	522	3	519	1e-138	0.988506
EVM0011802.1	AA4	553	100	285	522	9	192	2.4e-20	0.350575
EVM0015069.1	AA4	1189	103	332	522	10	248	2.4e-25	0.455939
EVM0004533.1	AA5	684	45	684	1281	550	1026	5.8e-154	0.371585
EVM0008235.1	AA5	921	409	915	1281	560	1039	6.8e-143	0.373927
EVM0013906.1	AA5	1238	597	1123	1281	53	529	1.2e-32	0.371585
EVM0000682.1	AA6	427	245	314	195	53	122	2.9e-05	0.353846
EVM0002573.1	AA6	204	4	201	195	1	195	6.4e-87	0.994872
EVM0000178.1	AA7	570	50	505	458	13	454	6.8e-73	0.962882
EVM0000237.1	AA7	480	31	465	458	5	453	1.7e-76	0.978166
EVM0000490.1	AA7	641	185	392	458	18	213	2.8e-48	0.425764
EVM0000493.1	AA7	482	71	258	458	7	194	3.2e-36	0.408297
EVM0000570.1	AA7	560	115	315	458	13	205	3.5e-45	0.419214
EVM0000812.1	AA7	653	189	396	458	13	207	1.3e-49	0.423581
EVM0000906.1	AA7	492	52	280	458	4	229	2.5e-75	0.491266
EVM0001011.1	AA7	566	123	328	458	21	218	1.4e-47	0.430131
EVM0001243.1	AA7	582	58	363	458	8	289	5.4e-44	0.613537
EVM0001265.1	AA7	504	64	273	458	14	223	1e-54	0.456332
EVM0001298.1	AA7	491	35	213	458	6	182	5.2e-51	0.384279
EVM0001526.1	AA7	1096	280	467	458	12	184	3.6e-39	0.375546
EVM0001543.1	AA7	502	75	497	458	16	454	1.6e-47	0.956332
EVM0002803.1	AA7	498	75	487	458	35	453	3.4e-49	0.912664
EVM0003041.1	AA7	448	16	221	458	11	211	2.9e-73	0.436681
EVM0003066.1	AA7	468	26	464	458	6	454	1.3e-44	0.978166
EVM0003280.1	AA7	587	116	316	458	14	202	8.2e-57	0.41048
EVM0003602.1	AA7	509	96	305	458	6	214	1.4e-57	0.454148
EVM0003753.1	AA7	465	36	222	458	7	199	6.6e-49	0.419214
EVM0003971.1	AA7	469	30	461	458	6	458	1.2e-74	0.9869
EVM0004244.1	AA7	510	61	263	458	4	206	6.3e-57	0.441048
EVM0004636.1	AA7	485	37	476	458	5	453	1.8e-80	0.978166
EVM0005368.1	AA7	488	34	243	458	8	214	1.3e-53	0.449782
EVM0005599.1	AA7	1086	721	870	458	59	201	1.3e-15	0.310044
EVM0006081.1	AA7	591	116	565	458	14	449	1.7e-60	0.949782
EVM0006367.1	AA7	622	143	598	458	11	453	2.2e-35	0.965066
EVM0006873.1	AA7	520	31	211	458	9	179	1.8e-44	0.371179
EVM0006987.1	AA7	649	182	397	458	12	212	9e-56	0.436681
EVM0007303.1	AA7	572	37	218	458	8	180	1.9e-45	0.375546
EVM0007367.1	AA7	565	123	330	458	19	218	1.2e-50	0.434498
EVM0007506.1	AA7	489	64	207	458	13	161	1.1e-34	0.323144
EVM0007788.1	AA7	501	54	280	458	5	226	4.8e-45	0.482533
EVM0007879.1	AA7	458	39	220	458	11	198	2.2e-45	0.408297
EVM0008550.1	AA7	504	62	244	458	6	188	1.4e-45	0.39738
EVM0008673.1	AA7	510	67	497	458	6	453	3.2e-56	0.975983
EVM0009327.1	AA7	483	27	255	458	3	229	9e-60	0.49345
EVM0009353.1	AA7	484	38	469	458	4	453	7e-62	0.980349
EVM0009708.1	AA7	478	43	248	458	6	212	7.6e-52	0.449782
EVM0009876.1	AA7	469	45	232	458	16	204	5.4e-43	0.41048
EVM0009954.1	AA7	654	189	398	458	14	208	5.3e-43	0.423581
EVM0011532.1	AA7	516	56	257	458	12	212	1.8e-36	0.436681
EVM0011713.1	AA7	472	20	232	458	3	213	2.2e-61	0.458515
EVM0012570.1	AA7	607	132	327	458	11	194	1.1e-53	0.399563
EVM0012611.1	AA7	655	189	397	458	15	207	5.5e-45	0.419214
EVM0012866.1	AA7	424	29	235	458	6	213	2.4e-74	0.451965
EVM0013161.1	AA7	589	113	259	458	57	203	2.6e-15	0.318777
EVM0013319.1	AA7	493	56	482	458	6	453	8.5e-60	0.975983
EVM0013369.1	AA7	479	36	255	458	4	223	3e-57	0.478166
EVM0013443.1	AA7	564	120	342	458	19	230	4.9e-49	0.460699
EVM0013580.1	AA7	661	194	384	458	11	194	1.1e-50	0.399563
EVM0013871.1	AA7	492	53	488	458	5	458	3e-94	0.989083
EVM0014342.1	AA7	653	192	382	458	19	195	2.8e-41	0.384279
EVM0014439.1	AA7	516	63	504	458	6	453	1.2e-53	0.975983
EVM0014732.1	AA7	515	28	225	458	5	207	5.9e-30	0.441048
EVM0015034.1	AA7	489	48	262	458	6	220	4.3e-50	0.467249
EVM0007880.1	AA8	799	6	774	815	10	801	2.6e-270	0.970552
EVM0008884.1	AA8	549	15	546	815	229	778	2.8e-190	0.67362
EVM0015138.1	AA8	802	6	769	815	8	784	2.8e-267	0.952147
EVM0000462.1	AA9	294	9	216	220	2	215	5e-57	0.968182
EVM0002041.1	AA9	356	9	223	220	2	219	5.2e-67	0.986364
EVM0002285.1	AA9	245	12	230	220	4	219	1.9e-70	0.977273
EVM0002662.1	AA9	273	9	235	220	4	218	1.4e-58	0.972727
EVM0002970.1	AA9	247	5	233	220	2	219	5.1e-71	0.986364
EVM0003655.1	AA9	276	17	239	220	3	219	2.6e-67	0.981818
EVM0003998.1	AA9	342	5	220	220	1	218	1.3e-64	0.986364
EVM0007636.1	AA9	371	10	234	220	2	219	1e-71	0.986364
EVM0008963.1	AA9	493	5	226	220	2	219	5.1e-55	0.986364
EVM0009481.1	AA9	385	10	235	220	2	219	4.6e-68	0.986364
EVM0014690.1	AA9	376	8	232	220	2	219	7.5e-64	0.986364
EVM0001210.1	AA11	421	18	214	191	1	188	2.9e-75	0.979058
EVM0003469.1	AA11	197	20	190	191	1	164	7.6e-52	0.853403
EVM0004998.1	AA11	290	179	256	191	102	176	2.3e-06	0.387435
EVM0010280.1	AA11	350	20	212	191	1	188	8.6e-69	0.979058
EVM0010468.1	AA11	469	22	214	191	1	188	2.1e-70	0.979058
EVM0013098.1	AA11	424	18	222	191	1	182	1.5e-60	0.947644
EVM0006416.1	AA12	483	30	429	401	4	401	3.4e-172	0.990025
EVM0013142.1	AA13	371	18	249	232	1	232	1.6e-141	0.99569
EVM0000553.1	CBM1	394	361	388	29	2	29	6.8e-15	0.931034
EVM0000589.1	CBM1	394	358	388	29	2	29	2.8e-09	0.931034
EVM0002131.1	CBM1	511	464	492	29	1	29	1.7e-14	0.965517
EVM0002744.1	CBM1	604	572	600	29	1	29	7e-13	0.965517
EVM0003435.1	CBM1	467	32	58	29	3	29	2.6e-11	0.896552
EVM0005331.1	CBM1	648	614	641	29	2	29	1.7e-13	0.931034
EVM0006030.1	CBM1	505	473	501	29	1	29	1.5e-15	0.965517
EVM0006484.1	CBM1	401	368	395	29	2	29	5.4e-14	0.931034
EVM0006671.1	CBM1	451	421	447	29	2	29	8.8e-13	0.931034
EVM0007636.1	CBM1	371	339	367	29	1	29	3.3e-13	0.965517
EVM0009712.1	CBM1	443	411	439	29	1	29	1.4e-14	0.965517
EVM0009882.1	CBM1	418	44	71	29	2	29	1.5e-13	0.931034
EVM0010092.1	CBM1	338	307	334	29	1	29	7.7e-12	0.965517
EVM0010915.1	CBM1	372	21	48	29	2	29	4.2e-14	0.931034
EVM0014262.1	CBM1	339	307	334	29	1	29	6.8e-12	0.965517
EVM0001303.1	CBM4	297	146	213	126	1	70	0.00014	0.547619
EVM0011640.1	CBM6	354	280	337	138	67	119	2.4e-06	0.376812
EVM0012218.1	CBM10	543	352	365	28	9	22	0.00061	0.464286
EVM0011514.1	CBM13	153	14	152	188	9	135	5.2e-12	0.670213
EVM0014817.1	CBM13	284	98	178	188	75	154	3.5e-05	0.420213
EVM0000223.1	CBM18	885	458	505	38	7	38	1.1e-10	0.815789
EVM0000244.1	CBM18	275	42	79	38	2	36	1e-07	0.894737
EVM0000949.1	CBM18	224	8	27	38	20	38	0.00065	0.473684
EVM0001604.1	CBM18	424	26	61	38	1	36	6.6e-12	0.921053
EVM0001613.1	CBM18	1357	150	194	38	2	38	1.2e-11	0.947368
EVM0002054.1	CBM18	345	43	81	38	2	36	3.3e-08	0.894737
	CBM18	345	101	139	38	2	36	8.6e-08	0.894737
	CBM18	345	181	219	38	2	36	3.2e-07	0.894737
EVM0004340.1	CBM18	469	44	76	38	2	35	2e-07	0.868421
	CBM18	469	371	406	38	2	35	3.8e-06	0.868421
	CBM18	469	427	463	38	2	36	3.1e-08	0.894737
EVM0005627.1	CBM18	1196	29	59	38	7	38	2.4e-06	0.815789
	CBM18	1196	74	100	38	6	32	1.5e-10	0.684211
EVM0006879.1	CBM18	1359	35	65	38	7	38	1.1e-08	0.815789
	CBM18	1359	73	105	38	7	38	1.4e-06	0.815789
	CBM18	1359	120	154	38	6	34	1.1e-09	0.736842
EVM0006914.1	CBM18	1035	35	66	38	7	38	3e-05	0.815789
	CBM18	1035	85	109	38	9	33	1.2e-10	0.631579
EVM0007083.1	CBM18	499	25	53	38	7	35	0.00017	0.736842
EVM0007875.1	CBM18	932	483	521	38	1	36	9.8e-06	0.921053
EVM0010371.1	CBM18	717	73	96	38	6	29	7e-08	0.605263
EVM0010542.1	CBM18	549	70	112	38	7	38	4.8e-05	0.815789
	CBM18	549	128	158	38	7	36	7.9e-10	0.763158
EVM0010733.1	CBM18	1499	69	102	38	2	38	1.9e-08	0.947368
	CBM18	1499	108	146	38	2	38	3.6e-12	0.947368
EVM0014269.1	CBM18	1258	437	485	38	6	38	1.2e-11	0.842105
EVM0014879.1	CBM18	407	44	77	38	2	35	7.5e-07	0.868421
	CBM18	407	355	393	38	1	35	4.4e-10	0.894737
EVM0007589.1	CBM20	670	569	660	90	1	89	4.2e-27	0.977778
EVM0013142.1	CBM20	371	272	362	90	1	88	9.5e-29	0.966667
EVM0005320.1	CBM21	232	123	223	107	3	106	5e-29	0.962617
EVM0006168.1	CBM21	379	267	371	107	4	107	1.2e-30	0.962617
EVM0007463.1	CBM21	755	327	433	107	4	107	1.9e-32	0.962617
EVM0007544.1	CBM24	1149	456	530	76	2	76	1.2e-25	0.973684
	CBM24	1149	555	630	76	1	76	4.3e-24	0.986842
EVM0014272.1	CBM24	591	509	588	76	1	76	4.1e-26	0.986842
EVM0000487.1	CBM35	543	433	531	123	24	113	4e-07	0.723577
EVM0014510.1	CBM35	449	329	444	123	3	120	1.5e-19	0.95122
EVM0012705.1	CBM38	685	44	170	129	2	128	3.4e-34	0.976744
EVM0009159.1	CBM42	506	361	500	136	2	135	8.7e-59	0.977941
EVM0015164.1	CBM43	535	379	465	83	2	83	2.4e-19	0.975904
EVM0005310.1	CBM48	707	75	132	76	2	49	5.4e-11	0.618421
EVM0015230.1	CBM48	721	8	61	76	16	60	5.6e-05	0.578947
EVM0000223.1	CBM50	885	313	350	40	3	35	0.00027	0.8
	CBM50	885	375	421	40	1	39	1e-09	0.95
EVM0000396.1	CBM50	131	87	115	40	3	34	0.00062	0.775
EVM0003938.1	CBM50	351	268	312	40	3	39	3.8e-06	0.9
EVM0007561.1	CBM50	361	253	295	40	1	35	2.9e-05	0.85
EVM0010135.1	CBM50	433	208	254	40	1	40	0.00021	0.975
EVM0010596.1	CBM50	473	35	65	40	1	28	3e-05	0.675
	CBM50	473	426	453	40	1	28	2.1e-06	0.675
EVM0014269.1	CBM50	1258	295	336	40	3	38	0.00016	0.875
	CBM50	1258	358	404	40	1	39	4e-06	0.95
EVM0014524.1	CBM50	191	127	170	40	1	40	4.6e-10	0.975
EVM0014753.1	CBM50	499	399	441	40	2	40	1.8e-13	0.95
EVM0015243.1	CBM50	505	37	81	40	1	39	5.8e-07	0.95
	CBM50	505	413	440	40	1	28	0.0002	0.675
EVM0007125.1	CBM61	247	86	173	141	4	85	2.7e-10	0.574468
EVM0008557.1	CBM61	269	113	178	141	3	73	0.00066	0.496454
EVM0013544.1	CBM61	272	116	179	141	4	73	4e-08	0.489362
EVM0000579.1	CBM63	294	208	280	78	2	71	2.1e-11	0.884615
EVM0003213.1	CBM63	220	131	202	78	2	71	1.6e-26	0.884615
EVM0013985.1	CBM63	320	233	302	78	3	70	4.5e-24	0.858974
EVM0000024.1	CBM67	869	130	297	176	12	166	1.6e-40	0.875
EVM0000267.1	CBM67	918	153	326	176	13	168	2.8e-32	0.880682
EVM0000381.1	CBM67	1473	655	829	176	1	169	8e-25	0.954545
EVM0000914.1	CBM67	909	129	305	176	5	170	6.7e-39	0.9375
EVM0002546.1	CBM67	798	16	152	176	2	131	7.5e-21	0.732955
EVM0003485.1	CBM67	880	125	291	176	12	167	1.3e-33	0.880682
EVM0004775.1	CBM67	931	148	323	176	16	172	1.2e-26	0.886364
EVM0004786.1	CBM67	790	11	75	176	33	94	2.8e-14	0.346591
EVM0006349.1	CBM67	814	115	283	176	11	166	2.3e-33	0.880682
EVM0007495.1	CBM67	814	9	148	176	2	134	2.6e-21	0.75
EVM0008623.1	CBM67	886	136	285	176	12	156	1.8e-23	0.818182
EVM0010412.1	CBM67	834	9	147	176	2	131	1.7e-22	0.732955
EVM0011429.1	CBM67	889	137	304	176	12	168	7.3e-35	0.886364
EVM0012955.1	CBM67	895	127	304	176	8	170	2.8e-35	0.920455
EVM0013722.1	CBM67	865	121	295	176	11	170	3.2e-35	0.903409
EVM0013757.1	CBM67	873	114	270	176	3	154	2.8e-28	0.857955
EVM0014504.1	CBM67	824	8	139	176	2	128	1.8e-23	0.715909
EVM0000473.1	CE1	624	72	246	227	22	184	8.7e-08	0.713656
EVM0000846.1	CE1	303	95	282	227	94	214	3e-06	0.528634
EVM0001682.1	CE1	288	90	198	227	82	174	5.6e-07	0.405286
EVM0001686.1	CE1	480	113	247	227	10	124	5.3e-07	0.502203
EVM0001902.1	CE1	271	24	154	227	27	143	3.3e-10	0.511013
EVM0002870.1	CE1	340	27	186	227	10	143	6.2e-09	0.585903
EVM0003728.1	CE1	444	140	264	227	78	174	6.9e-06	0.422907
EVM0007077.1	CE1	451	180	423	227	14	207	2.2e-10	0.85022
EVM0007475.1	CE1	428	226	405	227	79	207	1.5e-07	0.563877
EVM0007683.1	CE1	313	127	300	227	103	212	7.5e-06	0.480176
EVM0007739.1	CE1	696	529	667	227	89	208	3.4e-09	0.524229
EVM0007863.1	CE1	815	598	779	227	39	208	3e-11	0.744493
EVM0008201.1	CE1	634	58	167	227	14	135	5.4e-09	0.53304
EVM0008419.1	CE1	328	19	232	227	10	217	2.7e-07	0.911894
EVM0008441.1	CE1	325	41	161	227	9	120	5e-08	0.488987
EVM0008857.1	CE1	285	32	184	227	28	143	8e-07	0.506608
EVM0009411.1	CE1	266	64	144	227	99	171	0.00015	0.317181
EVM0010170.1	CE1	310	44	260	227	15	194	2.2e-13	0.788546
EVM0010253.1	CE1	255	40	169	227	8	140	3.7e-22	0.581498
EVM0010386.1	CE1	276	57	255	227	24	208	1.1e-10	0.810573
EVM0010459.1	CE1	327	27	324	227	6	226	2e-15	0.969163
EVM0010582.1	CE1	290	30	143	227	26	141	5.8e-08	0.506608
EVM0010832.1	CE1	298	32	122	227	30	125	6.1e-06	0.418502
EVM0011427.1	CE1	285	23	281	227	1	226	2.9e-45	0.991189
EVM0011604.1	CE1	381	117	248	227	21	131	6e-07	0.484581
EVM0011668.1	CE1	441	178	400	227	21	194	7.1e-07	0.762115
EVM0012127.1	CE1	275	23	247	227	28	210	4.1e-12	0.801762
EVM0012225.1	CE1	439	111	383	227	13	193	4e-06	0.792952
EVM0012557.1	CE1	328	73	308	227	26	207	8.5e-14	0.797357
EVM0012993.1	CE1	286	32	190	227	9	155	5.3e-22	0.643172
EVM0013067.1	CE1	326	34	148	227	9	135	5.9e-06	0.555066
EVM0013875.1	CE1	262	32	215	227	7	174	4.9e-22	0.735683
EVM0013992.1	CE1	345	70	213	227	26	143	1.5e-10	0.515419
EVM0014535.3	CE1	356	61	269	227	30	143	1.7e-07	0.497797
EVM0004656.1	CE2	356	137	347	209	1	206	6.9e-48	0.980861
EVM0014494.1	CE2	335	116	327	209	1	207	2.7e-44	0.985646
EVM0000987.1	CE3	1472	30	220	194	1	194	8.7e-51	0.994845
EVM0004612.1	CE3	361	138	340	194	1	194	1e-45	0.994845
EVM0006405.1	CE3	310	55	251	194	1	193	1.4e-44	0.989691
EVM0007900.1	CE3	744	501	699	194	1	194	3e-43	0.994845
EVM0008036.1	CE3	202	1	182	194	4	185	3.7e-49	0.93299
EVM0009034.1	CE3	1334	63	254	194	1	194	9.9e-48	0.994845
EVM0010647.1	CE3	241	6	191	194	1	191	6.3e-09	0.979381
EVM0013123.1	CE3	413	212	406	194	3	190	4.3e-08	0.963918
EVM0000961.1	CE4	377	119	223	130	25	126	4.7e-15	0.776923
EVM0001389.1	CE4	267	55	177	130	7	125	3.1e-25	0.907692
EVM0003499.1	CE4	269	66	198	130	3	129	5e-23	0.969231
EVM0004340.1	CE4	469	115	248	130	6	127	2.2e-30	0.930769
EVM0007980.1	CE4	308	45	149	130	24	127	9.4e-19	0.792308
EVM0008580.1	CE4	298	44	137	130	23	127	1.7e-09	0.8
EVM0008864.1	CE4	256	44	169	130	6	126	2.5e-26	0.923077
EVM0010193.1	CE4	273	36	160	130	6	126	1.8e-30	0.923077
EVM0011251.1	CE4	311	78	153	130	53	127	3.8e-10	0.569231
EVM0014879.1	CE4	407	119	245	130	9	125	4.6e-30	0.892308
EVM0015284.1	CE4	318	45	150	130	24	127	5.2e-18	0.792308
EVM0002040.1	CE5	230	46	222	189	1	188	2.4e-42	0.989418
EVM0004664.1	CE5	368	25	229	189	2	188	1.7e-34	0.984127
EVM0006251.1	CE5	315	29	226	189	5	188	1.7e-38	0.968254
EVM0007332.1	CE5	208	39	207	189	1	188	1.9e-48	0.989418
EVM0008059.1	CE5	787	452	527	189	53	134	0.00017	0.428571
EVM0011766.1	CE5	225	29	220	189	5	187	2.1e-45	0.962963
EVM0014262.1	CE5	339	23	228	189	1	189	8.2e-41	0.994709
EVM0006690.1	CE7	669	19	137	313	62	197	5.7e-07	0.43131
EVM0002453.1	CE8	309	28	137	288	4	108	3.5e-21	0.361111
	CE8	309	137	286	288	129	274	1.5e-49	0.503472
EVM0003418.1	CE8	2547	356	620	288	2	269	1.3e-22	0.927083
	CE8	2547	756	1032	288	8	275	7.2e-51	0.927083
	CE8	2547	1097	1377	288	3	286	9.3e-60	0.982639
	CE8	2547	1432	1714	288	3	270	1.1e-64	0.927083
	CE8	2547	1788	2076	288	6	286	1.3e-65	0.972222
EVM0004624.1	CE8	782	34	298	288	9	275	1.6e-77	0.923611
EVM0006601.1	CE8	271	37	263	288	7	241	5.4e-54	0.8125
EVM0008461.1	CE8	405	52	378	288	4	278	7.4e-54	0.951389
EVM0000287.1	CE9	486	59	451	373	1	364	1.7e-114	0.97319
EVM0005827.1	CE9	433	10	406	373	1	362	5.9e-107	0.967828
EVM0012125.1	CE9	473	46	444	373	1	368	7.1e-115	0.983914
EVM0000239.1	CE10	331	48	329	341	52	336	8.4e-46	0.832845
EVM0000383.1	CE10	478	143	419	341	93	336	6.6e-55	0.71261
EVM0000438.1	CE10	307	46	269	341	93	312	3.7e-33	0.642229
EVM0000813.1	CE10	487	135	292	341	85	209	8.2e-07	0.363636
EVM0001084.1	CE10	511	59	216	341	41	190	7.4e-37	0.43695
EVM0001184.1	CE10	294	121	275	341	156	309	1.3e-12	0.44868
EVM0001195.1	CE10	321	47	301	341	66	316	3.5e-47	0.733138
EVM0001273.1	CE10	348	73	337	341	91	336	1.6e-39	0.718475
EVM0001469.1	CE10	885	101	226	341	76	184	3.9e-28	0.316716
EVM0001603.1	CE10	295	31	295	341	37	295	2.9e-40	0.756598
EVM0001719.1	CE10	558	108	229	341	76	188	3e-28	0.328446
EVM0001732.1	CE10	379	128	377	341	94	339	5.8e-31	0.718475
EVM0001876.1	CE10	552	66	234	341	33	188	7.2e-29	0.454545
EVM0001970.1	CE10	546	103	224	341	70	180	1.6e-23	0.322581
EVM0002007.1	CE10	367	33	310	341	50	324	7.8e-53	0.803519
EVM0002138.1	CE10	568	105	289	341	75	245	1.2e-36	0.498534
EVM0002192.1	CE10	536	91	228	341	71	193	6.1e-27	0.357771
EVM0002294.1	CE10	532	84	236	341	73	193	4.8e-26	0.351906
EVM0002448.1	CE10	516	111	232	341	70	183	3e-32	0.331378
EVM0002477.1	CE10	315	38	311	341	54	332	2.5e-64	0.815249
EVM0002590.1	CE10	546	103	239	341	93	210	2e-24	0.343109
EVM0002612.1	CE10	554	101	267	341	77	222	5e-28	0.42522
EVM0002674.1	CE10	324	33	320	341	44	332	7.1e-53	0.844575
EVM0002692.1	CE10	702	431	676	341	82	324	1.4e-18	0.709677
EVM0002941.1	CE10	398	87	247	341	128	246	1.1e-09	0.346041
EVM0003040.1	CE10	754	175	601	341	76	336	8.1e-45	0.762463
EVM0003219.1	CE10	534	89	228	341	73	188	2.5e-32	0.337243
EVM0003505.1	CE10	290	15	268	341	70	310	1e-17	0.703812
EVM0003519.1	CE10	492	81	253	341	42	193	2.2e-29	0.442815
EVM0003562.1	CE10	422	146	395	341	94	324	2.6e-26	0.674487
EVM0003607.1	CE10	558	104	233	341	75	187	1.2e-27	0.328446
EVM0003774.1	CE10	536	96	232	341	76	190	1.1e-32	0.334311
EVM0003782.1	CE10	436	87	243	341	74	216	4.2e-22	0.416422
EVM0004014.1	CE10	423	61	213	341	43	180	4.1e-27	0.40176
EVM0004107.1	CE10	387	118	359	341	91	316	4.1e-26	0.659824
EVM0004129.1	CE10	535	91	232	341	76	199	9e-27	0.360704
EVM0004136.1	CE10	538	83	226	341	74	193	6.9e-30	0.348974
EVM0004742.1	CE10	531	97	240	341	73	193	9.3e-27	0.351906
EVM0004921.1	CE10	504	85	236	341	72	207	7e-27	0.395894
EVM0005017.1	CE10	342	33	333	341	46	333	1.7e-49	0.841642
EVM0005200.1	CE10	283	40	278	341	93	328	4.3e-57	0.68915
EVM0005458.1	CE10	336	67	328	341	66	328	5.6e-56	0.768328
EVM0005845.1	CE10	299	62	294	341	84	330	2.6e-29	0.721408
EVM0005941.1	CE10	646	416	630	341	94	316	5.3e-18	0.651026
EVM0005981.1	CE10	320	54	287	341	60	307	8.1e-30	0.72434
EVM0005991.1	CE10	386	50	349	341	56	316	2.6e-35	0.762463
EVM0006089.1	CE10	343	19	308	341	72	312	1.4e-34	0.703812
EVM0006299.1	CE10	346	73	328	341	80	321	7.5e-53	0.706745
EVM0006311.1	CE10	538	116	256	341	76	193	5.5e-32	0.343109
EVM0006356.1	CE10	336	102	332	341	87	334	3.2e-24	0.72434
EVM0006619.1	CE10	611	172	324	341	76	200	1.8e-31	0.363636
EVM0006797.1	CE10	302	36	279	341	66	315	1.2e-44	0.730205
EVM0007826.1	CE10	387	68	370	341	38	333	9.3e-33	0.865103
EVM0007903.1	CE10	281	20	251	341	93	294	2.6e-08	0.589443
EVM0008088.1	CE10	584	115	255	341	72	179	5.2e-29	0.313783
EVM0008259.1	CE10	563	83	235	341	56	188	9.1e-32	0.387097
EVM0008414.1	CE10	306	7	276	341	83	308	2.6e-31	0.659824
EVM0008577.1	CE10	351	45	338	341	56	334	7e-58	0.815249
EVM0008766.1	CE10	348	66	344	341	67	336	1.5e-51	0.788856
EVM0008967.1	CE10	317	61	311	341	79	330	2.4e-68	0.73607
EVM0009161.1	CE10	301	12	294	341	75	310	2.9e-24	0.68915
EVM0009318.1	CE10	312	16	293	341	59	333	1.4e-49	0.803519
EVM0009406.1	CE10	572	97	251	341	62	193	4.6e-32	0.384164
EVM0009448.1	CE10	549	116	235	341	75	186	2.2e-28	0.325513
EVM0009628.1	CE10	514	61	265	341	43	216	7.2e-26	0.507331
EVM0009862.1	CE10	262	2	221	341	100	313	7.3e-29	0.624633
EVM0009995.1	CE10	341	131	340	341	145	335	3.7e-17	0.557185
EVM0010156.1	CE10	328	48	306	341	90	312	8.9e-27	0.651026
EVM0010167.1	CE10	369	51	345	341	47	339	4.1e-52	0.856305
EVM0010191.1	CE10	927	122	478	341	93	333	5.9e-52	0.703812
EVM0010297.1	CE10	556	107	229	341	74	184	3.9e-27	0.322581
EVM0010346.1	CE10	529	1	129	341	98	208	3.9e-24	0.322581
EVM0010403.1	CE10	569	91	233	341	74	190	8.3e-28	0.340176
EVM0010476.1	CE10	325	68	324	341	78	337	2.8e-50	0.759531
EVM0010520.1	CE10	410	93	312	341	77	257	5.8e-27	0.527859
EVM0010595.1	CE10	559	130	274	341	74	208	6.3e-38	0.392962
EVM0010633.1	CE10	499	84	260	341	74	267	3.7e-26	0.565982
EVM0010943.1	CE10	332	34	172	341	75	208	3.1e-10	0.390029
EVM0011332.1	CE10	322	66	312	341	75	326	4.1e-56	0.73607
EVM0011581.1	CE10	553	137	275	341	75	190	3.2e-28	0.337243
EVM0011587.1	CE10	346	37	321	341	73	314	4.3e-26	0.706745
EVM0011628.1	CE10	528	86	213	341	72	186	4.1e-32	0.334311
EVM0011930.1	CE10	576	102	242	341	66	188	4.9e-32	0.357771
EVM0012065.1	CE10	537	112	285	341	68	218	3.3e-30	0.439883
EVM0012272.1	CE10	305	38	278	341	69	312	2e-45	0.71261
EVM0012321.1	CE10	330	34	209	341	70	214	1.7e-10	0.422287
EVM0012562.1	CE10	363	185	339	341	148	312	2.8e-06	0.480938
EVM0012632.1	CE10	320	62	313	341	73	326	4.9e-57	0.741935
EVM0012681.1	CE10	574	95	248	341	75	206	4.9e-29	0.384164
EVM0012690.1	CE10	317	41	298	341	67	317	1.3e-53	0.733138
EVM0012692.1	CE10	343	25	328	341	76	333	5.4e-40	0.753666
EVM0012872.1	CE10	579	129	256	341	71	183	1.1e-28	0.328446
EVM0012936.1	CE10	537	97	234	341	75	188	4.3e-34	0.331378
EVM0013293.1	CE10	198	43	175	341	93	218	9.6e-33	0.366569
EVM0013304.1	CE10	584	90	220	341	74	187	4.7e-30	0.331378
EVM0013306.1	CE10	912	596	867	341	36	316	8.5e-10	0.821114
EVM0013309.1	CE10	569	130	245	341	71	187	7.7e-24	0.340176
EVM0013326.1	CE10	346	54	334	341	85	334	1.1e-38	0.730205
EVM0013346.1	CE10	569	88	242	341	54	188	3.6e-32	0.392962
EVM0013489.1	CE10	567	123	271	341	76	203	1.5e-31	0.372434
EVM0013526.1	CE10	526	101	269	341	70	209	6.7e-35	0.407625
EVM0013765.1	CE10	556	110	253	341	81	202	1.7e-22	0.354839
EVM0013773.1	CE10	341	55	336	341	61	337	9e-46	0.809384
EVM0013812.1	CE10	323	46	316	341	57	329	4e-52	0.797654
EVM0014431.1	CE10	344	132	340	341	123	336	6.6e-20	0.624633
EVM0014489.1	CE10	318	41	311	341	62	331	4.3e-42	0.788856
EVM0014638.1	CE10	420	82	204	341	75	179	1.9e-29	0.304985
EVM0014655.1	CE10	316	34	299	341	48	317	8.9e-51	0.788856
EVM0014682.1	CE10	282	125	265	341	154	316	1.2e-10	0.475073
EVM0014697.1	CE10	345	67	340	341	56	333	1.7e-52	0.812317
EVM0014701.1	CE10	559	90	221	341	72	187	1.6e-31	0.337243
EVM0014784.1	CE10	311	33	283	341	61	313	4.9e-41	0.739003
EVM0014883.1	CE10	386	69	333	341	68	319	2.6e-53	0.73607
EVM0015012.1	CE10	352	39	329	341	36	325	8.1e-43	0.847507
EVM0015026.1	CE10	277	43	260	341	83	320	5.2e-15	0.695015
EVM0015194.1	CE10	303	59	299	341	81	335	4.8e-57	0.744868
EVM0015348.1	CE10	688	408	649	341	87	310	1.3e-15	0.653959
EVM0004635.1	CE12	247	28	224	210	17	209	2.8e-42	0.914286
EVM0005188.1	CE12	262	8	186	210	2	164	2e-13	0.771429
EVM0006235.1	CE12	242	8	209	210	2	195	3.3e-13	0.919048
EVM0010205.1	CE12	242	26	210	210	3	209	4.8e-45	0.980952
EVM0013435.1	CE14	288	41	167	124	4	124	9.1e-10	0.967742
EVM0000198.1	CE16	346	24	328	267	1	266	2.8e-57	0.992509
EVM0001479.1	CE16	295	26	284	267	1	266	2.2e-89	0.992509
EVM0002230.1	CE16	309	29	290	267	1	266	3.4e-22	0.992509
EVM0012324.1	CE16	328	58	320	267	3	266	1.8e-64	0.985019
EVM0012510.1	CE16	319	39	308	267	2	266	4.9e-49	0.988764
EVM0013575.1	CE16	349	29	334	267	1	266	1.3e-61	0.992509
EVM0002832.1	GH1	486	13	484	429	3	427	2e-161	0.988345
EVM0002977.1	GH1	622	162	620	429	4	428	1.1e-102	0.988345
EVM0006177.1	GH1	483	2	469	429	4	424	9.4e-151	0.979021
EVM0007073.1	GH1	487	11	484	429	4	427	1.5e-136	0.986014
EVM0009965.1	GH1	505	32	496	429	5	427	5.4e-152	0.983683
EVM0011009.1	GH1	480	3	474	429	4	427	5.3e-160	0.986014
EVM0014381.1	GH1	463	13	458	429	2	424	2.5e-131	0.983683
EVM0014731.1	GH1	492	12	485	429	3	424	6.3e-145	0.981352
EVM0000618.1	GH2	1049	42	927	752	26	751	2e-220	0.964096
EVM0000859.1	GH2	847	2	696	752	26	533	9.1e-83	0.674202
EVM0003080.1	GH2	636	57	507	752	25	412	4.8e-102	0.514628
EVM0003601.1	GH2	602	6	594	752	23	488	1.3e-101	0.618351
EVM0004842.1	GH2	1011	42	892	752	21	749	5.7e-220	0.968085
EVM0008233.1	GH2	832	5	682	752	27	507	4e-97	0.638298
EVM0009187.1	GH2	891	25	666	752	21	470	1.3e-112	0.597074
EVM0009326.1	GH2	1013	41	893	752	24	751	2.4e-200	0.966755
EVM0011305.1	GH2	853	5	743	752	28	555	1.7e-97	0.700798
EVM0011340.1	GH2	690	15	548	752	28	394	4.9e-96	0.486702
EVM0013920.1	GH2	1051	42	924	752	31	749	1.5e-207	0.954787
EVM0000026.1	GH3	880	91	310	216	5	216	6.1e-59	0.976852
EVM0001039.1	GH3	838	36	246	216	6	216	1.6e-69	0.972222
EVM0001085.1	GH3	757	82	295	216	3	216	3.8e-58	0.986111
EVM0001297.1	GH3	845	34	246	216	4	216	2.5e-62	0.981481
EVM0001342.1	GH3	839	37	248	216	5	216	1e-66	0.976852
EVM0001612.1	GH3	782	86	299	216	4	216	8.1e-56	0.981481
EVM0001904.1	GH3	812	33	233	216	5	216	4.1e-51	0.976852
EVM0003206.1	GH3	736	77	280	216	3	213	3.4e-58	0.972222
EVM0004584.1	GH3	834	33	245	216	4	216	1.2e-65	0.981481
EVM0004678.1	GH3	594	98	337	216	3	213	2.6e-56	0.972222
EVM0005468.1	GH3	828	36	173	216	3	134	4.4e-34	0.606481
EVM0005592.1	GH3	851	40	248	216	9	216	5.7e-60	0.958333
EVM0006021.1	GH3	787	67	230	216	48	216	1.3e-50	0.777778
EVM0006341.1	GH3	970	74	304	216	3	215	4.8e-55	0.981481
EVM0006452.1	GH3	950	162	374	216	7	216	3.2e-63	0.967593
EVM0006473.1	GH3	844	28	242	216	2	216	1.9e-63	0.990741
EVM0007192.1	GH3	988	140	365	216	9	215	1.2e-48	0.953704
EVM0007669.1	GH3	872	54	266	216	4	216	1.4e-61	0.981481
EVM0007751.1	GH3	823	33	230	216	4	216	1.1e-61	0.981481
EVM0008073.1	GH3	839	39	250	216	5	216	1.7e-66	0.976852
EVM0008495.1	GH3	832	34	245	216	5	216	9.6e-64	0.976852
EVM0008510.1	GH3	841	45	256	216	5	216	1.1e-63	0.976852
EVM0008559.1	GH3	861	60	272	216	3	215	7.1e-70	0.981481
EVM0008670.1	GH3	749	70	274	216	3	214	1.8e-62	0.976852
EVM0009208.1	GH3	816	20	222	216	15	216	2.2e-60	0.930556
EVM0009370.1	GH3	242	51	158	216	2	104	1.3e-17	0.472222
EVM0009374.1	GH3	810	98	321	216	3	216	1.6e-58	0.986111
EVM0009956.1	GH3	797	91	307	216	3	216	5.1e-62	0.986111
EVM0010263.1	GH3	867	34	250	216	2	216	1.4e-61	0.990741
EVM0010687.1	GH3	848	34	246	216	4	216	2.9e-61	0.981481
EVM0010700.1	GH3	748	67	272	216	3	215	2.5e-58	0.981481
EVM0011495.1	GH3	875	52	266	216	2	216	1.5e-66	0.990741
EVM0013289.1	GH3	724	68	293	216	3	215	4.3e-54	0.981481
EVM0014149.1	GH3	545	114	310	216	2	178	5.4e-43	0.814815
EVM0014237.1	GH3	870	80	292	216	7	216	3.5e-61	0.967593
EVM0014427.1	GH3	770	108	331	216	3	215	7e-62	0.981481
EVM0014959.1	GH3	846	42	256	216	2	216	4.6e-68	0.990741
EVM0000660.1	GH5	421	34	370	275	3	230	5.1e-37	0.825455
EVM0001693.1	GH5	513	14	327	275	3	233	1.5e-40	0.836364
EVM0004732.1	GH5	506	69	400	275	34	268	1.4e-47	0.850909
EVM0005666.1	GH5	405	88	370	275	24	233	1.8e-36	0.76
EVM0006204.1	GH5	464	13	334	275	2	233	1.6e-49	0.84
EVM0006268.1	GH5	431	102	403	275	24	243	1.2e-28	0.796364
EVM0006762.1	GH5	414	99	393	275	21	242	6.8e-37	0.803636
EVM0007193.1	GH5	366	45	340	275	19	243	6.1e-35	0.814545
EVM0008300.1	GH5	703	335	661	275	26	274	3.4e-27	0.901818
EVM0008478.1	GH5	771	15	549	275	4	238	2.4e-26	0.850909
EVM0008999.1	GH5	333	45	313	275	27	243	3e-38	0.785455
EVM0009712.1	GH5	443	40	360	275	10	243	5.2e-35	0.847273
EVM0010228.1	GH5	451	61	314	275	37	237	6.3e-32	0.727273
EVM0010915.1	GH5	372	100	353	275	15	242	1.2e-32	0.825455
EVM0011726.1	GH5	806	26	592	275	2	236	1.6e-28	0.850909
EVM0012361.1	GH5	589	244	558	275	1	238	2.2e-39	0.861818
EVM0013263.1	GH5	405	38	375	275	11	242	1.5e-35	0.84
EVM0003435.1	GH6	467	133	427	294	12	290	3.3e-95	0.945578
EVM0005331.1	GH7	648	19	451	415	1	414	2.5e-193	0.995181
EVM0006030.1	GH7	505	19	451	415	1	414	1.4e-193	0.995181
EVM0008434.1	GH7	448	22	415	415	4	414	5.1e-155	0.987952
EVM0002744.1	GH10	604	21	330	303	4	300	2.3e-99	0.976898
EVM0004102.1	GH10	338	32	328	303	5	301	1e-81	0.976898
EVM0010791.1	GH10	326	34	324	303	7	303	6.2e-109	0.976898
EVM0011873.1	GH10	356	28	346	303	2	303	2.4e-101	0.993399
EVM0007517.1	GH11 (Fsm GH11.1)	790	43	214	177	4	177	5.8e-59	0.977401
EVM0010092.1	GH11 (Fsm GH11.2)	338	40	216	177	1	177	8.8e-75	0.99435
EVM0014019.1	GH11 (Fsm GH11.3)	222	44	219	177	2	176	9.4e-77	0.983051
EVM0003826.1	GH12	333	184	327	156	21	156	1.2e-25	0.865385
EVM0005146.1	GH12	233	96	231	156	3	156	3.6e-33	0.980769
EVM0010279.1	GH12	182	47	179	156	17	156	1.3e-38	0.891026
EVM0010568.1	GH12	348	134	284	156	16	155	8.2e-22	0.891026
EVM0010848.1	GH12	279	117	266	156	2	141	2.5e-25	0.891026
EVM0011421.1	GH12	250	101	249	156	2	156	5.3e-40	0.987179
EVM0001583.1	GH13	604	40	414	299	13	292	3.7e-74	0.93311
EVM0003311.1	GH13	590	33	395	299	13	295	2.5e-73	0.943144
EVM0005310.1	GH13	707	224	515	299	21	281	7.6e-27	0.869565
EVM0008287.1	GH13	579	34	392	299	13	293	8.3e-71	0.936455
EVM0011062.1	GH13	571	34	385	299	13	292	1.3e-80	0.93311
EVM0013320.1	GH13	604	40	402	299	12	292	4.3e-71	0.936455
EVM0014789.1	GH13	459	59	345	299	13	297	1.5e-62	0.949833
EVM0007589.1	GH15	670	84	493	361	6	359	1.4e-78	0.977839
EVM0009107.1	GH15	679	290	667	361	2	360	6.9e-78	0.99169
EVM0000331.1	GH16	377	86	243	189	56	186	1e-22	0.687831
EVM0001462.1	GH16	1034	64	299	189	50	189	5.6e-19	0.73545
EVM0002502.1	GH16	478	131	473	189	4	189	1.5e-37	0.978836
EVM0003183.1	GH16	280	30	277	189	2	189	1.9e-37	0.989418
EVM0003631.1	GH16	361	108	322	189	6	176	1.8e-29	0.899471
EVM0003936.1	GH16	373	85	219	189	51	184	3.5e-21	0.703704
EVM0005467.1	GH16	378	111	283	189	25	149	5.2e-19	0.656085
EVM0006035.1	GH16	468	121	461	189	3	189	6.1e-39	0.984127
EVM0006115.1	GH16	262	74	258	189	25	189	1.8e-25	0.867725
EVM0006487.1	GH16	323	83	295	189	4	188	1.2e-21	0.973545
EVM0007083.1	GH16	499	102	271	189	24	185	7.4e-24	0.851852
EVM0007514.1	GH16	425	84	222	189	55	176	4.2e-21	0.640212
EVM0009504.1	GH16	245	35	241	189	4	188	4.6e-20	0.973545
EVM0010237.1	GH16	386	74	297	189	4	188	2e-25	0.973545
EVM0010314.1	GH16	485	154	458	189	5	176	8.9e-38	0.904762
EVM0010780.1	GH16	276	85	222	189	56	176	4.9e-22	0.634921
EVM0011465.1	GH16	371	41	240	189	11	186	1.8e-23	0.925926
EVM0011545.1	GH16	287	35	284	189	5	189	8.5e-38	0.973545
EVM0012062.1	GH16	370	52	275	189	10	189	7.7e-22	0.94709
EVM0012819.1	GH16	361	54	244	189	10	187	2.6e-21	0.936508
EVM0014206.1	GH16	231	37	228	189	3	187	7.6e-12	0.973545
EVM0014227.1	GH16	344	77	313	189	41	188	1.6e-24	0.777778
EVM0000626.1	GH17	320	105	314	311	66	311	1.9e-15	0.787781
EVM0002922.1	GH17	302	50	302	311	19	311	6.2e-29	0.938907
EVM0007650.1	GH17	341	89	333	311	9	298	2.5e-19	0.92926
EVM0012560.2	GH17	862	577	842	311	10	306	6.7e-34	0.951768
EVM0000223.1	GH18	885	522	876	296	6	278	4.7e-51	0.918919
EVM0000978.1	GH18	298	15	268	296	2	232	1.7e-18	0.777027
EVM0001050.1	GH18	399	9	362	296	4	288	3.1e-82	0.959459
EVM0001604.1	GH18	424	92	420	296	4	281	1.9e-62	0.935811
EVM0001613.1	GH18	1357	207	562	296	2	286	5.2e-73	0.959459
EVM0005627.1	GH18	1196	115	463	296	3	289	5.7e-68	0.966216
EVM0005838.1	GH18	342	13	232	296	4	199	5.4e-21	0.658784
EVM0006879.1	GH18	1359	161	507	296	3	286	6.9e-65	0.956081
EVM0006914.1	GH18	1035	122	468	296	3	285	1.9e-71	0.952703
EVM0006996.1	GH18	651	266	619	296	3	288	4.1e-70	0.962838
EVM0007908.1	GH18	410	40	397	296	18	283	1.1e-67	0.89527
EVM0008191.1	GH18	391	37	373	296	23	289	3.3e-53	0.898649
EVM0008698.1	GH18	347	5	337	296	3	288	8.1e-70	0.962838
EVM0009547.1	GH18	454	21	417	296	4	285	1.3e-53	0.949324
EVM0010371.1	GH18	717	123	351	296	30	289	4.2e-16	0.875
EVM0010542.1	GH18	549	170	513	296	3	282	1.5e-72	0.942568
EVM0010733.1	GH18	1499	159	506	296	2	288	7.9e-71	0.966216
EVM0012686.1	GH18	427	44	392	296	6	286	5.9e-79	0.945946
EVM0013799.1	GH18	357	20	343	296	5	285	1.7e-61	0.945946
EVM0014269.1	GH18	1258	498	838	296	2	280	5.8e-49	0.939189
EVM0006587.2	GH20	604	206	551	337	7	336	3.4e-88	0.976261
EVM0013677.1	GH20	709	165	499	337	11	335	5e-52	0.961424
EVM0006099.1	GH23	250	90	177	135	4	94	9.3e-08	0.666667
EVM0004836.1	GH24	188	29	171	137	1	137	4.9e-37	0.992701
EVM0002900.1	GH27	408	110	336	375	122	368	3e-61	0.656
EVM0000594.1	GH28	601	66	378	325	7	321	3.3e-48	0.966154
EVM0002364.1	GH28	365	79	344	325	9	260	1.5e-36	0.772308
EVM0003331.1	GH28	410	71	384	325	9	291	5.9e-61	0.867692
EVM0005262.1	GH28	467	185	434	325	66	306	4.2e-31	0.738462
EVM0005601.1	GH28	376	50	375	325	4	318	6.9e-70	0.966154
EVM0005701.1	GH28	484	72	428	325	8	322	5e-65	0.966154
EVM0006774.1	GH28	360	38	360	325	3	317	1.4e-72	0.966154
EVM0008055.1	GH28	502	213	469	325	62	306	4.6e-36	0.750769
EVM0011211.1	GH28	488	142	404	325	63	319	2e-48	0.787692
EVM0012423.1	GH28	453	76	413	325	11	320	3.6e-57	0.950769
EVM0014440.1	GH28	454	80	434	325	11	322	1.4e-74	0.956923
EVM0014462.1	GH28	408	64	394	325	11	320	1.6e-63	0.950769
EVM0000776.1	GH31	963	366	814	427	2	427	1.1e-144	0.995316
EVM0003191.1	GH31	800	170	597	427	1	427	6.1e-119	0.997658
EVM0006489.1	GH31	848	207	734	427	1	427	3.6e-145	0.997658
EVM0008126.1	GH31	679	228	678	427	1	422	8.7e-144	0.985948
EVM0008284.1	GH31	851	237	720	427	2	427	9.6e-105	0.995316
EVM0008448.1	GH31	780	258	698	427	2	427	3.3e-119	0.995316
EVM0009438.1	GH31	1082	329	912	427	4	427	2.9e-110	0.990632
EVM0010411.1	GH31	955	260	838	427	1	426	1.1e-143	0.995316
EVM0012654.1	GH31	661	208	661	427	1	422	2.1e-146	0.985948
EVM0003304.1	GH32	535	34	319	293	18	283	2.1e-45	0.904437
EVM0005658.1	GH32	619	48	396	293	1	283	1.3e-40	0.962457
EVM0007204.1	GH32	506	25	348	293	1	293	4.3e-78	0.996587
EVM0010181.1	GH32	573	69	380	293	1	291	3.5e-86	0.989761
EVM0011268.1	GH32	563	25	368	293	1	285	3e-71	0.969283
EVM0012017.1	GH32	573	19	360	293	1	287	2.6e-70	0.976109
EVM0012604.1	GH32	598	22	366	293	6	283	2e-64	0.945392
EVM0012705.1	GH32	685	229	521	293	1	287	7.5e-82	0.976109
EVM0006507.1	GH33	379	21	321	342	25	306	1.6e-24	0.821637
EVM0001577.1	GH35	819	2	204	307	125	300	3.1e-36	0.570033
EVM0002273.1	GH35	563	18	197	307	2	167	1.9e-27	0.537459
EVM0004366.1	GH35	561	18	211	307	1	180	3.7e-29	0.583062
EVM0004394.1	GH35	674	45	376	307	3	303	3.3e-72	0.977199
EVM0007703.1	GH35	1000	52	367	307	2	273	6.9e-71	0.882736
EVM0008582.1	GH35	1008	52	382	307	1	303	1.6e-91	0.983713
EVM0008956.1	GH35	560	24	205	307	1	168	1.7e-28	0.543974
EVM0012718.1	GH35	563	18	212	307	1	180	1.4e-32	0.583062
EVM0012830.1	GH35	564	28	209	307	1	168	1.2e-33	0.543974
EVM0007568.1	GH36	733	27	716	688	2	687	6.5e-235	0.99564
EVM0014159.1	GH36	722	17	705	688	2	687	8.2e-242	0.99564
EVM0008238.1	GH37	736	139	700	491	2	490	3.1e-152	0.99389
EVM0011307.1	GH37	686	51	626	491	2	490	4.7e-161	0.99389
EVM0007853.1	GH38	1137	341	599	269	2	256	2.2e-88	0.944238
EVM0000644.1	GH43	320	37	298	248	4	223	3.3e-37	0.883065
EVM0000916.1	GH43	346	21	328	248	1	247	4.1e-33	0.991935
EVM0002020.1	GH43	335	21	316	248	1	245	3.5e-37	0.983871
EVM0002025.1	GH43	551	4	321	248	2	246	3.3e-57	0.983871
EVM0002774.1	GH43	327	3	320	248	4	246	2.8e-46	0.975806
EVM0002847.1	GH43	533	6	317	248	1	248	3.5e-55	0.995968
EVM0003305.1	GH43	535	12	313	248	1	247	5e-50	0.991935
EVM0003592.1	GH43	493	46	286	248	21	225	3.1e-26	0.822581
EVM0003663.1	GH43	335	76	321	248	10	211	3e-16	0.810484
EVM0003908.1	GH43	323	20	306	248	1	247	1.3e-36	0.991935
EVM0004714.1	GH43	452	16	204	248	86	247	1.6e-29	0.649194
EVM0004837.1	GH43	524	6	305	248	2	245	1.2e-58	0.979839
EVM0005375.1	GH43	559	23	316	248	2	248	2.6e-49	0.991935
EVM0005469.1	GH43	335	32	315	248	4	244	2.1e-58	0.967742
EVM0006533.1	GH43	524	7	304	248	3	245	2.5e-57	0.975806
EVM0006949.1	GH43	428	34	250	248	22	190	5.2e-28	0.677419
EVM0007231.1	GH43	537	3	302	248	1	247	3.1e-56	0.991935
EVM0007429.1	GH43	591	14	313	248	1	245	7.4e-51	0.983871
EVM0007590.1	GH43	425	157	390	248	10	188	1.3e-20	0.717742
EVM0007732.1	GH43	534	31	304	248	1	247	4.9e-46	0.991935
EVM0010088.1	GH43	531	11	276	248	3	247	2.2e-44	0.983871
EVM0010439.1	GH43	340	69	327	248	9	226	5.4e-38	0.875
EVM0010574.1	GH43	425	23	206	248	82	245	1.5e-33	0.657258
EVM0011180.1	GH43	522	7	305	248	3	247	2e-57	0.983871
EVM0011288.1	GH43	519	8	306	248	3	247	6.1e-54	0.983871
EVM0011650.1	GH43	556	10	316	248	1	247	1.8e-46	0.991935
EVM0011786.1	GH43	510	6	298	248	2	247	4.8e-60	0.987903
EVM0011922.1	GH43	323	30	321	248	9	247	5.4e-44	0.959677
EVM0013245.1	GH43	316	23	313	248	1	247	1.3e-53	0.991935
EVM0013450.1	GH43	509	33	329	248	3	244	1e-48	0.971774
EVM0013455.1	GH43	321	43	317	248	6	241	5.4e-42	0.947581
EVM0014472.1	GH43	466	3	296	248	1	247	2.5e-49	0.991935
EVM0014510.1	GH43	449	38	249	248	11	193	2.6e-31	0.733871
EVM0015096.1	GH43	537	5	295	248	2	247	7.8e-65	0.987903
EVM0015239.1	GH43	518	11	299	248	1	247	1.4e-52	0.991935
EVM0000589.1	GH45	394	22	219	198	1	197	1.2e-87	0.989899
EVM0003884.1	GH47	1042	36	578	446	1	444	9.1e-141	0.993274
EVM0005617.1	GH47	587	63	548	446	1	445	1.1e-90	0.995516
EVM0007480.1	GH47	691	154	647	446	1	446	2.5e-166	0.997758
EVM0007710.1	GH47	585	101	563	446	1	446	1.4e-156	0.997758
EVM0007760.1	GH47	563	102	562	446	2	446	5.1e-163	0.995516
EVM0007984.1	GH47	603	112	600	446	2	446	9.2e-160	0.995516
EVM0010177.1	GH47	1079	250	1077	446	4	446	5.7e-166	0.991031
EVM0011216.1	GH47	610	103	605	446	2	445	1.2e-163	0.993274
EVM0012006.1	GH47	567	101	556	446	1	445	1.4e-160	0.995516
EVM0014927.1	GH47	583	121	580	446	2	446	1.8e-157	0.995516
EVM0007070.1	GH51	643	190	587	630	96	471	1.9e-57	0.595238
EVM0007341.1	GH51	490	16	452	630	85	502	4.4e-126	0.661905
EVM0011798.1	GH51	664	202	649	630	111	544	2.2e-63	0.687302
EVM0012789.1	GH51	506	14	504	630	85	541	1.8e-130	0.72381
EVM0009533.1	GH53	330	104	326	342	105	342	1.4e-48	0.692982
EVM0014640.1	GH53	360	33	357	342	1	342	5.7e-94	0.997076
EVM0009159.1	GH54	506	28	343	316	1	315	1.4e-158	0.993671
EVM0006974.1	GH55	769	14	768	740	9	740	2.6e-246	0.987838
EVM0007009.1	GH55	296	2	290	740	356	630	8.5e-102	0.37027
EVM0008738.1	GH55	1357	186	940	740	7	739	2.5e-273	0.989189
EVM0009949.1	GH55	1404	218	980	740	6	739	3.7e-242	0.990541
EVM0013893.1	GH55	793	47	789	740	10	739	4.4e-301	0.985135
EVM0002776.1	GH62	345	33	311	278	3	275	8e-114	0.978417
EVM0008916.1	GH62	321	21	291	278	1	278	2.1e-130	0.996403
EVM0005937.1	GH63	989	438	890	570	350	567	1.4e-16	0.380702
EVM0007259.1	GH63	815	587	798	570	319	565	5.7e-33	0.431579
EVM0012520.1	GH64	450	73	446	367	1	367	1.3e-94	0.997275
EVM0015037.1	GH64	383	5	380	367	2	367	6e-105	0.99455
EVM0007544.1	GH71	1149	21	411	375	1	372	7.3e-136	0.989333
EVM0007875.1	GH71	932	37	421	375	1	373	4.6e-43	0.992
EVM0012869.1	GH71	408	12	379	375	1	364	3.1e-116	0.968
EVM0014272.1	GH71	591	41	430	375	1	373	1.9e-141	0.992
EVM0014794.1	GH71	862	1	391	375	28	372	1.2e-39	0.917333
EVM0006061.1	GH72	453	30	330	312	3	311	6.3e-124	0.987179
EVM0011989.1	GH72	480	16	333	312	3	312	3.1e-115	0.990385
EVM0015164.1	GH72	535	17	327	312	3	310	1.5e-130	0.983974
EVM0004060.1	GH74	1516	49	120	233	34	110	8.7e-09	0.32618
	GH74	1516	432	507	233	31	111	2.7e-07	0.343348
EVM0009931.1	GH74	735	72	181	233	8	114	6.2e-23	0.454936
	GH74	735	201	302	233	55	166	1.4e-13	0.476395
	GH74	735	560	654	233	18	117	1.8e-13	0.424893
EVM0004006.1	GH75	283	9	256	220	6	220	2.7e-67	0.972727
EVM0013619.1	GH75	300	9	254	220	4	220	2.7e-86	0.981818
EVM0001956.1	GH76	465	29	410	358	11	356	1.5e-102	0.963687
EVM0002421.1	GH76	384	31	366	358	19	329	1.1e-84	0.865922
EVM0004642.1	GH76	612	89	497	358	48	327	3.5e-51	0.77933
EVM0007185.1	GH76	711	37	408	358	9	357	3.1e-108	0.972067
EVM0007965.1	GH76	468	30	396	358	12	345	1.4e-91	0.930168
EVM0011790.1	GH76	460	30	403	358	10	355	1.3e-109	0.963687
EVM0013029.1	GH76	446	34	366	358	17	316	2e-65	0.835196
EVM0013258.1	GH76	458	28	400	358	11	355	5.3e-114	0.960894
EVM0000024.1	GH78	869	327	847	504	3	504	1.2e-163	0.994048
EVM0000267.1	GH78	918	355	880	504	4	504	2.3e-114	0.992063
EVM0000381.1	GH78	1473	901	1431	504	14	486	7.3e-78	0.936508
EVM0000914.1	GH78	909	331	865	504	1	504	2.8e-165	0.998016
EVM0002546.1	GH78	798	260	764	504	19	493	3.2e-86	0.940476
EVM0003485.1	GH78	880	320	839	504	3	504	1.4e-168	0.994048
EVM0004775.1	GH78	931	347	875	504	2	504	1e-154	0.996032
EVM0004786.1	GH78	790	225	739	504	17	486	6.5e-81	0.930556
EVM0006349.1	GH78	814	348	784	504	71	503	1.9e-109	0.857143
EVM0007495.1	GH78	814	255	773	504	15	487	2.1e-83	0.936508
EVM0008623.1	GH78	886	324	843	504	1	504	1e-161	0.998016
EVM0009977.1	GH78	548	70	519	504	6	440	3.2e-59	0.861111
EVM0010412.1	GH78	834	252	791	504	9	493	1.1e-77	0.960317
EVM0011429.1	GH78	889	334	864	504	3	503	1.1e-162	0.992063
EVM0012955.1	GH78	895	332	857	504	3	503	1.2e-171	0.992063
EVM0013722.1	GH78	865	321	839	504	3	504	3.1e-157	0.994048
EVM0013757.1	GH78	873	310	830	504	1	504	2.2e-165	0.998016
EVM0014504.1	GH78	824	251	779	504	11	490	1.3e-82	0.950397
EVM0014654.1	GH78	804	361	763	504	133	503	8e-66	0.734127
EVM0000656.1	GH79	489	40	429	455	5	415	2.8e-38	0.901099
EVM0002395.1	GH79	330	17	288	455	157	429	1.2e-31	0.597802
EVM0010286.1	GH79	531	47	524	455	5	448	2.3e-52	0.973626
EVM0011196.1	GH79	519	44	481	455	2	425	4e-45	0.92967
EVM0012457.1	GH79	490	43	336	455	5	314	1.7e-32	0.679121
EVM0014728.1	GH79	473	38	414	455	5	399	6.2e-76	0.865934
EVM0006829.3	GH81	852	174	845	622	15	622	1.7e-214	0.975884
EVM0004759.1	GH84	648	188	493	295	1	294	4.4e-98	0.99322
EVM0005095.1	GH88	492	90	482	329	4	325	2.6e-82	0.975684
EVM0008690.1	GH88	568	167	523	329	3	304	1.4e-77	0.914894
EVM0013039.1	GH88	486	71	479	329	2	328	2e-80	0.990881
EVM0013300.1	GH88	342	74	325	329	4	237	4.5e-85	0.708207
EVM0000704.1	GH93	371	34	345	307	1	307	4.7e-113	0.996743
EVM0010329.1	GH93	393	62	367	307	1	306	1.3e-109	0.993485
EVM0014519.1	GH93	357	57	327	307	37	300	2.8e-78	0.856678
EVM0003262.1	GH95	762	5	717	722	4	695	2.7e-231	0.957064
EVM0009594.1	GH95	799	43	790	722	19	711	4.6e-200	0.958449
EVM0006463.1	GH99	339	139	283	334	104	256	8.5e-06	0.45509
EVM0002079.1	GH105	409	55	403	332	6	331	3.1e-90	0.978916
EVM0010384.1	GH105	382	39	379	332	10	332	8.7e-92	0.96988
EVM0011435.1	GH105	372	47	369	332	8	332	5e-109	0.975904
EVM0011479.1	GH105	385	32	380	332	5	332	1.2e-99	0.98494
EVM0003209.1	GH106	425	17	366	824	179	530	6e-30	0.425971
EVM0005077.1	GH106	963	42	726	824	29	652	2.1e-60	0.756068
EVM0006845.1	GH106	1017	33	768	824	5	649	7.5e-69	0.781553
EVM0008937.1	GH106	1039	64	1031	824	4	822	2.4e-89	0.992718
EVM0012890.1	GH106	1005	31	774	824	4	652	3.4e-67	0.786408
EVM0000518.1	GH109	365	63	121	126	63	121	1.3e-09	0.460317
EVM0000873.1	GH109	400	46	120	126	34	112	2.5e-10	0.619048
EVM0001589.1	GH109	355	7	119	126	2	120	1.1e-13	0.936508
EVM0002354.2	GH109	383	36	124	126	24	118	2.3e-09	0.746032
EVM0002412.1	GH109	387	19	133	126	1	121	4.9e-12	0.952381
EVM0003162.1	GH109	345	6	126	126	3	121	1.4e-10	0.936508
EVM0005358.1	GH109	384	60	128	126	51	119	3.7e-11	0.539683
EVM0005625.1	GH109	342	6	125	126	3	121	1.6e-11	0.936508
EVM0006107.1	GH109	369	58	124	126	51	121	2.8e-06	0.555556
EVM0006108.1	GH109	351	6	119	126	2	119	9.9e-18	0.928571
EVM0006112.1	GH109	360	8	121	126	2	121	3.4e-14	0.944444
EVM0006133.1	GH109	388	7	113	126	1	114	3.9e-08	0.896825
EVM0007081.1	GH109	355	7	117	126	2	118	2.3e-14	0.920635
EVM0007360.1	GH109	369	33	117	126	25	118	1e-07	0.738095
EVM0007433.1	GH109	355	6	116	126	2	123	1.2e-13	0.960317
EVM0007504.1	GH109	369	18	101	126	45	122	1.9e-11	0.611111
EVM0007791.1	GH109	359	7	121	126	3	120	2.5e-13	0.928571
EVM0008027.1	GH109	364	8	116	126	2	117	7.5e-11	0.912698
EVM0009627.1	GH109	352	5	116	126	1	120	4.3e-12	0.944444
EVM0009727.1	GH109	355	7	112	126	1	116	2.2e-08	0.912698
EVM0010007.1	GH109	441	9	132	126	2	125	4.8e-18	0.97619
EVM0010034.1	GH109	376	15	128	126	2	121	7.1e-13	0.944444
EVM0010735.2	GH109	362	36	120	126	41	123	1.9e-12	0.650794
EVM0012386.1	GH109	379	73	126	126	69	122	4e-05	0.420635
EVM0012636.1	GH109	416	41	153	126	11	120	2.1e-08	0.865079
EVM0012810.1	GH109	359	12	126	126	1	121	1.9e-12	0.952381
EVM0012898.1	GH109	393	41	131	126	26	121	1.5e-12	0.753968
EVM0012954.1	GH109	435	10	132	126	2	124	1.3e-14	0.968254
EVM0013171.1	GH109	376	35	122	126	24	117	1.4e-07	0.738095
EVM0013547.1	GH109	379	4	124	126	1	121	1.8e-10	0.952381
EVM0013635.1	GH109	353	9	129	126	2	121	2.7e-11	0.944444
EVM0013666.1	GH109	341	46	103	126	61	118	1.7e-08	0.452381
EVM0014527.1	GH109	399	40	128	126	28	119	5.4e-10	0.722222
EVM0014779.1	GH109	356	10	120	126	3	123	2.7e-09	0.952381
EVM0015228.1	GH109	377	11	135	126	1	122	9.5e-12	0.960317
EVM0002820.1	GH114	347	94	292	190	1	190	1.5e-73	0.994737
EVM0007039.1	GH114	296	55	252	190	1	190	3e-71	0.994737
EVM0008975.1	GH114	344	93	288	190	1	190	7.7e-73	0.994737
EVM0015121.1	GH114	318	58	259	190	11	190	5e-51	0.942105
EVM0001555.1	GH115	1071	46	707	697	13	596	4.4e-228	0.836442
EVM0005986.1	GH115	976	19	637	697	13	588	3.5e-222	0.824964
EVM0000676.1	GH125	543	87	523	402	1	402	1.1e-160	0.997512
EVM0004486.1	GH125	514	71	497	402	1	402	2.1e-158	0.997512
EVM0001949.1	GH127	674	16	570	524	5	524	5.5e-160	0.990458
EVM0005558.1	GH127	616	163	553	524	163	522	1e-36	0.685115
EVM0007179.1	GH127	627	11	523	524	1	524	2.7e-141	0.998092
EVM0011843.1	GH127	670	19	569	524	8	524	7.5e-157	0.984733
EVM0000152.1	GH128	385	170	382	224	5	224	1.1e-52	0.977679
EVM0009988.1	GH128	276	58	272	224	6	224	7.1e-53	0.973214
EVM0010583.1	GH128	316	42	280	224	4	224	4.4e-62	0.982143
EVM0011058.1	GH128	314	43	277	224	5	224	2.1e-51	0.977679
EVM0013832.1	GH131	343	84	339	255	1	249	4.5e-71	0.972549
EVM0002068.1	GH132	437	132	436	303	9	303	3.1e-101	0.970297
EVM0009098.1	GH132	504	49	304	303	51	301	3e-82	0.825083
EVM0010876.1	GH133	1554	1084	1543	372	5	371	2.4e-156	0.983871
EVM0000367.1	GT1	1136	383	690	382	91	369	1e-54	0.727749
EVM0002493.1	GT1	813	104	499	382	12	378	1.4e-52	0.958115
EVM0002988.1	GT1	517	205	502	382	123	374	3.8e-20	0.657068
EVM0004224.1	GT1	550	193	448	382	145	364	1.8e-28	0.573298
EVM0004261.1	GT1	859	146	543	382	9	380	3.3e-58	0.971204
EVM0006219.1	GT1	466	159	451	382	116	370	4.1e-36	0.664921
EVM0006547.1	GT1	887	207	529	382	84	377	5.6e-57	0.767016
EVM0006664.1	GT1	1279	262	573	382	90	370	4.3e-57	0.732984
EVM0008842.1	GT1	508	208	503	382	119	381	9.3e-24	0.685864
EVM0008847.1	GT1	463	120	455	382	107	380	5.9e-17	0.71466
EVM0009036.1	GT1	907	255	574	382	91	379	4.1e-62	0.753927
EVM0009063.1	GT1	857	134	529	382	10	376	6.6e-53	0.958115
EVM0009174.1	GT1	811	100	500	382	10	378	9.1e-51	0.963351
EVM0012465.1	GT1	428	8	422	382	5	381	1.3e-40	0.984293
EVM0012997.1	GT1	572	165	480	382	94	379	2.3e-53	0.746073
EVM0013283.1	GT1	1435	947	1360	382	7	377	5.1e-53	0.968586
EVM0002315.1	GT2	850	334	509	168	4	168	2.8e-22	0.97619
EVM0003102.1	GT2	531	79	246	168	2	167	3.3e-07	0.982143
EVM0005652.2	GT2	1227	857	949	168	73	164	3.3e-16	0.541667
EVM0006246.1	GT2	240	9	178	168	1	168	1.1e-45	0.994048
EVM0006843.1	GT2	915	243	478	168	2	166	9.8e-06	0.97619
EVM0008023.1	GT2	1695	1196	1283	168	79	165	3e-15	0.511905
EVM0011863.1	GT2	493	78	258	168	1	167	2.6e-26	0.988095
EVM0012603.1	GT2	1861	1399	1487	168	79	166	2.2e-14	0.517857
EVM0012733.1	GT2	664	346	439	168	71	162	7.2e-07	0.541667
EVM0013603.1	GT2	415	120	258	168	1	106	1.5e-37	0.625
EVM0013744.1	GT2	1003	315	550	168	2	166	8.2e-06	0.97619
EVM0013917.1	GT2	882	497	585	168	79	167	7.6e-08	0.52381
EVM0014811.1	GT2	1789	1255	1340	168	79	163	4.2e-15	0.5
EVM0013411.1	GT3	707	19	655	637	1	637	0	0.99843
EVM0001864.1	GT4	2866	2573	2725	160	6	150	1.9e-19	0.9
EVM0002337.1	GT4	698	448	616	160	8	159	1.6e-32	0.94375
EVM0006839.1	GT4	462	220	395	160	7	157	1.2e-38	0.9375
EVM0009189.1	GT4	552	355	514	160	4	151	1e-23	0.91875
EVM0010523.1	GT4	501	224	350	160	11	137	1.6e-34	0.7875
EVM0012712.1	GT4	523	248	404	160	6	159	1.6e-37	0.95625
EVM0000840.1	GT8	308	7	275	257	28	256	2e-43	0.88716
EVM0001922.1	GT8	264	7	254	257	27	256	4.9e-24	0.891051
EVM0004009.1	GT8	322	5	285	257	19	256	1.2e-42	0.922179
EVM0005359.1	GT8	371	89	321	257	30	254	7.1e-22	0.871595
EVM0005542.1	GT8	360	72	308	257	29	255	1.7e-20	0.879377
EVM0011561.1	GT8	444	133	377	257	25	256	2.1e-22	0.898833
EVM0013011.1	GT8	869	12	223	257	31	253	8.3e-43	0.863813
EVM0008410.1	GT15	394	75	352	273	2	272	4.2e-120	0.989011
EVM0008642.1	GT15	263	38	240	273	3	205	2.1e-46	0.739927
EVM0010043.1	GT15	466	144	414	273	1	272	7.9e-127	0.992674
EVM0011441.1	GT15	505	117	422	273	1	272	1.1e-124	0.992674
EVM0011887.1	GT15	379	56	326	273	1	272	1.8e-125	0.992674
EVM0012602.1	GT17	378	68	364	284	4	283	3.2e-82	0.982394
EVM0006814.1	GT20	550	10	475	475	11	474	2.2e-202	0.974737
EVM0009671.1	GT20	886	29	565	475	9	473	3e-155	0.976842
EVM0013203.1	GT20	911	162	618	475	32	474	1.3e-158	0.930526
EVM0003924.1	GT21	530	51	360	233	1	233	6e-90	0.995708
EVM0006371.1	GT21	447	59	291	233	4	188	9.1e-11	0.7897
EVM0009058.1	GT21	752	117	391	233	1	229	7.9e-07	0.978541
EVM0002555.1	GT22	545	11	393	389	5	358	1.1e-79	0.907455
EVM0004733.1	GT22	613	37	467	389	3	389	6.5e-92	0.992288
EVM0010762.1	GT22	443	1	319	389	134	388	1.2e-68	0.652956
EVM0013412.1	GT22	517	5	397	389	1	386	3.6e-80	0.989717
EVM0004839.1	GT24	1462	1168	1415	248	1	248	1.9e-135	0.995968
EVM0014399.1	GT25	415	189	264	181	74	146	0.00076	0.39779
EVM0003719.1	GT26	295	57	135	171	47	122	0.00053	0.438596
EVM0001786.1	GT28	210	101	173	157	68	140	1.3e-12	0.458599
EVM0001223.1	GT31	508	182	273	192	59	162	5.4e-10	0.536458
EVM0012337.1	GT31	708	358	422	192	53	115	4.4e-06	0.322917
EVM0000389.1	GT32	411	64	146	90	6	84	1.7e-09	0.866667
EVM0002708.1	GT32	433	136	218	90	8	88	2.5e-18	0.888889
EVM0003134.1	GT32	399	63	153	90	6	88	2.8e-08	0.911111
EVM0003722.1	GT32	322	90	166	90	9	89	1.8e-18	0.888889
EVM0004873.1	GT32	369	115	191	90	2	83	3.2e-23	0.9
EVM0005276.1	GT32	393	117	201	90	3	89	1.8e-20	0.955556
EVM0007678.1	GT32	385	137	213	90	2	83	9.4e-23	0.9
EVM0009152.1	GT32	304	120	194	90	5	84	4.1e-23	0.877778
EVM0010137.1	GT32	400	95	145	90	35	85	1.8e-05	0.555556
EVM0010598.1	GT32	384	96	179	90	8	89	7e-17	0.9
EVM0009915.1	GT33	463	43	452	425	2	424	1.7e-144	0.992941
EVM0007987.1	GT34	384	134	222	246	13	106	6.6e-08	0.378049
EVM0011388.2	GT34	454	151	415	246	2	245	9.4e-81	0.987805
EVM0012694.1	GT34	319	67	292	246	2	241	4.7e-71	0.971545
EVM0014906.1	GT34	358	107	314	246	21	236	4.5e-36	0.873984
EVM0009138.3	GT35	885	164	879	674	2	674	4.3e-279	0.997033
EVM0009715.1	GT39	964	82	326	223	3	223	7.6e-71	0.986547
EVM0011222.1	GT39	768	56	301	223	1	223	2.2e-71	0.995516
EVM0012076.1	GT39	741	66	304	223	2	223	6.6e-75	0.991031
EVM0004765.1	GT48	1938	856	1636	739	1	733	0	0.990528
EVM0010220.1	GT48	1865	792	1568	739	2	733	0	0.989175
EVM0007806.1	GT50	424	131	405	262	1	262	8.4e-99	0.996183
EVM0010626.1	GT54	420	76	241	290	44	199	1.5e-14	0.534483
EVM0014399.1	GT54	415	82	239	290	43	199	4.9e-13	0.537931
EVM0001057.1	GT57	588	65	303	481	3	234	3.9e-90	0.480249
	GT57	588	333	566	481	222	480	3.2e-55	0.536383
EVM0012371.1	GT57	501	16	493	481	3	479	4.6e-176	0.989605
EVM0009864.1	GT58	435	39	402	364	3	364	5e-145	0.991758
EVM0009970.1	GT59	713	57	370	404	2	281	5.8e-93	0.690594
EVM0000146.1	GT62	403	100	362	268	3	267	5.9e-107	0.985075
EVM0003850.1	GT62	539	96	359	268	3	268	2.8e-124	0.988806
EVM0014995.1	GT62	375	77	341	268	5	268	1.4e-105	0.981343
EVM0008477.1	GT64	382	131	373	248	1	241	1.1e-52	0.967742
EVM0011584.1	GT64	340	93	333	248	1	242	2.8e-57	0.971774
EVM0009667.1	GT66	744	21	666	693	9	600	2e-192	0.852814
EVM0000765.1	GT69	475	161	400	239	2	238	7e-70	0.987448
EVM0006159.1	GT69	449	99	352	239	1	238	6.1e-83	0.991632
EVM0007069.1	GT69	490	178	415	239	2	238	1.9e-70	0.987448
EVM0009231.1	GT69	386	35	289	239	1	238	1.8e-83	0.991632
EVM0014594.1	GT69	431	110	346	239	2	238	1.1e-37	0.987448
EVM0009632.1	GT71	517	170	391	264	2	244	2.3e-65	0.916667
EVM0009696.1	GT71	490	150	408	264	1	264	2.3e-54	0.996212
EVM0011997.1	GT71	517	169	436	264	3	264	1.4e-47	0.988636
EVM0003046.1	GT76	420	18	420	407	5	407	4e-111	0.987715
EVM0013232.1	GT77	384	179	300	216	52	161	4.1e-08	0.50463
EVM0004428.1	GT90	611	312	592	250	3	247	3.3e-64	0.976
EVM0006952.1	GT90	632	340	607	250	3	248	3.6e-77	0.98
EVM0012598.1	GT90	978	666	950	250	3	248	3.1e-47	0.98
EVM0012962.1	GT90	830	556	823	250	3	248	9.3e-70	0.98
EVM0014715.1	GT90	637	323	609	250	4	248	2.4e-75	0.976
EVM0000910.1	PL1	374	106	293	202	20	201	6e-48	0.89604
EVM0002131.1	PL1	511	103	298	202	16	201	8.2e-45	0.915842
EVM0003074.1	PL1	416	74	248	202	26	199	7.1e-30	0.856436
EVM0003247.1	PL1	329	80	264	202	22	201	5.4e-59	0.886139
EVM0003405.1	PL1	376	110	296	202	20	201	4.2e-50	0.89604
EVM0004058.1	PL1	368	99	287	202	20	201	1.5e-52	0.89604
EVM0004624.1	PL1	782	534	715	202	21	201	3.2e-48	0.891089
EVM0006671.1	PL1	451	108	294	202	23	201	8.1e-48	0.881188
EVM0008468.1	PL1	324	61	260	202	9	201	4.5e-59	0.950495
EVM0010811.1	PL1	389	110	302	202	21	201	3.9e-52	0.891089
EVM0011793.1	PL1	337	72	253	202	22	199	1.9e-55	0.876238
EVM0012119.1	PL1	320	72	255	202	22	201	3.9e-56	0.886139
EVM0012295.1	PL1	440	197	376	202	28	201	1.6e-56	0.856436
EVM0000535.1	PL3	254	41	228	197	2	196	3.2e-72	0.984772
EVM0001641.1	PL3	233	27	218	197	1	197	3.5e-74	0.994924
EVM0003136.1	PL3	208	29	194	197	2	171	2.4e-59	0.857868
EVM0003673.1	PL3	235	29	221	197	2	197	2.1e-79	0.989848
EVM0004827.1	PL3	228	27	220	197	1	196	1.8e-66	0.989848
EVM0005015.1	PL3	231	28	216	197	2	197	9e-75	0.989848
EVM0005054.1	PL3	237	25	210	197	2	197	6.2e-66	0.989848
EVM0006131.1	PL3	350	83	215	197	63	197	1.8e-49	0.680203
EVM0009882.1	PL3	418	202	390	197	3	196	2e-72	0.979695
EVM0012591.1	PL3	307	59	243	197	3	188	1.9e-67	0.939086
EVM0013789.1	PL3	244	25	216	197	3	197	1.5e-71	0.984772
EVM0005966.1	PL4	660	19	645	567	4	567	6e-170	0.992945
EVM0007151.1	PL4	546	17	534	567	4	566	5.9e-85	0.991182
EVM0008789.1	PL4	542	14	531	567	2	567	2.3e-133	0.996473
EVM0014518.1	PL4	546	71	528	567	75	556	5.2e-96	0.848325
EVM0014799.1	PL4	668	19	653	567	4	567	2.4e-169	0.992945
EVM0015011.1	PL5	215	52	166	317	143	256	2.6e-07	0.356467
EVM0005849.1	PL7	250	39	246	231	1	222	3.8e-45	0.95671
EVM0010715.1	PL9	378	17	369	374	9	369	3.3e-108	0.962567
EVM0001310.1	PL11	601	24	599	606	3	585	1.8e-131	0.960396
EVM0002763.1	PL20	261	24	257	229	1	228	3.5e-115	0.991266
aProteins with more than one CAZyme domain are indicated in red font, while domains with the lowest E-value s are indicated using bold font. Endo-β-1,4-xylanases within GH class are indicated in blue font. Proteins belonging to more than one family are indicated in yellow.
bCAZyme family that query protein belonged to.
cThe initiation and termination sites of CAZyme domain in the query protein.
dLength of CAZyme that query protein matched.
eThe initiation and termination sites of CAZyme domain that query protein matched.
