# Supplementary material for: Whole-Genome Sequencing and Comparative Genome Analysis of Fusarium solani-melongenae Causing Fusarium Root and Stem Rot in Sweetpotatoes
Source: Microbiol Spectr. 2022 Jul 7;10(4):e00683-22. doi: 10.1128/spectrum.00683-22 (PMC9430127; doi:10.1128/spectrum.00683-22)
Supplement: Supplemental file 6 — Supplemental material. Download spectrum.00683-22-s0006.xlsx, XLSX file, 0.4 MB [file spectrum.00683-22-s0006.xlsx]

## Sheet: Sheet1
TABLE S5 PHI proteins of CRI 24-3
Protein ID	Subject annotationa	Identityb	E-valuec	Gene named	Gene IDd	Pathogen speciese	Pathogen IDe	Phenotype of mutantf
EVM0008204.1	PHI: 2022	87/259 (33.59)	1e-37	BUF1	MGG_02252	Magnaporthe oryzae (related: Magnaporthe grisea)	148305	Loss of pathogenicity
EVM0006260.1	PHI: 508	152/521 (29.17)	5e-40	AFT1	BAB69076	Alternaria alternata	5599	Loss of pathogenicity
EVM0003793.1	PHI: 2895	63/215 (29.30)	2e-08	F-avi4330	B9JV05	Agrobacterium vitis	373	Loss of pathogenicity
EVM0007227.1	PHI: 2072	292/487 (59.96)	0	Moatg4	MGG_03580	Magnaporthe oryzae (related: Magnaporthe grisea)	148305	Loss of pathogenicity
EVM0008971.1	PHI: 2553	151/433 (34.87)	6e-73	VPS4	Q5AG40	Candida albicans	5476	Loss of pathogenicity
EVM0008524.1	PHI: 2077	480/927 (51.78)	0	Moatg9	MGG_09559	Magnaporthe oryzae (related: Magnaporthe grisea)	148305	Loss of pathogenicity
EVM0006323.1	PHI: 358	117/513 (22.81)	5e-11	ILV2	AAR29084	Cryptococcus neoformans	5207	Loss of pathogenicity
EVM0002779.2	PHI: 2827	353/355 (99.44)	0	Fmk1	Q9HGU2	Fusarium oxysporum f. sp. Lycopersici	59765	Loss of pathogenicity
EVM0009728.1	PHI: 485	168/325 (51.69)	2e-113	FTR1	AAF69680	Candida albicans	5476	Loss of pathogenicity
EVM0008832.1	PHI: 27	91/177 (51.41)	9e-66	CAP20	AAA77678	Colletotrichum gloeosporioides	5457	Loss of pathogenicity
EVM0009441.1	PHI: 2042	55/187 (29.41)	9e-15	ABC3	DQ156556	Magnaporthe oryzae (related: Magnaporthe grisea)	148305	Loss of pathogenicity
EVM0009195.1	PHI: 2075	45/180 (25.00)	8e-06	Moatg7	MGG_07297	Magnaporthe oryzae (related: Magnaporthe grisea)	148305	Loss of pathogenicity
EVM0012665.1	PHI: 2387	458/488 (93.85)	0	ACL2	I1RPR1	Gibberella zeae (related: Fusarium graminearum)	5518	Loss of pathogenicity
EVM0007006.1	PHI: 2386	385/410 (93.90)	0	ACL1	I1S7N4	Gibberella zeae (related: Fusarium graminearum)	5518	Loss of pathogenicity
EVM0006814.1	PHI: 2172	432/530 (81.51)	0	TPS1	MGG_03860	Magnaporthe oryzae (related: Magnaporthe grisea)	148305	Loss of pathogenicity
EVM0013581.1	PHI: 2067	42/174 (24.14)	4e-08	ABC4	MGG_00937	Magnaporthe oryzae (related: Magnaporthe grisea)	148305	Loss of pathogenicity
EVM0011419.1	PHI: 2042	585/1362 (42.95)	0	ABC3	DQ156556	Magnaporthe oryzae (related: Magnaporthe grisea)	148305	Loss of pathogenicity
EVM0013314.1	PHI: 2022	79/268 (29.48)	5e-21	BUF1	MGG_02252	Magnaporthe oryzae (related: Magnaporthe grisea)	148305	Loss of pathogenicity
EVM0011278.1	PHI: 2042	465/1300 (35.77)	0	ABC3	DQ156556	Magnaporthe oryzae (related: Magnaporthe grisea)	148305	Loss of pathogenicity
EVM0010509.1	PHI: 187	24/66 (36.36)	1e-06	RUM1	AAG02418	Ustilago maydis	5270	Loss of pathogenicity
EVM0007278.1	PHI: 2097	345/1223 (28.21)	6e-115	Neo1	MGG_04066	Magnaporthe oryzae (related: Magnaporthe grisea)	148305	Loss of pathogenicity
EVM0004936.1	PHI: 341	394/564 (69.86)	0	CPK1	BAD04044	Colletotrichum lagenarium	5462	Loss of pathogenicity
EVM0009162.1	PHI: 204	38/106 (35.85)	4e-06	CaCDC35	AAG18428	Candida albicans	5476	Loss of pathogenicity
EVM0001142.1	PHI: 2140	197/376 (52.39)	2e-112	MoVam7	XP_001907727.1	Magnaporthe oryzae (related: Magnaporthe grisea)	148305	Loss of pathogenicity
EVM0014204.4	PHI: 358	102/498 (20.48)	2e-06	ILV2	AAR29084	Cryptococcus neoformans	5207	Loss of pathogenicity
EVM0014288.1	PHI: 2083	220/477 (46.12)	9e-136	Moatg17	MGG_07667	Magnaporthe oryzae (related: Magnaporthe grisea)	148305	Loss of pathogenicity
EVM0006488.1	PHI: 2022	63/229 (27.51)	6e-10	BUF1	MGG_02252	Magnaporthe oryzae (related: Magnaporthe grisea)	148305	Loss of pathogenicity
EVM0005161.1	PHI: 2042	429/1312 (32.70)	0	ABC3	DQ156556	Magnaporthe oryzae (related: Magnaporthe grisea)	148305	Loss of pathogenicity
EVM0008505.1	PHI: 2832	112/274 (40.88)	6e-67	AKT3-1	Q9P4U9	Alternaria alternata	5599	Loss of pathogenicity
EVM0008921.1	PHI: 358	44/156 (28.21)	4e-07	ILV2	AAR29084	Cryptococcus neoformans	5207	Loss of pathogenicity
EVM0005883.1	PHI: 133	239/574 (41.64)	3e-137	AKT1	BAA36588	Alternaria alternata	5599	Loss of pathogenicity
EVM0002705.1	PHI: 2022	79/282 (28.01)	5e-19	BUF1	MGG_02252	Magnaporthe oryzae (related: Magnaporthe grisea)	148305	Loss of pathogenicity
EVM0004167.1	PHI: 2042	474/1335 (35.51)	0	ABC3	DQ156556	Magnaporthe oryzae (related: Magnaporthe grisea)	148305	Loss of pathogenicity
EVM0009715.1	PHI: 451	345/764 (45.16)	0	PMT1	AAC31119	Candida albicans	5476	Loss of pathogenicity
EVM0000652.1	PHI: 2067	887/1669 (53.15)	0	ABC4	MGG_00937	Magnaporthe oryzae (related: Magnaporthe grisea)	148305	Loss of pathogenicity
EVM0011448.1	PHI: 2141	313/415 (75.42)	0	CDC15	XP_001406795	Magnaporthe oryzae (related: Magnaporthe grisea)	148305	Loss of pathogenicity
EVM0007321.1	PHI: 244	286/952 (30.04)	2e-100	CLAP1	AAN62846	Colletotrichum lindemuthianum	290576	Loss of pathogenicity
EVM0003420.1	PHI: 1036	48/182 (26.37)	4e-06	Rac	CAO82105	Claviceps purpurea	5111	Loss of pathogenicity
EVM0008448.1	PHI: 1071	112/436 (25.69)	2e-24	Gas1	CAF05793	Ustilago maydis	5270	Loss of pathogenicity
EVM0014021.1	PHI: 134	66/246 (26.83)	8e-19	AKT2	BAA36589	Alternaria alternata	5599	Loss of pathogenicity
EVM0012943.1	PHI: 2055	163/307 (53.09)	3e-93	PPT1	DQ028305	Colletotrichum graminicola (related: Glomerella graminicola)	31870	Loss of pathogenicity
EVM0014813.1	PHI: 2115	58/224 (25.89)	2e-13	Annexin_A7	MGG_06847	Magnaporthe oryzae (related: Magnaporthe grisea)	148305	Loss of pathogenicity
EVM0011853.1	PHI: 2097	365/1448 (25.21)	3e-93	Neo1	MGG_04066	Magnaporthe oryzae (related: Magnaporthe grisea)	148305	Loss of pathogenicity
EVM0008992.1	PHI: 429	124/222 (55.86)	2e-96	ClPLS1	CAD43407	Colletotrichum lindemuthianum	290576	Loss of pathogenicity
EVM0004604.1	PHI: 2267	436/541 (80.59)	0	Mls1	AY508881	Phaeosphaeria nodorum (related: Stagonospora nodorum)	13684	Loss of pathogenicity
EVM0012842.1	PHI: 2042	57/211 (27.01)	2e-06	ABC3	DQ156556	Magnaporthe oryzae (related: Magnaporthe grisea)	148305	Loss of pathogenicity
EVM0012965.1	PHI: 2022	61/210 (29.05)	2e-12	BUF1	MGG_02252	Magnaporthe oryzae (related: Magnaporthe grisea)	148305	Loss of pathogenicity
EVM0014395.1	PHI: 2042	437/1276 (34.25)	0	ABC3	DQ156556	Magnaporthe oryzae (related: Magnaporthe grisea)	148305	Loss of pathogenicity
EVM0011473.1	PHI: 133	234/571 (40.98)	1e-141	AKT1	BAA36588	Alternaria alternata	5599	Loss of pathogenicity
EVM0002665.1	PHI: 265	381/581 (65.58)	0	MET3	AAL92174	Cryptococcus neoformans	5207	Loss of pathogenicity
EVM0008023.1	PHI: 2302	904/1788 (50.56)	0	CHS5	JF912408	Magnaporthe oryzae (related: Magnaporthe grisea)	148305	Loss of pathogenicity
EVM0005716.1	PHI: 157	157/344 (45.64)	2e-104	TOXF	AAD45321	Cochliobolus carbonum	5017	Loss of pathogenicity
EVM0012290.1	PHI: 2019	128/440 (29.09)	1e-40	MoPLC3	MGG_08315	Magnaporthe oryzae (related: Magnaporthe grisea)	148305	Loss of pathogenicity
EVM0009971.1	PHI: 2022	64/224 (28.57)	4e-14	BUF1	MGG_02252	Magnaporthe oryzae (related: Magnaporthe grisea)	148305	Loss of pathogenicity
EVM0006919.1	PHI: 270	79/173 (45.66)	3e-44	RHO1	BAA24262	Candida albicans	5476	Loss of pathogenicity
EVM0007995.1	PHI: 1061	188/210 (89.52)	1e-136	MgRho3	ABK60346	Magnaporthe oryzae	318829	Loss of pathogenicity
EVM0001165.1	PHI: 874	73/296 (24.66)	9e-12	MGG_00435	EDK02952	Magnaporthe oryzae	318829	Loss of pathogenicity
EVM0009735.1	PHI: 2022	58/221 (26.24)	3e-10	BUF1	MGG_02252	Magnaporthe oryzae (related: Magnaporthe grisea)	148305	Loss of pathogenicity
EVM0010295.1	PHI: 509	84/280 (30.00)	7e-19	AFT3	BAB69078	Alternaria alternata	5599	Loss of pathogenicity
EVM0009524.1	PHI: 133	146/506 (28.85)	1e-61	AKT1	BAA36588	Alternaria alternata	5599	Loss of pathogenicity
EVM0009848.1	PHI: 508	154/496 (31.05)	7e-59	AFT1	BAB69076	Alternaria alternata	5599	Loss of pathogenicity
EVM0001412.1	PHI: 244	214/801 (26.72)	2e-71	CLAP1	AAN62846	Colletotrichum lindemuthianum	290576	Loss of pathogenicity
EVM0010411.1	PHI: 1071	104/323 (32.20)	8e-38	Gas1	CAF05793	Ustilago maydis	5270	Loss of pathogenicity
EVM0007736.1	PHI: 157	100/375 (26.67)	3e-21	TOXF	AAD45321	Cochliobolus carbonum	5017	Loss of pathogenicity
EVM0004201.1	PHI: 273	107/330 (32.42)	9e-47	SPT3	AAD33888	Candida albicans	5476	Loss of pathogenicity
EVM0015031.1	PHI: 157	81/334 (24.25)	3e-13	TOXF	AAD45321	Cochliobolus carbonum	5017	Loss of pathogenicity
EVM0002409.1	PHI: 2895	87/329 (26.44)	1e-10	F-avi4330	B9JV05	Agrobacterium vitis	373	Loss of pathogenicity
EVM0004386.1	PHI: 157	89/320 (27.81)	4e-18	TOXF	AAD45321	Cochliobolus carbonum	5017	Loss of pathogenicity
EVM0009489.1	PHI: 2895	107/382 (28.01)	7e-20	F-avi4330	B9JV05	Agrobacterium vitis	373	Loss of pathogenicity
EVM0005999.1	PHI: 1133	139/409 (33.99)	3e-63	Lmepi	AM941452	Leptosphaeria maculans	5022	Loss of pathogenicity
EVM0012253.1	PHI: 160	1060/3537 (29.97)	0	AMT	AAF01762	Alternaria alternata	5599	Loss of pathogenicity
EVM0013177.1	PHI: 2831	24/53 (45.28)	2e-12	AKTR-1	Q9P4V0	Alternaria alternata	5599	Loss of pathogenicity
EVM0013910.1	PHI: 2611	113/369 (30.62)	1e-46	CMLE	H9C592	Fusarium oxysporum f. sp. Lycopersici	59765	Loss of pathogenicity
EVM0014828.1	PHI: 2042	102/254 (40.16)	5e-53	ABC3	DQ156556	Magnaporthe oryzae (related: Magnaporthe grisea)	148305	Loss of pathogenicity
EVM0013820.1	PHI: 508	229/577 (39.69)	4e-138	AFT1	BAB69076	Alternaria alternata	5599	Loss of pathogenicity
EVM0005056.1	PHI: 2022	33/109 (30.28)	2e-09	BUF1	MGG_02252	Magnaporthe oryzae (related: Magnaporthe grisea)	148305	Loss of pathogenicity
EVM0012308.1	PHI: 160	1304/3633 (35.89)	0	AMT	AAF01762	Alternaria alternata	5599	Loss of pathogenicity
EVM0009370.1	PHI: 24	43/136 (31.62)	2e-13	Avenacinase_gene	AAB09777	Gaeumannomyces graminis	29850	Loss of pathogenicity
EVM0009494.1	PHI: 334	74/301 (24.58)	4e-20	CGB1	AAO25585	Cochliobolus heterostrophus	5016	Loss of pathogenicity
EVM0009374.1	PHI: 24	421/776 (54.25)	0	Avenacinase_gene	AAB09777	Gaeumannomyces graminis	29850	Loss of pathogenicity
EVM0000776.1	PHI: 1071	391/974 (40.14)	0	Gas1	CAF05793	Ustilago maydis	5270	Loss of pathogenicity
EVM0012924.1	PHI: 2042	457/1313 (34.81)	0	ABC3	DQ156556	Magnaporthe oryzae (related: Magnaporthe grisea)	148305	Loss of pathogenicity
EVM0003226.1	PHI: 2097	967/1307 (73.99)	0	Neo1	MGG_04066	Magnaporthe oryzae (related: Magnaporthe grisea)	148305	Loss of pathogenicity
EVM0004056.1	PHI: 121	151/221 (68.33)	4e-108	PTH3	AAB88888	Magnaporthe oryzae	318829	Loss of pathogenicity
EVM0009158.1	PHI: 862	793/955 (83.04)	0	ClaSSD1	BAE66713	Colletotrichum lagenarium	5462	Loss of pathogenicity
EVM0004745.1	PHI: 334	63/273 (23.08)	8e-10	CGB1	AAO25585	Cochliobolus heterostrophus	5016	Loss of pathogenicity
EVM0001649.1	PHI: 2067	53/182 (29.12)	3e-09	ABC4	MGG_00937	Magnaporthe oryzae (related: Magnaporthe grisea)	148305	Loss of pathogenicity
EVM0007072.1	PHI: 2042	170/578 (29.41)	5e-54	ABC3	DQ156556	Magnaporthe oryzae (related: Magnaporthe grisea)	148305	Loss of pathogenicity
EVM0007087.1	PHI: 226	51/169 (30.18)	7e-10	PEX6	AAK16738	Colletotrichum lagenarium	5462	Loss of pathogenicity
EVM0008716.1	PHI: 133	167/509 (32.81)	3e-67	AKT1	BAA36588	Alternaria alternata	5599	Loss of pathogenicity
EVM0007723.1	PHI: 2022	77/274 (28.10)	1e-21	BUF1	MGG_02252	Magnaporthe oryzae (related: Magnaporthe grisea)	148305	Loss of pathogenicity
EVM0011430.1	PHI: 157	79/330 (23.94)	3e-16	TOXF	AAD45321	Cochliobolus carbonum	5017	Loss of pathogenicity
EVM0012654.1	PHI: 1071	117/496 (23.59)	2e-25	Gas1	CAF05793	Ustilago maydis	5270	Loss of pathogenicity
EVM0013907.1	PHI: 420	120/226 (53.10)	4e-79	SOD2	AAS19620	Cryptococcus gattii	292817	Loss of pathogenicity
EVM0011190.1	PHI: 481	257/633 (40.60)	4e-105	KLAP1	AAX14039	Colletotrichum acutatum	27357	Loss of pathogenicity
EVM0010423.1	PHI: 2022	58/227 (25.55)	7e-08	BUF1	MGG_02252	Magnaporthe oryzae (related: Magnaporthe grisea)	148305	Loss of pathogenicity
EVM0010249.1	PHI: 2022	47/202 (23.27)	3e-09	BUF1	MGG_02252	Magnaporthe oryzae (related: Magnaporthe grisea)	148305	Loss of pathogenicity
EVM0009013.1	PHI: 2016	149/244 (61.07)	8e-91	PTH2	MGG_01099	Magnaporthe oryzae (related: Magnaporthe grisea)	148305	Loss of pathogenicity
EVM0008269.1	PHI: 270	147/178 (82.58)	2e-107	RHO1	BAA24262	Candida albicans	5476	Loss of pathogenicity
EVM0008620.1	PHI: 2042	175/532 (32.89)	1e-82	ABC3	DQ156556	Magnaporthe oryzae (related: Magnaporthe grisea)	148305	Loss of pathogenicity
EVM0003370.2	PHI: 2042	116/388 (29.90)	6e-48	ABC3	DQ156556	Magnaporthe oryzae (related: Magnaporthe grisea)	148305	Loss of pathogenicity
EVM0011472.1	PHI: 226	193/564 (34.22)	2e-73	PEX6	AAK16738	Colletotrichum lagenarium	5462	Loss of pathogenicity
EVM0002314.1	PHI: 226	1017/1382 (73.59)	0	PEX6	AAK16738	Colletotrichum lagenarium	5462	Loss of pathogenicity
EVM0006480.1	PHI: 508	174/532 (32.71)	3e-63	AFT1	BAB69076	Alternaria alternata	5599	Loss of pathogenicity
EVM0003015.1	PHI: 2022	60/217 (27.65)	2e-09	BUF1	MGG_02252	Magnaporthe oryzae (related: Magnaporthe grisea)	148305	Loss of pathogenicity
EVM0001429.1	PHI: 1133	266/373 (71.31)	0	Lmepi	AM941452	Leptosphaeria maculans	5022	Loss of pathogenicity
EVM0014479.1	PHI: 2895	71/230 (30.87)	5e-21	F-avi4330	B9JV05	Agrobacterium vitis	373	Loss of pathogenicity
EVM0002498.1	PHI: 2096	479/1028 (46.60)	0	Calcium-transporting_ATPase_3	MGG_02074	Magnaporthe oryzae (related: Magnaporthe grisea)	148305	Loss of pathogenicity
EVM0001163.1	PHI: 2731	146/549 (26.59)	1e-43	VdSge1	G2XD29	Verticillium dahliae	27337	Loss of pathogenicity
EVM0015232.1	PHI: 2022	81/267 (30.34)	6e-24	BUF1	MGG_02252	Magnaporthe oryzae (related: Magnaporthe grisea)	148305	Loss of pathogenicity
EVM0005528.1	PHI: 358	326/582 (56.01)	0	ILV2	AAR29084	Cryptococcus neoformans	5207	Loss of pathogenicity
EVM0008529.1	PHI: 508	213/579 (36.79)	6e-128	AFT1	BAB69076	Alternaria alternata	5599	Loss of pathogenicity
EVM0009961.1	PHI: 2042	185/550 (33.64)	3e-90	ABC3	DQ156556	Magnaporthe oryzae (related: Magnaporthe grisea)	148305	Loss of pathogenicity
EVM0002818.1	PHI: 2042	102/255 (40.00)	3e-51	ABC3	DQ156556	Magnaporthe oryzae (related: Magnaporthe grisea)	148305	Loss of pathogenicity
EVM0014579.1	PHI: 2042	575/1334 (43.10)	0	ABC3	DQ156556	Magnaporthe oryzae (related: Magnaporthe grisea)	148305	Loss of pathogenicity
EVM0008783.1	PHI: 874	61/249 (24.50)	8e-08	MGG_00435	EDK02952	Magnaporthe oryzae	318829	Loss of pathogenicity
EVM0004487.1	PHI: 2731	75/329 (22.80)	3e-06	VdSge1	G2XD29	Verticillium dahliae	27337	Loss of pathogenicity
EVM0013401.1	PHI: 508	235/588 (39.97)	6e-130	AFT1	BAB69076	Alternaria alternata	5599	Loss of pathogenicity
EVM0004084.1	PHI: 2022	53/188 (28.19)	1e-11	BUF1	MGG_02252	Magnaporthe oryzae (related: Magnaporthe grisea)	148305	Loss of pathogenicity
EVM0000885.1	PHI: 2731	98/405 (24.20)	2e-12	VdSge1	G2XD29	Verticillium dahliae	27337	Loss of pathogenicity
EVM0001226.1	PHI: 133	168/514 (32.68)	5e-63	AKT1	BAA36588	Alternaria alternata	5599	Loss of pathogenicity
EVM0001409.1	PHI: 358	130/583 (22.30)	7e-17	ILV2	AAR29084	Cryptococcus neoformans	5207	Loss of pathogenicity
EVM0003034.1	PHI: 24	30/76 (39.47)	4e-07	Avenacinase_gene	AAB09777	Gaeumannomyces graminis	29850	Loss of pathogenicity
EVM0006567.1	PHI: 133	36/140 (25.71)	3e-10	AKT1	BAA36588	Alternaria alternata	5599	Loss of pathogenicity
EVM0009831.1	PHI: 157	61/229 (26.64)	4e-09	TOXF	AAD45321	Cochliobolus carbonum	5017	Loss of pathogenicity
EVM0014893.1	PHI: 2831	114/471 (24.20)	5e-22	AKTR-1	Q9P4V0	Alternaria alternata	5599	Loss of pathogenicity
EVM0011712.2	PHI: 244	298/1039 (28.68)	2e-112	CLAP1	AAN62846	Colletotrichum lindemuthianum	290576	Loss of pathogenicity
EVM0001126.1	PHI: 2033	63/169 (37.28)	2e-20	MgPex6	G4NBI6	Magnaporthe oryzae (related: Magnaporthe grisea)	148305	Loss of pathogenicity
EVM0013980.1	PHI: 2832	42/135 (31.11)	4e-13	AKT3-1	Q9P4U9	Alternaria alternata	5599	Loss of pathogenicity
EVM0003191.1	PHI: 1071	64/245 (26.12)	7e-19	Gas1	CAF05793	Ustilago maydis	5270	Loss of pathogenicity
EVM0004378.1	PHI: 2033	49/172 (28.49)	3e-11	MgPex6	G4NBI6	Magnaporthe oryzae (related: Magnaporthe grisea)	148305	Loss of pathogenicity
EVM0006138.1	PHI: 2079	85/124 (68.55)	2e-56	Moatg12	MGG_00598	Magnaporthe oryzae (related: Magnaporthe grisea)	148305	Loss of pathogenicity
EVM0007646.1	PHI: 2042	60/230 (26.09)	6e-11	ABC3	DQ156556	Magnaporthe oryzae (related: Magnaporthe grisea)	148305	Loss of pathogenicity
EVM0001276.1	PHI: 157	85/328 (25.91)	6e-22	TOXF	AAD45321	Cochliobolus carbonum	5017	Loss of pathogenicity
EVM0008725.1	PHI: 2611	344/364 (94.51)	0	CMLE	H9C592	Fusarium oxysporum f. sp. Lycopersici	59765	Loss of pathogenicity
EVM0006007.1	PHI: 187	20/49 (40.82)	8e-06	RUM1	AAG02418	Ustilago maydis	5270	Loss of pathogenicity
EVM0007756.1	PHI: 395	349/355 (98.31)	0	FGA2	BAD44729	Fusarium oxysporum	5507	Loss of pathogenicity
EVM0013019.1	PHI: 435	68/115 (59.13)	3e-46	VMA7	EAL02110	Candida albicans	5476	Loss of pathogenicity
EVM0009231.1	PHI: 455	78/266 (29.32)	1e-24	CAP59	AAC13946	Cryptococcus neoformans	5207	Loss of pathogenicity
EVM0004524.1	PHI: 2042	70/246 (28.46)	8e-09	ABC3	DQ156556	Magnaporthe oryzae (related: Magnaporthe grisea)	148305	Loss of pathogenicity
EVM0006431.1	PHI: 273	162/312 (51.92)	9e-100	SPT3	AAD33888	Candida albicans	5476	Loss of pathogenicity
EVM0013387.1	PHI: 159	127/236 (53.81)	1e-86	URA5	AAC62627	Histoplasma capsulatum	5037	Loss of pathogenicity
EVM0009422.1	PHI: 244	255/878 (29.04)	1e-85	CLAP1	AAN62846	Colletotrichum lindemuthianum	290576	Loss of pathogenicity
EVM0003253.1	PHI: 2022	71/299 (23.75)	9e-06	BUF1	MGG_02252	Magnaporthe oryzae (related: Magnaporthe grisea)	148305	Loss of pathogenicity
EVM0011452.1	PHI: 2037	137/426 (32.16)	4e-60	MoRic8	XP_001405357	Magnaporthe oryzae (related: Magnaporthe grisea)	148305	Loss of pathogenicity
EVM0011761.1	PHI: 2096	474/826 (57.38)	0	Calcium-transporting_ATPase_3	MGG_02074	Magnaporthe oryzae (related: Magnaporthe grisea)	148305	Loss of pathogenicity
EVM0001563.1	PHI: 2042	446/1318 (33.84)	0	ABC3	DQ156556	Magnaporthe oryzae (related: Magnaporthe grisea)	148305	Loss of pathogenicity
EVM0005797.1	PHI: 2042	114/385 (29.61)	3e-37	ABC3	DQ156556	Magnaporthe oryzae (related: Magnaporthe grisea)	148305	Loss of pathogenicity
EVM0009860.1	PHI: 2042	99/198 (50.00)	2e-51	ABC3	DQ156556	Magnaporthe oryzae (related: Magnaporthe grisea)	148305	Loss of pathogenicity
EVM0001529.1	PHI: 2042	64/201 (31.84)	9e-23	ABC3	DQ156556	Magnaporthe oryzae (related: Magnaporthe grisea)	148305	Loss of pathogenicity
EVM0002718.1	PHI: 358	68/270 (25.19)	4e-06	ILV2	AAR29084	Cryptococcus neoformans	5207	Loss of pathogenicity
EVM0006881.1	PHI: 508	140/517 (27.08)	9e-34	AFT1	BAB69076	Alternaria alternata	5599	Loss of pathogenicity
EVM0004704.1	PHI: 274	154/319 (48.28)	5e-99	USX1	AAM22494	Cryptococcus neoformans	5207	Loss of pathogenicity
EVM0011882.1	PHI: 2019	226/633 (35.70)	5e-93	MoPLC3	MGG_08315	Magnaporthe oryzae (related: Magnaporthe grisea)	148305	Loss of pathogenicity
EVM0005439.1	PHI: 2895	58/180 (32.22)	3e-10	F-avi4330	B9JV05	Agrobacterium vitis	373	Loss of pathogenicity
EVM0006093.1	PHI: 2933	137/567 (24.16)	7e-30	NoxB	J7H173	Alternaria alternata	5599	Loss of pathogenicity
EVM0010149.1	PHI: 2022	53/186 (28.49)	3e-16	BUF1	MGG_02252	Magnaporthe oryzae (related: Magnaporthe grisea)	148305	Loss of pathogenicity
EVM0007143.1	PHI: 283	143/488 (29.30)	7e-54	CDC24	AAO25556	Candida albicans	5476	Loss of pathogenicity
EVM0005958.1	PHI: 2096	682/1075 (63.44)	0	Calcium-transporting_ATPase_3	MGG_02074	Magnaporthe oryzae (related: Magnaporthe grisea)	148305	Loss of pathogenicity
EVM0008559.1	PHI: 24	124/379 (32.72)	2e-45	Avenacinase_gene	AAB09777	Gaeumannomyces graminis	29850	Loss of pathogenicity
EVM0013081.1	PHI: 157	85/340 (25.00)	1e-14	TOXF	AAD45321	Cochliobolus carbonum	5017	Loss of pathogenicity
EVM0014215.1	PHI: 231	31/101 (30.69)	2e-07	RPK1	AAK31209	Colletotrichum lagenarium	5462	Loss of pathogenicity
EVM0003797.1	PHI: 2832	123/255 (48.24)	1e-77	AKT3-1	Q9P4U9	Alternaria alternata	5599	Loss of pathogenicity
EVM0001723.1	PHI: 2074	311/498 (62.45)	0	Moatg6	MGG_03694	Magnaporthe oryzae (related: Magnaporthe grisea)	148305	Loss of pathogenicity
EVM0012650.1	PHI: 334	51/248 (20.56)	2e-07	CGB1	AAO25585	Cochliobolus heterostrophus	5016	Loss of pathogenicity
EVM0005863.1	PHI: 22	36/100 (36.00)	2e-13	UAC1	AAA57469	Ustilago maydis	5270	Loss of pathogenicity
EVM0009219.1	PHI: 270	101/171 (59.06)	3e-71	RHO1	BAA24262	Candida albicans	5476	Loss of pathogenicity
EVM0007466.1	PHI: 474	50/157 (31.85)	5e-08	CNB1	AAG13937	Cryptococcus neoformans	5207	Loss of pathogenicity
EVM0009757.1	PHI: 334	61/264 (23.11)	5e-08	CGB1	AAO25585	Cochliobolus heterostrophus	5016	Loss of pathogenicity
EVM0011701.1	PHI: 2114	404/531 (76.08)	0	Calnexin	MGG_01607	Magnaporthe oryzae (related: Magnaporthe grisea)	148305	Loss of pathogenicity
EVM0005933.1	PHI: 2042	396/1357 (29.18)	2e-157	ABC3	DQ156556	Magnaporthe oryzae (related: Magnaporthe grisea)	148305	Loss of pathogenicity
EVM0014364.1	PHI: 383	53/132 (40.15)	4e-25	SOD5	EAL00626	Candida albicans	5476	Loss of pathogenicity
EVM0009334.1	PHI: 2022	71/260 (27.31)	3e-25	BUF1	MGG_02252	Magnaporthe oryzae (related: Magnaporthe grisea)	148305	Loss of pathogenicity
EVM0000547.1	PHI: 2731	94/376 (25.00)	8e-24	VdSge1	G2XD29	Verticillium dahliae	27337	Loss of pathogenicity
EVM0006159.1	PHI: 455	88/295 (29.83)	2e-25	CAP59	AAC13946	Cryptococcus neoformans	5207	Loss of pathogenicity
EVM0011091.1	PHI: 2078	128/230 (55.65)	7e-96	Moatg10	MGG_14737	Magnaporthe oryzae (related: Magnaporthe grisea)	148305	Loss of pathogenicity
EVM0009479.1	PHI: 875	396/980 (40.41)	0	MGG_04587	EDK05593	Magnaporthe oryzae	318829	Loss of pathogenicity
EVM0002497.1	PHI: 2115	229/336 (68.15)	5e-162	Annexin_A7	MGG_06847	Magnaporthe oryzae (related: Magnaporthe grisea)	148305	Loss of pathogenicity
EVM0012661.1	PHI: 2067	582/1699 (34.26)	0	ABC4	MGG_00937	Magnaporthe oryzae (related: Magnaporthe grisea)	148305	Loss of pathogenicity
EVM0003580.1	PHI: 862	217/777 (27.93)	3e-64	ClaSSD1	BAE66713	Colletotrichum lagenarium	5462	Loss of pathogenicity
EVM0012892.1	PHI: 274	82/369 (22.22)	6e-08	USX1	AAM22494	Cryptococcus neoformans	5207	Loss of pathogenicity
EVM0006383.1	PHI: 490	430/536 (80.22)	0	FRP1	AAT85969	Fusarium oxysporum	5507	Loss of pathogenicity
EVM0009252.1	PHI: 265	70/191 (36.65)	3e-25	MET3	AAL92174	Cryptococcus neoformans	5207	Loss of pathogenicity
EVM0002203.1	PHI: 311	72/264 (27.27)	2e-16	MGB1	BAC01165	Magnaporthe oryzae	318829	Loss of pathogenicity
EVM0011552.1	PHI: 2858	418/528 (79.17)	0	FvVE1	A0MAR2	Fusarium verticillioides	117187	Loss of pathogenicity
EVM0011612.1	PHI: 2237	110/254 (43.31)	2e-53	Rbf1	Q4P9P1	Ustilago maydis	5270	Loss of pathogenicity
EVM0013485.1	PHI: 244	853/1180 (72.29)	0	CLAP1	AAN62846	Colletotrichum lindemuthianum	290576	Loss of pathogenicity
EVM0009394.1	PHI: 2042	62/232 (26.72)	2e-12	ABC3	DQ156556	Magnaporthe oryzae (related: Magnaporthe grisea)	148305	Loss of pathogenicity
EVM0000179.1	PHI: 2037	159/448 (35.49)	6e-86	MoRic8	XP_001405357	Magnaporthe oryzae (related: Magnaporthe grisea)	148305	Loss of pathogenicity
EVM0011434.1	PHI: 2345	745/830 (89.76)	0	FSR1	Q2TJF8	Gibberella moniliformis (related: Fusarium verticillioides)	117187	Loss of pathogenicity
EVM0003759.1	PHI: 270	60/191 (31.41)	5e-16	RHO1	BAA24262	Candida albicans	5476	Loss of pathogenicity
EVM0006839.1	PHI: 2441	221/429 (51.52)	5e-145	MgAlg2	F9XJV5	Mycosphaerella graminicola (related: Zymoseptoria triticii)	1047171	Loss of pathogenicity
EVM0011507.1	PHI: 1133	44/165 (26.67)	3e-06	Lmepi	AM941452	Leptosphaeria maculans	5022	Loss of pathogenicity
EVM0008235.1	PHI: 352	154/563 (27.35)	4e-38	GLO1	CAD79488	Ustilago maydis	5270	Loss of pathogenicity
EVM0002717.1	PHI: 270	74/181 (40.88)	9e-39	RHO1	BAA24262	Candida albicans	5476	Loss of pathogenicity
EVM0003324.1	PHI: 133	234/574 (40.77)	1e-140	AKT1	BAA36588	Alternaria alternata	5599	Loss of pathogenicity
EVM0011176.1	PHI: 2731	273/565 (48.32)	0	VdSge1	G2XD29	Verticillium dahliae	27337	Loss of pathogenicity
EVM0000631.1	PHI: 2022	72/281 (25.62)	2e-11	BUF1	MGG_02252	Magnaporthe oryzae (related: Magnaporthe grisea)	148305	Loss of pathogenicity
EVM0003380.1	PHI: 874	49/186 (26.34)	2e-09	MGG_00435	EDK02952	Magnaporthe oryzae	318829	Loss of pathogenicity
EVM0009438.1	PHI: 1071	128/530 (24.15)	4e-31	Gas1	CAF05793	Ustilago maydis	5270	Loss of pathogenicity
EVM0008284.1	PHI: 1071	148/624 (23.72)	1e-29	Gas1	CAF05793	Ustilago maydis	5270	Loss of pathogenicity
EVM0008126.1	PHI: 1071	113/490 (23.06)	1e-23	Gas1	CAF05793	Ustilago maydis	5270	Loss of pathogenicity
EVM0003359.1	PHI: 244	236/770 (30.65)	3e-76	CLAP1	AAN62846	Colletotrichum lindemuthianum	290576	Loss of pathogenicity
EVM0003458.1	PHI: 2042	214/565 (37.88)	4e-106	ABC3	DQ156556	Magnaporthe oryzae (related: Magnaporthe grisea)	148305	Loss of pathogenicity
EVM0002581.1	PHI: 2731	70/283 (24.73)	6e-08	VdSge1	G2XD29	Verticillium dahliae	27337	Loss of pathogenicity
EVM0009346.1	PHI: 283	109/478 (22.80)	8e-23	CDC24	AAO25556	Candida albicans	5476	Loss of pathogenicity
EVM0000748.1	PHI: 2042	447/1315 (33.99)	0	ABC3	DQ156556	Magnaporthe oryzae (related: Magnaporthe grisea)	148305	Loss of pathogenicity
EVM0007610.1	PHI: 2022	51/198 (25.76)	1e-12	BUF1	MGG_02252	Magnaporthe oryzae (related: Magnaporthe grisea)	148305	Loss of pathogenicity
EVM0014530.1	PHI: 2022	72/257 (28.02)	1e-18	BUF1	MGG_02252	Magnaporthe oryzae (related: Magnaporthe grisea)	148305	Loss of pathogenicity
EVM0011854.1	PHI: 2057	223/597 (37.35)	2e-104	MoPLC1	AF098645	Magnaporthe oryzae (related: Magnaporthe grisea)	318829	Loss of pathogenicity
EVM0007299.1	PHI: 2022	32/105 (30.48)	2e-07	BUF1	MGG_02252	Magnaporthe oryzae (related: Magnaporthe grisea)	148305	Loss of pathogenicity
EVM0014335.1	PHI: 2141	67/259 (25.87)	2e-07	CDC15	XP_001406795	Magnaporthe oryzae (related: Magnaporthe grisea)	148305	Loss of pathogenicity
EVM0010872.1	PHI: 2075	466/705 (66.10)	0	Moatg7	MGG_07297	Magnaporthe oryzae (related: Magnaporthe grisea)	148305	Loss of pathogenicity
EVM0004631.1	PHI: 133	165/503 (32.80)	2e-64	AKT1	BAA36588	Alternaria alternata	5599	Loss of pathogenicity
EVM0003085.1	PHI: 2065	370/644 (57.45)	0	MSTU1	Q4R1B9	Magnaporthe oryzae (related: Magnaporthe grisea)	148305	Loss of pathogenicity
EVM0005361.1	PHI: 2091	155/255 (60.78)	1e-101	MgATG5	EF486491	Magnaporthe oryzae (related: Magnaporthe grisea)	148305	Loss of pathogenicity
EVM0010617.1	PHI: 591	74/201 (36.82)	2e-34	ORP1	AAK51698	Magnaporthe oryzae	318829	Loss of pathogenicity
EVM0013332.1	PHI: 231	303/395 (76.71)	0	RPK1	AAK31209	Colletotrichum lagenarium	5462	Loss of pathogenicity
EVM0002620.1	PHI: 1135	105/368 (28.53)	1e-36	LmIFRD	GQ183869	Leptosphaeria maculans	5022	Loss of pathogenicity
EVM0007704.1	PHI: 2022	79/295 (26.78)	7e-24	BUF1	MGG_02252	Magnaporthe oryzae (related: Magnaporthe grisea)	148305	Loss of pathogenicity
EVM0012701.1	PHI: 874	99/321 (30.84)	3e-22	MGG_00435	EDK02952	Magnaporthe oryzae	318829	Loss of pathogenicity
EVM0006811.1	PHI: 2076	111/117 (94.87)	8e-78	Moatg8	MGG_01062	Magnaporthe oryzae (related: Magnaporthe grisea)	148305	Loss of pathogenicity
EVM0013186.1	PHI: 270	54/173 (31.21)	5e-18	RHO1	BAA24262	Candida albicans	5476	Loss of pathogenicity
EVM0009869.1	PHI: 2042	133/464 (28.66)	8e-51	ABC3	DQ156556	Magnaporthe oryzae (related: Magnaporthe grisea)	148305	Loss of pathogenicity
EVM0014594.1	PHI: 455	66/264 (25.00)	6e-23	CAP59	AAC13946	Cryptococcus neoformans	5207	Loss of pathogenicity
EVM0007784.1	PHI: 2553	261/438 (59.59)	0	VPS4	Q5AG40	Candida albicans	5476	Loss of pathogenicity
EVM0002318.1	PHI: 2022	83/265 (31.32)	2e-32	BUF1	MGG_02252	Magnaporthe oryzae (related: Magnaporthe grisea)	148305	Loss of pathogenicity
EVM0007620.1	PHI: 2267	364/526 (69.20)	0	Mls1	AY508881	Phaeosphaeria nodorum (related: Stagonospora nodorum)	13684	Loss of pathogenicity
EVM0011702.1	PHI: 874	76/292 (26.03)	2e-09	MGG_00435	EDK02952	Magnaporthe oryzae	318829	Loss of pathogenicity
EVM0012887.1	PHI: 244	197/810 (24.32)	1e-44	CLAP1	AAN62846	Colletotrichum lindemuthianum	290576	Loss of pathogenicity
EVM0007916.1	PHI: 2022	54/238 (22.69)	8e-07	BUF1	MGG_02252	Magnaporthe oryzae (related: Magnaporthe grisea)	148305	Loss of pathogenicity
EVM0010113.1	PHI: 485	180/363 (49.59)	3e-118	FTR1	AAF69680	Candida albicans	5476	Loss of pathogenicity
EVM0010869.1	PHI: 410	105/206 (50.97)	1e-68	SOD2	AAW56834	Cryptococcus neoformans	5207	Loss of pathogenicity
EVM0014669.1	PHI: 2042	158/494 (31.98)	2e-53	ABC3	DQ156556	Magnaporthe oryzae (related: Magnaporthe grisea)	148305	Loss of pathogenicity
EVM0008050.1	PHI: 210	200/556 (35.97)	2e-98	CAP1	AAD42978	Candida albicans	5476	Loss of pathogenicity
EVM0014811.1	PHI: 2302	1248/1821 (68.53)	0	CHS5	JF912408	Magnaporthe oryzae (related: Magnaporthe grisea)	148305	Loss of pathogenicity
EVM0006438.1	PHI: 96	1210/1906 (63.48)	0	FAS2	AAA34345	Candida albicans	5476	Loss of pathogenicity
EVM0001535.1	PHI: 734	615/662 (92.90)	0	FOW2	BAE98264	Fusarium oxysporum	5507	Loss of pathogenicity
EVM0004798.1	PHI: 2022	61/225 (27.11)	4e-15	BUF1	MGG_02252	Magnaporthe oryzae (related: Magnaporthe grisea)	148305	Loss of pathogenicity
EVM0000765.1	PHI: 455	92/278 (33.09)	5e-40	CAP59	AAC13946	Cryptococcus neoformans	5207	Loss of pathogenicity
EVM0013022.1	PHI: 2022	75/269 (27.88)	1e-22	BUF1	MGG_02252	Magnaporthe oryzae (related: Magnaporthe grisea)	148305	Loss of pathogenicity
EVM0001593.1	PHI: 157	92/335 (27.46)	1e-19	TOXF	AAD45321	Cochliobolus carbonum	5017	Loss of pathogenicity
EVM0004678.1	PHI: 24	69/277 (24.91)	2e-07	Avenacinase_gene	AAB09777	Gaeumannomyces graminis	29850	Loss of pathogenicity
EVM0010802.1	PHI: 2115	128/324 (39.51)	1e-62	Annexin_A7	MGG_06847	Magnaporthe oryzae (related: Magnaporthe grisea)	148305	Loss of pathogenicity
EVM0002547.1	PHI: 2895	87/314 (27.71)	5e-13	F-avi4330	B9JV05	Agrobacterium vitis	373	Loss of pathogenicity
EVM0014580.1	PHI: 358	67/299 (22.41)	2e-09	ILV2	AAR29084	Cryptococcus neoformans	5207	Loss of pathogenicity
EVM0011990.1	PHI: 2067	637/1609 (39.59)	0	ABC4	MGG_00937	Magnaporthe oryzae (related: Magnaporthe grisea)	148305	Loss of pathogenicity
EVM0008633.1	PHI: 508	234/578 (40.48)	5e-135	AFT1	BAB69076	Alternaria alternata	5599	Loss of pathogenicity
EVM0009424.1	PHI: 358	42/148 (28.38)	2e-06	ILV2	AAR29084	Cryptococcus neoformans	5207	Loss of pathogenicity
EVM0014145.1	PHI: 2022	64/231 (27.71)	1e-15	BUF1	MGG_02252	Magnaporthe oryzae (related: Magnaporthe grisea)	148305	Loss of pathogenicity
EVM0006821.1	PHI: 133	163/512 (31.84)	1e-61	AKT1	BAA36588	Alternaria alternata	5599	Loss of pathogenicity
EVM0014647.1	PHI: 2022	62/220 (28.18)	6e-18	BUF1	MGG_02252	Magnaporthe oryzae (related: Magnaporthe grisea)	148305	Loss of pathogenicity
EVM0014259.1	PHI: 508	124/484 (25.62)	3e-23	AFT1	BAB69076	Alternaria alternata	5599	Loss of pathogenicity
EVM0011360.1	PHI: 358	122/521 (23.42)	1e-08	ILV2	AAR29084	Cryptococcus neoformans	5207	Loss of pathogenicity
EVM0006780.1	PHI: 2022	76/267 (28.46)	1e-22	BUF1	MGG_02252	Magnaporthe oryzae (related: Magnaporthe grisea)	148305	Loss of pathogenicity
EVM0014314.1	PHI: 226	51/158 (32.28)	5e-12	PEX6	AAK16738	Colletotrichum lagenarium	5462	Loss of pathogenicity
EVM0008930.1	PHI: 2895	95/338 (28.11)	4e-17	F-avi4330	B9JV05	Agrobacterium vitis	373	Loss of pathogenicity
EVM0000333.1	PHI: 2044	413/806 (51.24)	3e-165	MoSOM1	XP_362263	Magnaporthe oryzae (related: Magnaporthe grisea)	148305	Loss of pathogenicity
EVM0002194.1	PHI: 2082	98/201 (48.76)	9e-61	Moatg16	MGG_05255	Magnaporthe oryzae (related: Magnaporthe grisea)	148305	Loss of pathogenicity
EVM0011352.2	PHI: 2180	419/852 (49.18)	0	MoTea4	EHA50810.1	Magnaporthe oryzae (related: Magnaporthe grisea)	148305	Loss of pathogenicity
EVM0002929.1	PHI: 2022	52/194 (26.80)	3e-09	BUF1	MGG_02252	Magnaporthe oryzae (related: Magnaporthe grisea)	148305	Loss of pathogenicity
EVM0010916.1	PHI: 2096	629/1066 (59.01)	0	Calcium-transporting_ATPase_3	MGG_02074	Magnaporthe oryzae (related: Magnaporthe grisea)	148305	Loss of pathogenicity
EVM0013110.1	PHI: 2067	47/165 (28.48)	2e-07	ABC4	MGG_00937	Magnaporthe oryzae (related: Magnaporthe grisea)	148305	Loss of pathogenicity
EVM0004923.1	PHI: 2731	324/557 (58.17)	0	VdSge1	G2XD29	Verticillium dahliae	27337	Loss of pathogenicity
EVM0004203.1	PHI: 2044	24/26 (92.31)	7e-08	MoSOM1	XP_362263	Magnaporthe oryzae (related: Magnaporthe grisea)	148305	Loss of pathogenicity
EVM0009956.1	PHI: 24	338/833 (40.58)	0	Avenacinase_gene	AAB09777	Gaeumannomyces graminis	29850	Loss of pathogenicity
EVM0003270.1	PHI: 387	234/455 (51.43)	1e-156	UGD1	AAK95561	Cryptococcus neoformans	5207	Loss of pathogenicity
EVM0012499.1	PHI: 2098	775/1089 (71.17)	0	Calcium-transporting_ATPase_3	MGG_05078	Magnaporthe oryzae (related: Magnaporthe grisea)	148305	Loss of pathogenicity
EVM0012749.1	PHI: 226	54/167 (32.34)	1e-12	PEX6	AAK16738	Colletotrichum lagenarium	5462	Loss of pathogenicity
EVM0005865.1	PHI: 2042	119/335 (35.52)	3e-52	ABC3	DQ156556	Magnaporthe oryzae (related: Magnaporthe grisea)	148305	Loss of pathogenicity
EVM0014587.1	PHI: 358	376/599 (62.77)	0	ILV2	AAR29084	Cryptococcus neoformans	5207	Loss of pathogenicity
EVM0012318.1	PHI: 270	118/191 (61.78)	2e-79	RHO1	BAA24262	Candida albicans	5476	Loss of pathogenicity
EVM0007069.1	PHI: 455	91/268 (33.96)	3e-37	CAP59	AAC13946	Cryptococcus neoformans	5207	Loss of pathogenicity
EVM0006489.1	PHI: 1071	194/690 (28.12)	7e-66	Gas1	CAF05793	Ustilago maydis	5270	Loss of pathogenicity
EVM0013045.2	PHI: 3161	1167/2034 (57.37)	0	Mohik5	G4MKP6	Magnaporthe oryzae	318829	Loss of pathogenicity
EVM0001384.1	PHI: 3375	23/69 (33.33)	1e-06	FgSte50	I1RJR9	Fusarium graminearum	5518	Loss of pathogenicity
EVM0002538.1	PHI: 3112	63/277 (22.74)	2e-09	galU	Q8P8Q1	Xanthomonas campestris	339	Loss of pathogenicity
EVM0010948.1	PHI: 3162	292/747 (39.09)	3e-134	Mohik8	G4MXJ1	Magnaporthe oryzae	318829	Loss of pathogenicity
EVM0008880.1	PHI: 3485	123/217 (56.68)	3e-64	MoSPC3	G4MYT5	Magnaporthe oryzae	318829	Loss of pathogenicity
EVM0011042.1	PHI: 3174	243/459 (52.94)	2e-135	MoSip2	G4MNE3	Magnaporthe oryzae	318829	Loss of pathogenicity
EVM0006220.1	PHI: 3175	256/377 (67.90)	2e-175	MoSnf4	G4NGW8	Magnaporthe oryzae	318829	Loss of pathogenicity
EVM0000236.1	PHI: 3332	43/137 (31.39)	6e-06	snf7	A0A095CFR8	Cryptococcus gattii	552467	Loss of pathogenicity
EVM0002057.1	PHI: 3162	616/1102 (55.90)	0	Mohik8	G4MXJ1	Magnaporthe oryzae	318829	Loss of pathogenicity
EVM0000132.1	PHI: 3314	171/473 (36.15)	5e-57	cca1	G4MNN4	Magnaporthe oryzae	318829	Loss of pathogenicity
EVM0010858.1	PHI: 3332	110/232 (47.41)	2e-49	snf7	A0A095CFR8	Cryptococcus gattii	552467	Loss of pathogenicity
EVM0015230.1	PHI: 3174	23/81 (28.40)	2e-06	MoSip2	G4MNE3	Magnaporthe oryzae	318829	Loss of pathogenicity
EVM0011835.1	PHI: 3331	42/145 (28.97)	6e-07	snf7	J9VU41	Cryptococcus neoformans	5207	Loss of pathogenicity
EVM0006155.1	PHI: 3375	452/493 (91.68)	0	FgSte50	I1RJR9	Fusarium graminearum	5518	Loss of pathogenicity
EVM0008533.1	PHI: 3332	50/153 (32.68)	2e-12	snf7	A0A095CFR8	Cryptococcus gattii	552467	Loss of pathogenicity
EVM0008981.1	PHI: 2839	102/316 (32.28)	3e-41	RED1	Q8NJQ2	Cochliobolus heterostrophus	5016	Reduced virulence
EVM0013529.1	PHI: 784	93/285 (32.63)	1e-27	MGG_00056	EDK03390	Magnaporthe oryzae	318829	Reduced virulence
EVM0006175.1	PHI: 1047	45/130 (34.62)	6e-15	CTB6	ABK64183	Cercospora nicotianae	29003	Reduced virulence
EVM0008172.1	PHI: 468	36/115 (31.30)	2e-10	EPA1	AAQ82691	Candida glabrata	5478	Reduced virulence
EVM0012535.1	PHI: 479	138/277 (49.82)	2e-88	MEP1	AAQ07436	Coccidioides posadasii	199306	Reduced virulence
EVM0012812.1	PHI: 258	796/1449 (54.93)	0	GPABC1	CAC40023	Gibberella pulicaris	5128	Reduced virulence
EVM0007567.1	PHI: 1047	85/324 (26.23)	3e-17	CTB6	ABK64183	Cercospora nicotianae	29003	Reduced virulence
EVM0010278.1	PHI: 2034	70/237 (29.54)	3e-16	MFP1	G4MZY1	Magnaporthe oryzae (related: Magnaporthe grisea)	148305	Reduced virulence
EVM0007663.1	PHI: 784	89/272 (32.72)	5e-35	MGG_00056	EDK03390	Magnaporthe oryzae	318829	Reduced virulence
EVM0011797.1	PHI: 438	129/455 (28.35)	9e-46	BcBOT1_(related:_CND5)	AAQ16576	Botrytis cinerea	40559	Reduced virulence
EVM0010141.1	PHI: 2834	215/474 (45.36)	2e-138	LAM1	C3PTB1	Cochliobolus heterostrophus	5016	Reduced virulence
EVM0009016.1	PHI: 1209	64/188 (34.04)	2e-16	FGSG_04770	I1RLH1	Gibberella zeae (related: Fusarium graminearum)	5518	Reduced virulence
EVM0009079.1	PHI: 441	85/382 (22.25)	2e-12	BTP1	CAE55153	Botrytis cinerea	40559	Reduced virulence
EVM0012030.1	PHI: 438	128/467 (27.41)	7e-32	BcBOT1_(related:_CND5)	AAQ16576	Botrytis cinerea	40559	Reduced virulence
EVM0001848.1	PHI: 479	67/135 (49.63)	7e-36	MEP1	AAQ07436	Coccidioides posadasii	199306	Reduced virulence
EVM0008583.1	PHI: 1772	75/208 (36.06)	3e-30	GzZC087	I1S053	Gibberella zeae (related: Fusarium graminearum)	5518	Reduced virulence
EVM0011784.1	PHI: 2171	211/701 (30.10)	2e-94	Peroxisomal_copper_amine_oxidase	MGG_02681	Magnaporthe oryzae (related: Magnaporthe grisea)	148305	Reduced virulence
EVM0003630.1	PHI: 404	106/418 (25.36)	2e-38	PTH11	AAD30436	Magnaporthe oryzae	318829	Reduced virulence
EVM0002989.1	PHI: 812	108/325 (33.23)	5e-48	MGG_10702	EDJ94108	Magnaporthe oryzae	318829	Reduced virulence
EVM0007135.1	PHI: 812	88/354 (24.86)	8e-14	MGG_10702	EDJ94108	Magnaporthe oryzae	318829	Reduced virulence
EVM0004545.1	PHI: 2968	122/505 (24.16)	1e-35	Hxs1	J9VQA5	Cryptococcus neoformans	5207	Reduced virulence
EVM0015019.1	PHI: 438	67/226 (29.65)	7e-16	BcBOT1_(related:_CND5)	AAQ16576	Botrytis cinerea	40559	Reduced virulence
EVM0003200.1	PHI: 254	40/154 (25.97)	4e-07	FOW1	BAB85760	Fusarium oxysporum	5507	Reduced virulence
EVM0010571.1	PHI: 2357	74/258 (28.68)	1e-19	CYP52X1	E2EAF6	Beauveria bassiana	475271	Reduced virulence
EVM0005666.1	PHI: 323	144/417 (34.53)	6e-75	VFGLU1	AAO63562	Verticillium fungicola	93591	Reduced virulence
EVM0007892.1	PHI: 1047	129/375 (34.40)	2e-60	CTB6	ABK64183	Cercospora nicotianae	29003	Reduced virulence
EVM0010213.1	PHI: 404	84/281 (29.89)	1e-29	PTH11	AAD30436	Magnaporthe oryzae	318829	Reduced virulence
EVM0005784.1	PHI: 438	123/471 (26.11)	2e-43	BcBOT1_(related:_CND5)	AAQ16576	Botrytis cinerea	40559	Reduced virulence
EVM0005575.1	PHI: 1047	94/348 (27.01)	8e-20	CTB6	ABK64183	Cercospora nicotianae	29003	Reduced virulence
EVM0002329.1	PHI: 72	130/400 (32.50)	9e-47	SAP2	AAM21050	Candida albicans	5476	Reduced virulence
EVM0001019.1	PHI: 2309	932/1423 (65.50)	0	BcatrB	Q9UW03	Botrytis cinerea	40559	Reduced virulence
EVM0013682.1	PHI: 2835	44/169 (26.04)	8e-11	RED2	C3JXE8	Cochliobolus heterostrophus	5016	Reduced virulence
EVM0005242.1	PHI: 2194	195/367 (53.13)	1e-127	MoRgs3	XP_360603	Magnaporthe oryzae (related: Magnaporthe grisea)	148305	Reduced virulence
EVM0003500.1	PHI: 2240	100/407 (24.57)	3e-29	Srt1	Q4PBY9	Ustilago maydis	5270	Reduced virulence
EVM0013319.1	PHI: 1046	123/460 (26.74)	5e-40	CTB5	ABK64182	Cercospora nicotianae	29003	Reduced virulence
EVM0001826.1	PHI: 2839	105/359 (29.25)	2e-35	RED1	Q8NJQ2	Cochliobolus heterostrophus	5016	Reduced virulence
EVM0004582.1	PHI: 441	45/174 (25.86)	1e-09	BTP1	CAE55153	Botrytis cinerea	40559	Reduced virulence
EVM0009671.1	PHI: 242	403/881 (45.74)	0	CaTPS2	CAC17748	Candida albicans	5476	Reduced virulence
EVM0005644.3	PHI: 1396	569/730 (77.95)	0	GzC2H059	I1RUM9	Gibberella zeae (related: Fusarium graminearum)	5518	Reduced virulence
EVM0003715.1	PHI: 812	129/357 (36.13)	5e-65	MGG_10702	EDJ94108	Magnaporthe oryzae	318829	Reduced virulence
EVM0002154.1	PHI: 799	504/1014 (49.70)	0	MGG_03530	EDJ94565	Magnaporthe oryzae	318829	Reduced virulence
EVM0007558.1	PHI: 211	64/232 (27.59)	1e-17	CaTUP1	AAB63195	Candida albicans	5476	Reduced virulence
EVM0004839.1	PHI: 361	466/1515 (30.76)	0	KRE5	EAL01265	Candida albicans	5476	Reduced virulence
EVM0007650.1	PHI: 816	66/247 (26.72)	2e-29	MGG_04582	EDJ95999	Magnaporthe oryzae	318829	Reduced virulence
EVM0012479.1	PHI: 254	37/155 (23.87)	4e-06	FOW1	BAB85760	Fusarium oxysporum	5507	Reduced virulence
EVM0010759.1	PHI: 2821	38/99 (38.38)	3e-12	SNF2	Q5ALP9	Candida albicans	5476	Reduced virulence
EVM0007387.1	PHI: 443	75/281 (26.69)	6e-11	CBL1	FG01932	Fusarium graminearum	5518	Reduced virulence
EVM0006876.1	PHI: 2167	768/1294 (59.35)	0	EXP5	EHA52374.1	Magnaporthe oryzae (related: Magnaporthe grisea)	148305	Reduced virulence
EVM0001703.1	PHI: 812	120/375 (32.00)	1e-55	MGG_10702	EDJ94108	Magnaporthe oryzae	318829	Reduced virulence
EVM0009498.1	PHI: 465	119/345 (34.49)	3e-38	KIN2	AAB63337	Ustilago maydis	5270	Reduced virulence
EVM0006670.1	PHI: 2117	86/349 (24.64)	8e-09	SPM1	P58371	Magnaporthe oryzae (related: Magnaporthe grisea)	148305	Reduced virulence
EVM0008421.1	PHI: 219	91/408 (22.30)	2e-10	LIG4	CAA64457	Candida albicans	5476	Reduced virulence
EVM0005539.2	PHI: 1195	804/1159 (69.37)	0	(Sc_Bck1)	I1RQI2	Gibberella zeae (related: Fusarium graminearum)	5518	Reduced virulence
EVM0012855.1	PHI: 1317	977/1142 (85.55)	0	GzBrom002	I1RQE9	Gibberella zeae (related: Fusarium graminearum)	5518	Reduced virulence
EVM0008044.1	PHI: 2962	188/404 (46.53)	7e-109	glyA	C5BEV2	Edwardsiella ictaluri	67780	Reduced virulence
EVM0011866.1	PHI: 320	219/391 (56.01)	1e-143	SSN6	AAL54912	Candida albicans	5476	Reduced virulence
EVM0001427.1	PHI: 2748	119/372 (31.99)	5e-50	snf1	um11293	Ustilago maydis	5270	Reduced virulence
EVM0008634.1	PHI: 882	93/338 (27.51)	6e-33	MGG_04985	EDJ95433	Magnaporthe oryzae	318829	Reduced virulence
EVM0014956.1	PHI: 2491	49/145 (33.79)	1e-09	FgPTC1	I1RJS9	Gibberella zeae (related: Fusarium graminearum)	5518	Reduced virulence
EVM0014369.1	PHI: 506	65/138 (47.10)	8e-34	URA3	AAA34824	Saccharomyces cerevisiae	4932	Reduced virulence
EVM0007043.1	PHI: 2920	391/590 (66.27)	0	FET3-1	E3QRA4	Colletotrichum graminicola	31870	Reduced virulence
EVM0006193.1	PHI: 2491	57/155 (36.77)	2e-17	FgPTC1	I1RJS9	Gibberella zeae (related: Fusarium graminearum)	5518	Reduced virulence
EVM0010187.1	PHI: 2570	24/57 (42.11)	7e-07	CYB2	Q6FM61	Candida glabrata	5478	Reduced virulence
EVM0013348.1	PHI: 810	55/116 (47.41)	1e-22	MGG_02436	EDJ98604	Magnaporthe oryzae	318829	Reduced virulence
EVM0011767.1	PHI: 1325	220/285 (77.19)	2e-153	GzbZIP007	I1RMI1	Gibberella zeae (related: Fusarium graminearum)	5518	Reduced virulence
EVM0005209.1	PHI: 488	40/138 (28.99)	2e-07	IRS4	EAK93583	Candida albicans	5476	Reduced virulence
EVM0008884.1	PHI: 199	87/357 (24.37)	1e-10	AOX1	AAF82788	Cladosporium fulvum	5499	Reduced virulence
EVM0012543.1	PHI: 854	151/358 (42.18)	2e-83	um01947	EAK82380	Ustilago maydis	5270	Reduced virulence
EVM0012263.1	PHI: 253	157/436 (36.01)	1e-64	FOS1	AAK27436	Aspergillus fumigatus	5085	Reduced virulence
EVM0002533.1	PHI: 337	84/290 (28.97)	2e-30	CHS7	AAT77184	Fusarium oxysporum	5507	Reduced virulence
EVM0000292.1	PHI: 2968	147/528 (27.84)	7e-47	Hxs1	J9VQA5	Cryptococcus neoformans	5207	Reduced virulence
EVM0014297.1	PHI: 2712	145/216 (67.13)	4e-98	NLP2	G2WWK9	Verticillium dahliae	27337	Reduced virulence
EVM0008908.1	PHI: 2837	62/186 (33.33)	2e-18	OXI1	D2SZX7	Cochliobolus heterostrophus	5016	Reduced virulence
EVM0012513.1	PHI: 281	180/306 (58.82)	3e-146	CDC10	CAA81090	Candida albicans	5476	Reduced virulence
EVM0011989.1	PHI: 434	213/427 (49.88)	3e-155	GEL2	EAL88984	Aspergillus fumigatus	5085	Reduced virulence
EVM0011885.1	PHI: 800	42/150 (28.00)	2e-06	MGG_13324	EDK00897	Magnaporthe oryzae	318829	Reduced virulence
EVM0014629.1	PHI: 1297	890/1103 (80.69)	0	GzAT001	I1RPU1	Gibberella zeae (related: Fusarium graminearum)	5518	Reduced virulence
EVM0015272.1	PHI: 2215	1084/2116 (51.23)	0	BIM1	EHA50327.1	Magnaporthe oryzae (related: Magnaporthe grisea)	148305	Reduced virulence
EVM0007574.1	PHI: 2322	91/315 (28.89)	2e-27	SidH	Q4WF54	Aspergillus fumigatus	746128	Reduced virulence
EVM0004617.1	PHI: 2240	115/456 (25.22)	7e-43	Srt1	Q4PBY9	Ustilago maydis	5270	Reduced virulence
EVM0015036.1	PHI: 507	68/170 (40.00)	1e-30	CaRAS1	AAF03566	Candida albicans	5476	Reduced virulence
EVM0000207.1	PHI: 367	91/298 (30.54)	2e-34	MRB1	AAT81148	Ustilago maydis	5270	Reduced virulence
EVM0012760.2	PHI: 1384	149/151 (98.68)	1e-91	GzC2H047	I1RSD5	Gibberella zeae (related: Fusarium graminearum)	5518	Reduced virulence
EVM0007412.1	PHI: 1917	612/684 (89.47)	0	GzZC232	I1RSE9	Gibberella zeae (related: Fusarium graminearum)	5518	Reduced virulence
EVM0000598.4	PHI: 2323	1137/1303 (87.26)	0	mhk1	E9F082	Metarhizium robertsii	568076	Reduced virulence
EVM0003113.1	PHI: 335	69/115 (60.00)	2e-37	CGRA	AAG28884	Aspergillus fumigatus	5085	Reduced virulence
EVM0014925.1	PHI: 2960	234/580 (40.34)	2e-129	frdA	C5BDL7	Edwardsiella ictaluri	67780	Reduced virulence
EVM0013656.1	PHI: 2453	1229/1619 (75.91)	0	Snt2	D9J222	Fusarium oxysporum f.sp. melonis	61369	Reduced virulence
EVM0007020.1	PHI: 423	156/366 (42.62)	2e-97	VAD1	AAV41010	Cryptococcus neoformans	5207	Reduced virulence
EVM0001045.1	PHI: 1382	446/549 (81.24)	0	GzC2H045	I1RRX1	Gibberella zeae (related: Fusarium graminearum)	5518	Reduced virulence
EVM0006022.1	PHI: 1291	751/917 (81.90)	0	TOP1	I1RRX4	Gibberella zeae (related: Fusarium graminearum)	5518	Reduced virulence
EVM0003907.1	PHI: 1183	345/368 (93.75)	0	(Sc_Cmk1/Cmk2)	I1RRX7	Gibberella zeae (related: Fusarium graminearum)	5518	Reduced virulence
EVM0001349.1	PHI: 112	90/391 (23.02)	2e-19	MAK1	AAC49410	Nectria haematococca (related: Fusarium solani)	140110	Reduced virulence
EVM0007535.1	PHI: 2219	24/50 (48.00)	4e-09	don1	XP_758565	Ustilago maydis	5270	Reduced virulence
EVM0008872.1	PHI: 1180	438/502 (87.25)	0	(Sc_Sat4)	I1RS32	Gibberella zeae (related: Fusarium graminearum)	5518	Reduced virulence
EVM0003815.1	PHI: 1643	506/793 (63.81)	0	GzWing015	I1RS37	Gibberella zeae (related: Fusarium graminearum)	5518	Reduced virulence
EVM0000742.1	PHI: 1529	1058/1221 (86.65)	0	Gzscp	I1RS41	Gibberella zeae (related: Fusarium graminearum)	5518	Reduced virulence
EVM0009273.1	PHI: 882	71/310 (22.90)	4e-14	MGG_04985	EDJ95433	Magnaporthe oryzae	318829	Reduced virulence
EVM0008116.1	PHI: 1202	749/829 (90.35)	0	(Sc_Cla4)	I1RS48	Gibberella zeae (related: Fusarium graminearum)	5518	Reduced virulence
EVM0012248.1	PHI: 423	101/453 (22.30)	8e-23	VAD1	AAV41010	Cryptococcus neoformans	5207	Reduced virulence
EVM0014845.1	PHI: 66	37/104 (35.58)	1e-17	CPP1	AAC05307	Candida albicans	5476	Reduced virulence
EVM0005125.1	PHI: 781	126/184 (68.48)	4e-87	MGG_00131	EDK03302	Magnaporthe oryzae	318829	Reduced virulence
EVM0008332.1	PHI: 2821	177/524 (33.78)	9e-81	SNF2	Q5ALP9	Candida albicans	5476	Reduced virulence
EVM0005507.1	PHI: 887	95/235 (40.43)	4e-34	MGG_05174	EDJ95219	Magnaporthe oryzae	318829	Reduced virulence
EVM0005791.1	PHI: 124	134/404 (33.17)	5e-59	INT1	AAA96019	Candida albicans	5476	Reduced virulence
EVM0007238.1	PHI: 2821	517/908 (56.94)	0	SNF2	Q5ALP9	Candida albicans	5476	Reduced virulence
EVM0004965.1	PHI: 423	124/378 (32.80)	9e-57	VAD1	AAV41010	Cryptococcus neoformans	5207	Reduced virulence
EVM0006952.1	PHI: 2822	169/623 (27.13)	8e-55	Cxt1p	Q5K8R6	Cryptococcus neoformans	5207	Reduced virulence
EVM0004400.1	PHI: 2322	86/269 (31.97)	8e-35	SidH	Q4WF54	Aspergillus fumigatus	746128	Reduced virulence
EVM0012984.1	PHI: 2321	131/557 (23.52)	1e-25	SidI	Q4WR83	Aspergillus fumigatus	746128	Reduced virulence
EVM0013017.1	PHI: 292	60/254 (23.62)	3e-06	CPRa	AAK31936	Cryptococcus neoformans	5207	Reduced virulence
EVM0009041.1	PHI: 2453	55/227 (24.23)	4e-16	Snt2	D9J222	Fusarium oxysporum f.sp. melonis	61369	Reduced virulence
EVM0009699.1	PHI: 2976	241/509 (47.35)	7e-160	CgOPT1	C6ZRH8	Colletotrichum gloeosporioides f. sp. aeschynomenes	29905	Reduced virulence
EVM0011343.1	PHI: 59	50/204 (24.51)	7e-16	THR1	BAA18962	Colletotrichum lagenarium	5462	Reduced virulence
EVM0012374.2	PHI: 2866	26/58 (44.83)	1e-08	ORF19.3625	Q59Y24	Candida albicans	5476	Reduced virulence
EVM0013684.1	PHI: 882	263/649 (40.52)	2e-142	MGG_04985	EDJ95433	Magnaporthe oryzae	318829	Reduced virulence
EVM0000403.1	PHI: 2106	352/697 (50.50)	0	1-phosphatidylinositol-4,5-bisphosphate_phosphodiesterase_delta_1	MGG_05332	Magnaporthe oryzae (related: Magnaporthe grisea)	148305	Reduced virulence
EVM0009921.1	PHI: 504	90/156 (57.69)	2e-49	LEU2	CAA42366	Saccharomyces cerevisiae	4932	Reduced virulence
EVM0012436.1	PHI: 2168	124/365 (33.97)	2e-41	Hypothetical_protein	MGG_11346	Magnaporthe oryzae (related: Magnaporthe grisea)	148305	Reduced virulence
EVM0010529.1	PHI: 1328	361/569 (63.44)	0	GzbZIP010	I1RRD2	Gibberella zeae (related: Fusarium graminearum)	5518	Reduced virulence
EVM0009341.1	PHI: 385	32/129 (24.81)	4e-06	tgaA	AAO18659	Trichoderma virens	29875	Reduced virulence
EVM0007144.1	PHI: 339	45/171 (26.32)	6e-07	CLPT1	CAC41973	Colletotrichum lindemuthianum	290576	Reduced virulence
EVM0005946.1	PHI: 304	1502/1698 (88.46)	0	GzCPS1	AAP12366	Fusarium graminearum	5518	Reduced virulence
EVM0014024.1	PHI: 2968	118/503 (23.46)	2e-36	Hxs1	J9VQA5	Cryptococcus neoformans	5207	Reduced virulence
EVM0011405.1	PHI: 881	96/354 (27.12)	7e-35	MGG_04556	EDJ96020	Magnaporthe oryzae	318829	Reduced virulence
EVM0005648.1	PHI: 316	71/294 (24.15)	1e-18	PiGPB1	AAP55639	Phytophthora infestans	4787	Reduced virulence
EVM0005018.1	PHI: 441	86/331 (25.98)	3e-25	BTP1	CAE55153	Botrytis cinerea	40559	Reduced virulence
EVM0013369.1	PHI: 1046	135/457 (29.54)	2e-45	CTB5	ABK64182	Cercospora nicotianae	29003	Reduced virulence
EVM0014643.1	PHI: 2728	119/411 (28.95)	3e-31	FgERG4	FGSG_10003.3	Fusarium graminearum	5518	Reduced virulence
EVM0001800.1	PHI: 2570	115/365 (31.51)	2e-49	CYB2	Q6FM61	Candida glabrata	5478	Reduced virulence
EVM0011936.1	PHI: 211	82/303 (27.06)	2e-22	CaTUP1	AAB63195	Candida albicans	5476	Reduced virulence
EVM0014663.1	PHI: 441	84/293 (28.67)	1e-28	BTP1	CAE55153	Botrytis cinerea	40559	Reduced virulence
EVM0004740.1	PHI: 800	653/1188 (54.97)	0	MGG_13324	EDK00897	Magnaporthe oryzae	318829	Reduced virulence
EVM0011773.1	PHI: 853	24/76 (31.58)	3e-06	YAP1	EAK83313	Ustilago maydis	5270	Reduced virulence
EVM0008250.1	PHI: 2654	161/508 (31.69)	4e-64	DUR1,2	Q59VF3	Candida albicans	5476	Reduced virulence
EVM0003361.1	PHI: 267	309/1175 (26.30)	3e-88	MLT1	AAD51594	Candida albicans	5476	Reduced virulence
EVM0009762.1	PHI: 2976	244/756 (32.28)	5e-136	CgOPT1	C6ZRH8	Colletotrichum gloeosporioides f. sp. aeschynomenes	29905	Reduced virulence
EVM0014118.1	PHI: 493	46/189 (24.34)	1e-11	STE11	AAT98628	Candida glabrata	5478	Reduced virulence
EVM0012733.1	PHI: 389	126/487 (25.87)	3e-33	Umchs6	AAB84285	Ustilago maydis	5270	Reduced virulence
EVM0011318.2	PHI: 441	96/354 (27.12)	1e-29	BTP1	CAE55153	Botrytis cinerea	40559	Reduced virulence
EVM0008236.1	PHI: 2819	78/175 (44.57)	1e-54	CaEss1	G1UA02	Candida albicans	5476	Reduced virulence
EVM0001720.2	PHI: 178	103/458 (22.49)	6e-18	pabaA	AAD31929	Aspergillus fumigatus	5085	Reduced virulence
EVM0009890.1	PHI: 2638	182/579 (31.43)	3e-65	Ilv3A	Q4X099	Aspergillus fumigatus	746128	Reduced virulence
EVM0002645.1	PHI: 784	92/270 (34.07)	1e-34	MGG_00056	EDK03390	Magnaporthe oryzae	318829	Reduced virulence
EVM0013194.1	PHI: 2034	96/287 (33.45)	5e-37	MFP1	G4MZY1	Magnaporthe oryzae (related: Magnaporthe grisea)	148305	Reduced virulence
EVM0015052.1	PHI: 2322	110/267 (41.20)	2e-70	SidH	Q4WF54	Aspergillus fumigatus	746128	Reduced virulence
EVM0015107.1	PHI: 881	104/344 (30.23)	9e-31	MGG_04556	EDJ96020	Magnaporthe oryzae	318829	Reduced virulence
EVM0012195.1	PHI: 1047	58/211 (27.49)	4e-16	CTB6	ABK64183	Cercospora nicotianae	29003	Reduced virulence
EVM0010326.1	PHI: 26	77/320 (24.06)	8e-12	CaMDR1	CAA37820	Candida albicans	5476	Reduced virulence
EVM0013621.1	PHI: 2968	144/525 (27.43)	4e-44	Hxs1	J9VQA5	Cryptococcus neoformans	5207	Reduced virulence
EVM0008170.1	PHI: 404	84/388 (21.65)	5e-15	PTH11	AAD30436	Magnaporthe oryzae	318829	Reduced virulence
EVM0001411.1	PHI: 389	92/352 (26.14)	1e-23	Umchs6	AAB84285	Ustilago maydis	5270	Reduced virulence
EVM0005587.1	PHI: 2968	38/148 (25.68)	1e-07	Hxs1	J9VQA5	Cryptococcus neoformans	5207	Reduced virulence
EVM0013945.1	PHI: 2322	119/245 (48.57)	2e-71	SidH	Q4WF54	Aspergillus fumigatus	746128	Reduced virulence
EVM0010791.1	PHI: 2204	206/309 (66.67)	2e-148	endo-1,4-beta-xylanase_[GH10_family]	MGG_01542	Magnaporthe oryzae (related: Magnaporthe grisea)	148305	Reduced virulence
EVM0011787.1	PHI: 2240	128/464 (27.59)	4e-43	Srt1	Q4PBY9	Ustilago maydis	5270	Reduced virulence
EVM0011215.1	PHI: 2240	128/484 (26.45)	1e-42	Srt1	Q4PBY9	Ustilago maydis	5270	Reduced virulence
EVM0012155.1	PHI: 258	781/1474 (52.99)	0	GPABC1	CAC40023	Gibberella pulicaris	5128	Reduced virulence
EVM0012607.1	PHI: 881	69/222 (31.08)	3e-21	MGG_04556	EDJ96020	Magnaporthe oryzae	318829	Reduced virulence
EVM0000262.1	PHI: 2976	224/700 (32.00)	2e-121	CgOPT1	C6ZRH8	Colletotrichum gloeosporioides f. sp. aeschynomenes	29905	Reduced virulence
EVM0014146.1	PHI: 2240	122/468 (26.07)	3e-40	Srt1	Q4PBY9	Ustilago maydis	5270	Reduced virulence
EVM0005740.1	PHI: 2309	892/1417 (62.95)	0	BcatrB	Q9UW03	Botrytis cinerea	40559	Reduced virulence
EVM0003996.1	PHI: 2034	50/135 (37.04)	1e-18	MFP1	G4MZY1	Magnaporthe oryzae (related: Magnaporthe grisea)	148305	Reduced virulence
EVM0007222.1	PHI: 2968	110/457 (24.07)	2e-22	Hxs1	J9VQA5	Cryptococcus neoformans	5207	Reduced virulence
EVM0001725.1	PHI: 2835	56/204 (27.45)	1e-07	RED2	C3JXE8	Cochliobolus heterostrophus	5016	Reduced virulence
EVM0014668.1	PHI: 443	145/390 (37.18)	4e-69	CBL1	FG01932	Fusarium graminearum	5518	Reduced virulence
EVM0003349.1	PHI: 441	81/271 (29.89)	2e-20	BTP1	CAE55153	Botrytis cinerea	40559	Reduced virulence
EVM0001941.1	PHI: 513	164/604 (27.15)	7e-58	ARN1_(related:_SIT1)	EAK97011	Candida albicans	5476	Reduced virulence
EVM0006248.1	PHI: 438	65/236 (27.54)	2e-16	BcBOT1_(related:_CND5)	AAQ16576	Botrytis cinerea	40559	Reduced virulence
EVM0006060.1	PHI: 2930	121/459 (26.36)	5e-47	ctf2	J9MFF7	Fusarium oxysporum f. sp. Lycopersici	59765	Reduced virulence
EVM0010805.1	PHI: 438	121/515 (23.50)	3e-24	BcBOT1_(related:_CND5)	AAQ16576	Botrytis cinerea	40559	Reduced virulence
EVM0009311.1	PHI: 513	159/590 (26.95)	2e-78	ARN1_(related:_SIT1)	EAK97011	Candida albicans	5476	Reduced virulence
EVM0008899.1	PHI: 212	161/614 (26.22)	4e-21	COS1/CHIK1	AAC23929	Candida albicans	5476	Reduced virulence
EVM0011758.1	PHI: 438	135/450 (30.00)	8e-52	BcBOT1_(related:_CND5)	AAQ16576	Botrytis cinerea	40559	Reduced virulence
EVM0005241.1	PHI: 1048	51/198 (25.76)	4e-08	CTB7	ABK64184	Cercospora nicotianae	29003	Reduced virulence
EVM0000821.1	PHI: 438	123/478 (25.73)	3e-31	BcBOT1_(related:_CND5)	AAQ16576	Botrytis cinerea	40559	Reduced virulence
EVM0009730.1	PHI: 2693	792/1497 (52.91)	0	GcABC-G1	F0XP73	Grosmannia clavigera	226899	Reduced virulence
EVM0001015.1	PHI: 2174	28/78 (35.90)	7e-09	NMR2	MGG_02860	Magnaporthe oryzae (related: Magnaporthe grisea)	148305	Reduced virulence
EVM0007972.1	PHI: 2968	134/555 (24.14)	7e-25	Hxs1	J9VQA5	Cryptococcus neoformans	5207	Reduced virulence
EVM0007880.1	PHI: 199	98/339 (28.91)	4e-16	AOX1	AAF82788	Cladosporium fulvum	5499	Reduced virulence
EVM0002170.1	PHI: 2117	89/339 (26.25)	4e-12	SPM1	P58371	Magnaporthe oryzae (related: Magnaporthe grisea)	148305	Reduced virulence
EVM0009035.1	PHI: 441	52/233 (22.32)	1e-09	BTP1	CAE55153	Botrytis cinerea	40559	Reduced virulence
EVM0004245.1	PHI: 59	30/93 (32.26)	3e-06	THR1	BAA18962	Colletotrichum lagenarium	5462	Reduced virulence
EVM0009696.1	PHI: 2886	48/171 (28.07)	4e-09	MNN23	Q5AP90	Candida albicans	5476	Reduced virulence
EVM0001082.1	PHI: 55	865/2600 (33.27)	0	PKS1	AAB08104	Cochliobolus heterostrophus	5016	Reduced virulence
EVM0004036.1	PHI: 2968	139/501 (27.74)	1e-49	Hxs1	J9VQA5	Cryptococcus neoformans	5207	Reduced virulence
EVM0000334.1	PHI: 199	252/647 (38.95)	9e-147	AOX1	AAF82788	Cladosporium fulvum	5499	Reduced virulence
EVM0003230.1	PHI: 105	186/628 (29.62)	3e-67	PLB1	AAC61890	Candida albicans	5476	Reduced virulence
EVM0012188.1	PHI: 441	82/338 (24.26)	1e-16	BTP1	CAE55153	Botrytis cinerea	40559	Reduced virulence
EVM0010675.1	PHI: 2190	55/183 (30.05)	5e-12	MoCYP51A	EHA58263.1	Magnaporthe oryzae (related: Magnaporthe grisea)	148305	Reduced virulence
EVM0011322.1	PHI: 513	179/608 (29.44)	8e-73	ARN1_(related:_SIT1)	EAK97011	Candida albicans	5476	Reduced virulence
EVM0006883.1	PHI: 2700	299/594 (50.34)	0	lac2	J7MF98	Colletotrichum orbiculare	5465	Reduced virulence
EVM0014302.1	PHI: 438	45/181 (24.86)	2e-10	BcBOT1_(related:_CND5)	AAQ16576	Botrytis cinerea	40559	Reduced virulence
EVM0014591.1	PHI: 404	83/366 (22.68)	1e-19	PTH11	AAD30436	Magnaporthe oryzae	318829	Reduced virulence
EVM0006752.1	PHI: 784	91/267 (34.08)	2e-26	MGG_00056	EDK03390	Magnaporthe oryzae	318829	Reduced virulence
EVM0011053.1	PHI: 2179	347/798 (43.48)	0	Moplaa	HQ650870	Magnaporthe oryzae (related: Magnaporthe grisea)	148305	Reduced virulence
EVM0012560.2	PHI: 816	45/179 (25.14)	3e-09	MGG_04582	EDJ95999	Magnaporthe oryzae	318829	Reduced virulence
EVM0006173.1	PHI: 2654	45/135 (33.33)	1e-06	DUR1,2	Q59VF3	Candida albicans	5476	Reduced virulence
EVM0007942.1	PHI: 1193	485/511 (94.91)	0	(Sc_Sky1)	I1RGD6	Gibberella zeae (related: Fusarium graminearum)	5518	Reduced virulence
EVM0010918.1	PHI: 174	75/146 (51.37)	2e-47	GNA1	BAA36496	Candida albicans	5476	Reduced virulence
EVM0008051.1	PHI: 2034	63/190 (33.16)	1e-11	MFP1	G4MZY1	Magnaporthe oryzae (related: Magnaporthe grisea)	148305	Reduced virulence
EVM0010897.1	PHI: 404	59/230 (25.65)	1e-13	PTH11	AAD30436	Magnaporthe oryzae	318829	Reduced virulence
EVM0006547.1	PHI: 243	607/910 (66.70)	0	CHIP6	AAD00894	Colletotrichum gloeosporioides	5457	Reduced virulence
EVM0002124.1	PHI: 1164	532/764 (69.63)	0	RRG1	I1RX94	Gibberella zeae (related: Fusarium graminearum)	5518	Reduced virulence
EVM0006129.1	PHI: 2175	30/82 (36.59)	3e-06	NMR3	MGG_09705	Magnaporthe oryzae (related: Magnaporthe grisea)	148305	Reduced virulence
EVM0000233.1	PHI: 2825	53/144 (36.81)	6e-19	SET1	Q5ABG1	Candida albicans	5476	Reduced virulence
EVM0002172.1	PHI: 443	50/182 (27.47)	1e-06	CBL1	FG01932	Fusarium graminearum	5518	Reduced virulence
EVM0005661.1	PHI: 1215	475/562 (84.52)	0	FGSG_02838	I1RX56	Gibberella zeae (related: Fusarium graminearum)	5518	Reduced virulence
EVM0005312.1	PHI: 893	1011/1668 (60.61)	0	MGG_02986	EDK01543	Magnaporthe oryzae	318829	Reduced virulence
EVM0010559.2	PHI: 803	123/455 (27.03)	1e-39	MGG_04629	EDJ95969	Magnaporthe oryzae	318829	Reduced virulence
EVM0012911.2	PHI: 2154	115/216 (53.24)	2e-59	RBP35	MGG_02741	Magnaporthe oryzae (related: Magnaporthe grisea)	148305	Reduced virulence
EVM0002769.1	PHI: 2558	271/511 (53.03)	0	DUR31	Q59P00	Candida albicans	5476	Reduced virulence
EVM0003757.1	PHI: 2968	43/176 (24.43)	9e-06	Hxs1	J9VQA5	Cryptococcus neoformans	5207	Reduced virulence
EVM0006277.1	PHI: 419	90/311 (28.94)	4e-33	CSH1	AAP93915	Candida albicans	5476	Reduced virulence
EVM0008422.1	PHI: 2961	504/1001 (50.35)	0	gcvP	C5BAT0	Edwardsiella ictaluri	67780	Reduced virulence
EVM0014630.1	PHI: 2962	183/401 (45.64)	3e-103	glyA	C5BEV2	Edwardsiella ictaluri	67780	Reduced virulence
EVM0003941.1	PHI: 440	260/917 (28.35)	7e-86	PMR1	CAB87245	Candida albicans	5476	Reduced virulence
EVM0000645.1	PHI: 1047	98/364 (26.92)	3e-21	CTB6	ABK64183	Cercospora nicotianae	29003	Reduced virulence
EVM0011469.1	PHI: 2357	125/470 (26.60)	2e-24	CYP52X1	E2EAF6	Beauveria bassiana	475271	Reduced virulence
EVM0001371.1	PHI: 2252	81/245 (33.06)	1e-29	Fhk1	GQ871928	Fusarium oxysporum	5507	Reduced virulence
EVM0010909.1	PHI: 2205	37/113 (32.74)	7e-10	JmjC_domain-containing_protein_5_[GH10_family]	MGG_01543	Magnaporthe oryzae (related: Magnaporthe grisea)	148305	Reduced virulence
EVM0005187.1	PHI: 424	343/533 (64.35)	0	PCK1	EAL19243	Cryptococcus neoformans	5207	Reduced virulence
EVM0014934.1	PHI: 2821	95/352 (26.99)	7e-28	SNF2	Q5ALP9	Candida albicans	5476	Reduced virulence
EVM0011274.1	PHI: 319	25/65 (38.46)	3e-06	SQL2	AAO19638	Ustilago maydis	5270	Reduced virulence
EVM0000058.1	PHI: 2080	481/973 (49.43)	0	Moatg13	MGG_00454	Magnaporthe oryzae (related: Magnaporthe grisea)	148305	Reduced virulence
EVM0013281.1	PHI: 1646	754/1119 (67.38)	0	GzWing018	I1RW28	Gibberella zeae (related: Fusarium graminearum)	5518	Reduced virulence
EVM0014727.1	PHI: 1178	296/326 (90.80)	0	(Sc_Cdc28)	I1RW16	Gibberella zeae (related: Fusarium graminearum)	5518	Reduced virulence
EVM0001116.1	PHI: 2117	162/469 (34.54)	1e-55	SPM1	P58371	Magnaporthe oryzae (related: Magnaporthe grisea)	148305	Reduced virulence
EVM0004441.1	PHI: 211	31/108 (28.70)	4e-09	CaTUP1	AAB63195	Candida albicans	5476	Reduced virulence
EVM0004486.1	PHI: 785	219/521 (42.03)	3e-130	MGG_04128	EDJ99431	Magnaporthe oryzae	318829	Reduced virulence
EVM0001035.1	PHI: 438	131/484 (27.07)	9e-42	BcBOT1_(related:_CND5)	AAQ16576	Botrytis cinerea	40559	Reduced virulence
EVM0012340.1	PHI: 441	87/379 (22.96)	5e-10	BTP1	CAE55153	Botrytis cinerea	40559	Reduced virulence
EVM0009518.1	PHI: 199	193/648 (29.78)	6e-61	AOX1	AAF82788	Cladosporium fulvum	5499	Reduced virulence
EVM0005894.1	PHI: 441	93/360 (25.83)	1e-27	BTP1	CAE55153	Botrytis cinerea	40559	Reduced virulence
EVM0002803.1	PHI: 1046	140/479 (29.23)	8e-49	CTB5	ABK64182	Cercospora nicotianae	29003	Reduced virulence
EVM0000143.1	PHI: 208	122/466 (26.18)	1e-38	CaNAG5	BAB43816	Candida albicans	5476	Reduced virulence
EVM0002426.1	PHI: 206	122/245 (49.80)	3e-73	CaNAG1	BAB43821	Candida albicans	5476	Reduced virulence
EVM0000287.1	PHI: 207	161/434 (37.10)	9e-92	CaNAG2	BAB43813	Candida albicans	5476	Reduced virulence
EVM0005534.1	PHI: 2968	130/518 (25.10)	3e-36	Hxs1	J9VQA5	Cryptococcus neoformans	5207	Reduced virulence
EVM0008300.1	PHI: 323	41/149 (27.52)	7e-07	VFGLU1	AAO63562	Verticillium fungicola	93591	Reduced virulence
EVM0010781.1	PHI: 1403	397/439 (90.43)	0	GzC2H066	I1RWF1	Gibberella zeae (related: Fusarium graminearum)	5518	Reduced virulence
EVM0015336.1	PHI: 2643	28/91 (30.77)	6e-07	CFAS	A4HTK3	Leishmania infantum	5671	Reduced virulence
EVM0009522.1	PHI: 2562	66/275 (24.00)	2e-18	Cwt1	Q59M50	Candida albicans	5476	Reduced virulence
EVM0010293.1	PHI: 503	202/378 (53.44)	3e-135	COX15	AAB64668	Saccharomyces cerevisiae	4932	Reduced virulence
EVM0003950.1	PHI: 1793	747/824 (90.66)	0	GzZC108	I1RWT7	Gibberella zeae (related: Fusarium graminearum)	5518	Reduced virulence
EVM0008408.1	PHI: 208	112/492 (22.76)	4e-14	CaNAG5	BAB43816	Candida albicans	5476	Reduced virulence
EVM0010507.1	PHI: 277	69/121 (57.02)	2e-38	BCP1	AAQ16572	Botrytis cinerea	40559	Reduced virulence
EVM0000912.1	PHI: 2106	277/689 (40.20)	1e-139	1-phosphatidylinositol-4,5-bisphosphate_phosphodiesterase_delta_1	MGG_05332	Magnaporthe oryzae (related: Magnaporthe grisea)	148305	Reduced virulence
EVM0013317.1	PHI: 1049	124/438 (28.31)	3e-51	CTB2	ABK64180	Cercospora nicotianae	29003	Reduced virulence
EVM0010854.1	PHI: 1591	355/530 (66.98)	0	GzOB031	I1RWQ7	Gibberella zeae (related: Fusarium graminearum)	5518	Reduced virulence
EVM0009423.1	PHI: 1647	1114/1242 (89.69)	0	GzWing019	I1RWA9	Gibberella zeae (related: Fusarium graminearum)	5518	Reduced virulence
EVM0011555.1	PHI: 784	62/228 (27.19)	7e-16	MGG_00056	EDK03390	Magnaporthe oryzae	318829	Reduced virulence
EVM0012415.1	PHI: 127	118/379 (31.13)	8e-39	SAP6	CAA82924	Candida albicans	5476	Reduced virulence
EVM0005809.1	PHI: 799	110/385 (28.57)	2e-41	MGG_03530	EDJ94565	Magnaporthe oryzae	318829	Reduced virulence
EVM0008210.1	PHI: 26	53/238 (22.27)	3e-15	CaMDR1	CAA37820	Candida albicans	5476	Reduced virulence
EVM0000552.1	PHI: 2644	37/109 (33.94)	5e-10	thioredoxin_1	P0AA28	Salmonella enterica serovar Typhimurium	90371	Reduced virulence
EVM0014732.1	PHI: 197	198/563 (35.17)	3e-110	ALO1	AAC98913	Candida albicans	5476	Reduced virulence
EVM0001093.1	PHI: 2654	110/463 (23.76)	2e-14	DUR1,2	Q59VF3	Candida albicans	5476	Reduced virulence
EVM0001100.1	PHI: 1184	667/925 (72.11)	0	(Sc_Gin4-like)	I1RWM5	Gibberella zeae (related: Fusarium graminearum)	5518	Reduced virulence
EVM0000619.1	PHI: 1648	2055/2401 (85.59)	0	GzWing020	I1RWP1	Gibberella zeae (related: Fusarium graminearum)	5518	Reduced virulence
EVM0014685.1	PHI: 2219	25/65 (38.46)	6e-06	don1	XP_758565	Ustilago maydis	5270	Reduced virulence
EVM0008302.1	PHI: 2321	111/492 (22.56)	6e-17	SidI	Q4WR83	Aspergillus fumigatus	746128	Reduced virulence
EVM0011124.1	PHI: 2821	89/345 (25.80)	3e-24	SNF2	Q5ALP9	Candida albicans	5476	Reduced virulence
EVM0010472.1	PHI: 2174	130/308 (42.21)	1e-81	NMR2	MGG_02860	Magnaporthe oryzae (related: Magnaporthe grisea)	148305	Reduced virulence
EVM0003087.1	PHI: 2969	302/466 (64.81)	0	argEF	Q4WCZ1	Aspergillus fumigatus	746128	Reduced virulence
EVM0011602.1	PHI: 2357	160/419 (38.19)	2e-87	CYP52X1	E2EAF6	Beauveria bassiana	475271	Reduced virulence
EVM0001850.1	PHI: 1182	1872/2499 (74.91)	0	(Sc_Mec1)	I1S8Y9	Gibberella zeae (related: Fusarium graminearum)	5518	Reduced virulence
EVM0002510.1	PHI: 2654	194/465 (41.72)	6e-113	DUR1,2	Q59VF3	Candida albicans	5476	Reduced virulence
EVM0010604.1	PHI: 1190	543/660 (82.27)	0	(Sc_Pbs2)	I1RWL6	Gibberella zeae (related: Fusarium graminearum)	5518	Reduced virulence
EVM0000633.1	PHI: 2337	68/199 (34.17)	1e-21	SUR7	Q5A4M8	Candida albicans	5476	Reduced virulence
EVM0013737.1	PHI: 2558	36/125 (28.80)	3e-10	DUR31	Q59P00	Candida albicans	5476	Reduced virulence
EVM0000958.1	PHI: 2976	350/714 (49.02)	0	CgOPT1	C6ZRH8	Colletotrichum gloeosporioides f. sp. aeschynomenes	29905	Reduced virulence
EVM0000286.1	PHI: 423	147/383 (38.38)	1e-76	VAD1	AAV41010	Cryptococcus neoformans	5207	Reduced virulence
EVM0008553.1	PHI: 55	74/292 (25.34)	2e-19	PKS1	AAB08104	Cochliobolus heterostrophus	5016	Reduced virulence
EVM0014595.1	PHI: 2058	92/342 (26.90)	3e-21	LHS1	ABS87374	Magnaporthe oryzae (related: Magnaporthe grisea)	148305	Reduced virulence
EVM0010816.1	PHI: 1187	591/668 (88.47)	0	(Sc_Dbf2/Dbf20)	I1RWG6	Gibberella zeae (related: Fusarium graminearum)	5518	Reduced virulence
EVM0007166.1	PHI: 2430	739/958 (77.14)	0	areA	I1RWG5	Gibberella zeae (related: Fusarium graminearum)	5518	Reduced virulence
EVM0010605.1	PHI: 438	152/495 (30.71)	7e-61	BcBOT1_(related:_CND5)	AAQ16576	Botrytis cinerea	40559	Reduced virulence
EVM0013344.1	PHI: 812	113/373 (30.29)	4e-54	MGG_10702	EDJ94108	Magnaporthe oryzae	318829	Reduced virulence
EVM0011685.2	PHI: 62	94/179 (52.51)	9e-60	caRSR1	AAB81286	Candida albicans	5476	Reduced virulence
EVM0009765.1	PHI: 2309	999/1409 (70.90)	0	BcatrB	Q9UW03	Botrytis cinerea	40559	Reduced virulence
EVM0007123.2	PHI: 404	67/264 (25.38)	1e-20	PTH11	AAD30436	Magnaporthe oryzae	318829	Reduced virulence
EVM0001185.1	PHI: 68	129/413 (31.23)	1e-42	SAP1	AAA34368	Candida albicans	5476	Reduced virulence
EVM0014241.1	PHI: 513	160/616 (25.97)	6e-42	ARN1_(related:_SIT1)	EAK97011	Candida albicans	5476	Reduced virulence
EVM0010681.1	PHI: 791	23/64 (35.94)	7e-06	MGG_11899	EDJ98555	Magnaporthe oryzae	318829	Reduced virulence
EVM0004942.1	PHI: 441	94/365 (25.75)	5e-25	BTP1	CAE55153	Botrytis cinerea	40559	Reduced virulence
EVM0007112.1	PHI: 250	87/241 (36.10)	2e-41	37226	AAM88291	Cochliobolus heterostrophus	5016	Reduced virulence
EVM0005083.1	PHI: 853	25/74 (33.78)	7e-08	YAP1	EAK83313	Ustilago maydis	5270	Reduced virulence
EVM0002709.1	PHI: 2175	39/112 (34.82)	7e-09	NMR3	MGG_09705	Magnaporthe oryzae (related: Magnaporthe grisea)	148305	Reduced virulence
EVM0005942.1	PHI: 106	234/485 (48.25)	1e-156	CAT1	AAC39448	Candida albicans	5476	Reduced virulence
EVM0007232.1	PHI: 2240	101/433 (23.33)	4e-23	Srt1	Q4PBY9	Ustilago maydis	5270	Reduced virulence
EVM0012839.1	PHI: 1967	93/352 (26.42)	7e-29	GzZC282	I1RB16	Gibberella zeae (related: Fusarium graminearum)	5518	Reduced virulence
EVM0000316.1	PHI: 106	254/482 (52.70)	7e-172	CAT1	AAC39448	Candida albicans	5476	Reduced virulence
EVM0013203.1	PHI: 242	266/706 (37.68)	3e-130	CaTPS2	CAC17748	Candida albicans	5476	Reduced virulence
EVM0006880.1	PHI: 2836	35/112 (31.25)	2e-11	RED3	C3JXE9	Cochliobolus heterostrophus	5016	Reduced virulence
EVM0010814.1	PHI: 26	137/473 (28.96)	2e-61	CaMDR1	CAA37820	Candida albicans	5476	Reduced virulence
EVM0014174.1	PHI: 2968	141/505 (27.92)	6e-50	Hxs1	J9VQA5	Cryptococcus neoformans	5207	Reduced virulence
EVM0005905.1	PHI: 2968	136/519 (26.20)	3e-50	Hxs1	J9VQA5	Cryptococcus neoformans	5207	Reduced virulence
EVM0011475.1	PHI: 2968	134/477 (28.09)	7e-47	Hxs1	J9VQA5	Cryptococcus neoformans	5207	Reduced virulence
EVM0013589.1	PHI: 812	140/379 (36.94)	9e-74	MGG_10702	EDJ94108	Magnaporthe oryzae	318829	Reduced virulence
EVM0002782.1	PHI: 2171	507/695 (72.95)	0	Peroxisomal_copper_amine_oxidase	MGG_02681	Magnaporthe oryzae (related: Magnaporthe grisea)	148305	Reduced virulence
EVM0002056.1	PHI: 784	101/272 (37.13)	8e-41	MGG_00056	EDK03390	Magnaporthe oryzae	318829	Reduced virulence
EVM0003251.1	PHI: 511	113/514 (21.98)	5e-10	CaNAG4	EAK93098	Candida albicans	5476	Reduced virulence
EVM0011166.1	PHI: 2968	125/487 (25.67)	6e-34	Hxs1	J9VQA5	Cryptococcus neoformans	5207	Reduced virulence
EVM0012962.1	PHI: 2822	138/523 (26.39)	5e-41	Cxt1p	Q5K8R6	Cryptococcus neoformans	5207	Reduced virulence
EVM0002671.1	PHI: 1046	36/129 (27.91)	2e-06	CTB5	ABK64182	Cercospora nicotianae	29003	Reduced virulence
EVM0012079.1	PHI: 2728	91/328 (27.74)	5e-28	FgERG4	FGSG_10003.3	Fusarium graminearum	5518	Reduced virulence
EVM0001206.1	PHI: 310	329/1291 (25.48)	1e-89	MgAtr4	AAK15314	Mycosphaerella graminicola	54734	Reduced virulence
EVM0002278.1	PHI: 2174	73/270 (27.04)	1e-16	NMR2	MGG_02860	Magnaporthe oryzae (related: Magnaporthe grisea)	148305	Reduced virulence
EVM0001486.1	PHI: 2968	117/448 (26.12)	6e-41	Hxs1	J9VQA5	Cryptococcus neoformans	5207	Reduced virulence
EVM0014703.1	PHI: 2839	176/346 (50.87)	6e-124	RED1	Q8NJQ2	Cochliobolus heterostrophus	5016	Reduced virulence
EVM0009852.1	PHI: 784	92/279 (32.97)	6e-36	MGG_00056	EDK03390	Magnaporthe oryzae	318829	Reduced virulence
EVM0014442.1	PHI: 784	92/279 (32.97)	6e-36	MGG_00056	EDK03390	Magnaporthe oryzae	318829	Reduced virulence
EVM0014544.1	PHI: 223	35/74 (47.30)	6e-16	PEP1	AAK11166	Nectria haematococca (related: Fusarium solani)	140110	Reduced virulence
EVM0000343.1	PHI: 812	74/292 (25.34)	1e-09	MGG_10702	EDJ94108	Magnaporthe oryzae	318829	Reduced virulence
EVM0008598.3	PHI: 441	60/270 (22.22)	8e-08	BTP1	CAE55153	Botrytis cinerea	40559	Reduced virulence
EVM0004827.1	PHI: 180	137/231 (59.31)	2e-87	PELD	AAC49420	Nectria haematococca (related: Fusarium solani)	140110	Reduced virulence
EVM0005755.1	PHI: 225	95/242 (39.26)	4e-45	PEP5	AAK16922	Nectria haematococca (related: Fusarium solani)	140110	Reduced virulence
EVM0012895.1	PHI: 438	130/474 (27.43)	4e-45	BcBOT1_(related:_CND5)	AAQ16576	Botrytis cinerea	40559	Reduced virulence
EVM0014750.1	PHI: 2976	197/771 (25.55)	6e-53	CgOPT1	C6ZRH8	Colletotrichum gloeosporioides f. sp. aeschynomenes	29905	Reduced virulence
EVM0005676.1	PHI: 419	148/332 (44.58)	6e-92	CSH1	AAP93915	Candida albicans	5476	Reduced virulence
EVM0012518.1	PHI: 2570	198/505 (39.21)	7e-110	CYB2	Q6FM61	Candida glabrata	5478	Reduced virulence
EVM0000954.1	PHI: 2570	159/469 (33.90)	1e-85	CYB2	Q6FM61	Candida glabrata	5478	Reduced virulence
EVM0011294.1	PHI: 2989	94/360 (26.11)	1e-21	MGG_06243.6	G4N8I4	Magnaporthe oryzae	148305	Reduced virulence
EVM0004498.1	PHI: 59	62/220 (28.18)	2e-08	THR1	BAA18962	Colletotrichum lagenarium	5462	Reduced virulence
EVM0012719.1	PHI: 479	93/237 (39.24)	7e-52	MEP1	AAQ07436	Coccidioides posadasii	199306	Reduced virulence
EVM0010693.1	PHI: 2034	518/873 (59.34)	0	MFP1	G4MZY1	Magnaporthe oryzae (related: Magnaporthe grisea)	148305	Reduced virulence
EVM0012055.1	PHI: 59	58/203 (28.57)	4e-15	THR1	BAA18962	Colletotrichum lagenarium	5462	Reduced virulence
EVM0012363.1	PHI: 2930	238/720 (33.06)	1e-120	ctf2	J9MFF7	Fusarium oxysporum f. sp. Lycopersici	59765	Reduced virulence
EVM0003834.1	PHI: 598	30/90 (33.33)	3e-06	THIOL	ABB55459	Leptosphaeria maculans	5022	Reduced virulence
EVM0007517.1	PHI: 2214	98/189 (51.85)	9e-70	endo-1,4-beta-xylanase_I_[GH10_family]	MGG_08424	Magnaporthe oryzae (related: Magnaporthe grisea)	148305	Reduced virulence
EVM0010809.1	PHI: 267	281/944 (29.77)	3e-109	MLT1	AAD51594	Candida albicans	5476	Reduced virulence
EVM0002299.1	PHI: 1047	69/207 (33.33)	1e-23	CTB6	ABK64183	Cercospora nicotianae	29003	Reduced virulence
EVM0006601.1	PHI: 1028	110/277 (39.71)	6e-48	bcpme1	CAC29255	Botrytis cinerea	40559	Reduced virulence
EVM0000535.1	PHI: 179	124/254 (48.82)	5e-69	PELA	AAA33338	Nectria haematococca (related: Fusarium solani)	140110	Reduced virulence
EVM0004152.1	PHI: 2570	223/475 (46.95)	3e-146	CYB2	Q6FM61	Candida glabrata	5478	Reduced virulence
EVM0010363.1	PHI: 2968	131/461 (28.42)	2e-48	Hxs1	J9VQA5	Cryptococcus neoformans	5207	Reduced virulence
EVM0007657.1	PHI: 612	93/267 (34.83)	1e-33	orf408	AAL20306	Salmonella enterica	216597	Reduced virulence
EVM0005032.1	PHI: 2654	45/144 (31.25)	6e-07	DUR1,2	Q59VF3	Candida albicans	5476	Reduced virulence
EVM0002347.1	PHI: 881	64/206 (31.07)	5e-19	MGG_04556	EDJ96020	Magnaporthe oryzae	318829	Reduced virulence
EVM0010679.1	PHI: 2240	129/483 (26.71)	4e-36	Srt1	Q4PBY9	Ustilago maydis	5270	Reduced virulence
EVM0010554.1	PHI: 72	89/353 (25.21)	2e-17	SAP2	AAM21050	Candida albicans	5476	Reduced virulence
EVM0003278.1	PHI: 2173	138/309 (44.66)	8e-83	NMR1	MGG_10017	Magnaporthe oryzae (related: Magnaporthe grisea)	148305	Reduced virulence
EVM0009918.1	PHI: 2240	89/338 (26.33)	4e-26	Srt1	Q4PBY9	Ustilago maydis	5270	Reduced virulence
EVM0010338.1	PHI: 2654	51/163 (31.29)	5e-07	DUR1,2	Q59VF3	Candida albicans	5476	Reduced virulence
EVM0001487.1	PHI: 2654	467/1239 (37.69)	0	DUR1,2	Q59VF3	Candida albicans	5476	Reduced virulence
EVM0014875.1	PHI: 2837	52/146 (35.62)	4e-17	OXI1	D2SZX7	Cochliobolus heterostrophus	5016	Reduced virulence
EVM0010033.1	PHI: 112	106/376 (28.19)	1e-31	MAK1	AAC49410	Nectria haematococca (related: Fusarium solani)	140110	Reduced virulence
EVM0009122.1	PHI: 2968	126/504 (25.00)	4e-31	Hxs1	J9VQA5	Cryptococcus neoformans	5207	Reduced virulence
EVM0004269.1	PHI: 2175	71/271 (26.20)	3e-07	NMR3	MGG_09705	Magnaporthe oryzae (related: Magnaporthe grisea)	148305	Reduced virulence
EVM0004261.1	PHI: 243	245/527 (46.49)	2e-162	CHIP6	AAD00894	Colletotrichum gloeosporioides	5457	Reduced virulence
EVM0005159.1	PHI: 482	105/309 (33.98)	2e-48	LAEA	AAR01218	Aspergillus fumigatus	5085	Reduced virulence
EVM0001153.1	PHI: 55	52/182 (28.57)	3e-09	PKS1	AAB08104	Cochliobolus heterostrophus	5016	Reduced virulence
EVM0009910.2	PHI: 2968	145/486 (29.84)	8e-59	Hxs1	J9VQA5	Cryptococcus neoformans	5207	Reduced virulence
EVM0008876.1	PHI: 668	125/371 (33.69)	2e-44	GNO1	AAP41027	Cryptococcus neoformans	178876	Reduced virulence
EVM0008612.1	PHI: 2968	127/500 (25.40)	2e-24	Hxs1	J9VQA5	Cryptococcus neoformans	5207	Reduced virulence
EVM0004102.1	PHI: 2204	100/306 (32.68)	2e-46	endo-1,4-beta-xylanase_[GH10_family]	MGG_01542	Magnaporthe oryzae (related: Magnaporthe grisea)	148305	Reduced virulence
EVM0006275.1	PHI: 881	56/218 (25.69)	8e-08	MGG_04556	EDJ96020	Magnaporthe oryzae	318829	Reduced virulence
EVM0005913.1	PHI: 2329	173/491 (35.23)	2e-95	CTB4	A0ST42	Cercospora nicotianae	29003	Reduced virulence
EVM0003344.1	PHI: 441	81/326 (24.85)	6e-15	BTP1	CAE55153	Botrytis cinerea	40559	Reduced virulence
EVM0010430.1	PHI: 267	174/620 (28.06)	7e-61	MLT1	AAD51594	Candida albicans	5476	Reduced virulence
EVM0011461.1	PHI: 2976	238/695 (34.24)	6e-136	CgOPT1	C6ZRH8	Colletotrichum gloeosporioides f. sp. aeschynomenes	29905	Reduced virulence
EVM0014144.1	PHI: 2240	108/464 (23.28)	9e-31	Srt1	Q4PBY9	Ustilago maydis	5270	Reduced virulence
EVM0006909.1	PHI: 2240	112/468 (23.93)	2e-33	Srt1	Q4PBY9	Ustilago maydis	5270	Reduced virulence
EVM0010689.1	PHI: 441	39/129 (30.23)	8e-16	BTP1	CAE55153	Botrytis cinerea	40559	Reduced virulence
EVM0011024.1	PHI: 2133	88/254 (34.65)	2e-43	MoHox3	MGG_01730	Magnaporthe oryzae (related: Magnaporthe grisea)	148305	Reduced virulence
EVM0006146.1	PHI: 441	67/263 (25.48)	3e-10	BTP1	CAE55153	Botrytis cinerea	40559	Reduced virulence
EVM0014691.1	PHI: 792	131/391 (33.50)	2e-55	MGG_09250	EDJ97946	Magnaporthe oryzae	318829	Reduced virulence
EVM0003533.1	PHI: 2240	125/495 (25.25)	1e-26	Srt1	Q4PBY9	Ustilago maydis	5270	Reduced virulence
EVM0004202.1	PHI: 441	63/219 (28.77)	1e-19	BTP1	CAE55153	Botrytis cinerea	40559	Reduced virulence
EVM0005253.1	PHI: 199	239/648 (36.88)	2e-138	AOX1	AAF82788	Cladosporium fulvum	5499	Reduced virulence
EVM0011788.1	PHI: 881	54/186 (29.03)	4e-09	MGG_04556	EDJ96020	Magnaporthe oryzae	318829	Reduced virulence
EVM0001641.1	PHI: 180	231/233 (99.14)	5e-172	PELD	AAC49420	Nectria haematococca (related: Fusarium solani)	140110	Reduced virulence
EVM0012270.1	PHI: 881	95/343 (27.70)	4e-38	MGG_04556	EDJ96020	Magnaporthe oryzae	318829	Reduced virulence
EVM0014708.1	PHI: 441	73/282 (25.89)	1e-10	BTP1	CAE55153	Botrytis cinerea	40559	Reduced virulence
EVM0004892.1	PHI: 2837	60/204 (29.41)	5e-15	OXI1	D2SZX7	Cochliobolus heterostrophus	5016	Reduced virulence
EVM0010035.1	PHI: 2034	39/115 (33.91)	7e-12	MFP1	G4MZY1	Magnaporthe oryzae (related: Magnaporthe grisea)	148305	Reduced virulence
EVM0004230.1	PHI: 513	143/595 (24.03)	4e-45	ARN1_(related:_SIT1)	EAK97011	Candida albicans	5476	Reduced virulence
EVM0006609.1	PHI: 2173	129/307 (42.02)	2e-81	NMR1	MGG_10017	Magnaporthe oryzae (related: Magnaporthe grisea)	148305	Reduced virulence
EVM0006808.1	PHI: 59	33/125 (26.40)	8e-06	THR1	BAA18962	Colletotrichum lagenarium	5462	Reduced virulence
EVM0002360.1	PHI: 310	902/1410 (63.97)	0	MgAtr4	AAK15314	Mycosphaerella graminicola	54734	Reduced virulence
EVM0006854.1	PHI: 441	87/336 (25.89)	5e-31	BTP1	CAE55153	Botrytis cinerea	40559	Reduced virulence
EVM0000763.1	PHI: 812	145/352 (41.19)	2e-87	MGG_10702	EDJ94108	Magnaporthe oryzae	318829	Reduced virulence
EVM0014621.1	PHI: 441	67/330 (20.30)	1e-09	BTP1	CAE55153	Botrytis cinerea	40559	Reduced virulence
EVM0012035.1	PHI: 800	62/233 (26.61)	1e-09	MGG_13324	EDK00897	Magnaporthe oryzae	318829	Reduced virulence
EVM0007904.1	PHI: 1209	135/333 (40.54)	4e-82	FGSG_04770	I1RLH1	Gibberella zeae (related: Fusarium graminearum)	5518	Reduced virulence
EVM0006751.1	PHI: 2712	59/194 (30.41)	1e-15	NLP2	G2WWK9	Verticillium dahliae	27337	Reduced virulence
EVM0014971.1	PHI: 811	84/265 (31.70)	4e-36	MGG_10510	EDK06580	Magnaporthe oryzae	318829	Reduced virulence
EVM0004528.1	PHI: 1051	121/416 (29.09)	4e-39	CTB3	ABC79591	Cercospora nicotianae	29003	Reduced virulence
EVM0004807.1	PHI: 2654	187/453 (41.28)	1e-98	DUR1,2	Q59VF3	Candida albicans	5476	Reduced virulence
EVM0015328.1	PHI: 2322	65/249 (26.10)	8e-16	SidH	Q4WF54	Aspergillus fumigatus	746128	Reduced virulence
EVM0008062.1	PHI: 2322	38/107 (35.51)	9e-14	SidH	Q4WF54	Aspergillus fumigatus	746128	Reduced virulence
EVM0006659.1	PHI: 2321	280/598 (46.82)	0	SidI	Q4WR83	Aspergillus fumigatus	746128	Reduced virulence
EVM0003002.1	PHI: 2322	126/267 (47.19)	1e-89	SidH	Q4WF54	Aspergillus fumigatus	746128	Reduced virulence
EVM0006596.1	PHI: 2321	260/567 (45.86)	0	SidI	Q4WR83	Aspergillus fumigatus	746128	Reduced virulence
EVM0008348.1	PHI: 2357	255/523 (48.76)	9e-169	CYP52X1	E2EAF6	Beauveria bassiana	475271	Reduced virulence
EVM0006672.1	PHI: 2968	107/466 (22.96)	8e-20	Hxs1	J9VQA5	Cryptococcus neoformans	5207	Reduced virulence
EVM0006268.1	PHI: 323	259/423 (61.23)	0	VFGLU1	AAO63562	Verticillium fungicola	93591	Reduced virulence
EVM0010885.1	PHI: 438	118/479 (24.63)	3e-29	BcBOT1_(related:_CND5)	AAQ16576	Botrytis cinerea	40559	Reduced virulence
EVM0000746.1	PHI: 441	94/350 (26.86)	1e-20	BTP1	CAE55153	Botrytis cinerea	40559	Reduced virulence
EVM0011130.1	PHI: 1049	124/398 (31.16)	2e-49	CTB2	ABK64180	Cercospora nicotianae	29003	Reduced virulence
EVM0004785.1	PHI: 504	141/359 (39.28)	2e-77	LEU2	CAA42366	Saccharomyces cerevisiae	4932	Reduced virulence
EVM0014383.1	PHI: 404	50/195 (25.64)	3e-20	PTH11	AAD30436	Magnaporthe oryzae	318829	Reduced virulence
EVM0009657.1	PHI: 441	80/291 (27.49)	9e-28	BTP1	CAE55153	Botrytis cinerea	40559	Reduced virulence
EVM0002508.1	PHI: 2034	49/212 (23.11)	3e-08	MFP1	G4MZY1	Magnaporthe oryzae (related: Magnaporthe grisea)	148305	Reduced virulence
EVM0001430.1	PHI: 2968	126/479 (26.30)	1e-35	Hxs1	J9VQA5	Cryptococcus neoformans	5207	Reduced virulence
EVM0006392.1	PHI: 2117	149/432 (34.49)	8e-64	SPM1	P58371	Magnaporthe oryzae (related: Magnaporthe grisea)	148305	Reduced virulence
EVM0003136.1	PHI: 180	118/226 (52.21)	5e-66	PELD	AAC49420	Nectria haematococca (related: Fusarium solani)	140110	Reduced virulence
EVM0000258.1	PHI: 2240	117/481 (24.32)	2e-37	Srt1	Q4PBY9	Ustilago maydis	5270	Reduced virulence
EVM0010644.1	PHI: 2297	438/1034 (42.36)	0	tmpL	EDP49089.1	Aspergillus fumigatus	746128	Reduced virulence
EVM0002228.1	PHI: 2322	91/255 (35.69)	4e-42	SidH	Q4WF54	Aspergillus fumigatus	746128	Reduced virulence
EVM0006131.1	PHI: 180	93/212 (43.87)	8e-44	PELD	AAC49420	Nectria haematococca (related: Fusarium solani)	140110	Reduced virulence
EVM0008054.1	PHI: 817	25/79 (31.65)	3e-08	MGG_12252	EDK03444	Magnaporthe oryzae	318829	Reduced virulence
EVM0000996.1	PHI: 258	795/1468 (54.16)	0	GPABC1	CAC40023	Gibberella pulicaris	5128	Reduced virulence
EVM0013992.1	PHI: 355	58/207 (28.02)	6e-18	GzmetE	FG05658	Fusarium graminearum	5518	Reduced virulence
EVM0002933.1	PHI: 419	87/319 (27.27)	4e-26	CSH1	AAP93915	Candida albicans	5476	Reduced virulence
EVM0004801.1	PHI: 441	73/307 (23.78)	7e-14	BTP1	CAE55153	Botrytis cinerea	40559	Reduced virulence
EVM0008809.1	PHI: 2976	139/528 (26.33)	2e-47	CgOPT1	C6ZRH8	Colletotrichum gloeosporioides f. sp. aeschynomenes	29905	Reduced virulence
EVM0015141.1	PHI: 112	125/428 (29.21)	4e-45	MAK1	AAC49410	Nectria haematococca (related: Fusarium solani)	140110	Reduced virulence
EVM0012922.1	PHI: 419	135/319 (42.32)	2e-82	CSH1	AAP93915	Candida albicans	5476	Reduced virulence
EVM0000789.1	PHI: 784	51/212 (24.06)	5e-06	MGG_00056	EDK03390	Magnaporthe oryzae	318829	Reduced virulence
EVM0009817.1	PHI: 199	124/510 (24.31)	2e-23	AOX1	AAF82788	Cladosporium fulvum	5499	Reduced virulence
EVM0013566.1	PHI: 2174	43/176 (24.43)	5e-08	NMR2	MGG_02860	Magnaporthe oryzae (related: Magnaporthe grisea)	148305	Reduced virulence
EVM0002802.1	PHI: 2175	69/264 (26.14)	4e-06	NMR3	MGG_09705	Magnaporthe oryzae (related: Magnaporthe grisea)	148305	Reduced virulence
EVM0014372.1	PHI: 441	84/333 (25.23)	6e-22	BTP1	CAE55153	Botrytis cinerea	40559	Reduced virulence
EVM0013236.1	PHI: 1046	58/187 (31.02)	2e-18	CTB5	ABK64182	Cercospora nicotianae	29003	Reduced virulence
EVM0008893.1	PHI: 199	133/601 (22.13)	3e-15	AOX1	AAF82788	Cladosporium fulvum	5499	Reduced virulence
EVM0009784.1	PHI: 441	55/234 (23.50)	5e-08	BTP1	CAE55153	Botrytis cinerea	40559	Reduced virulence
EVM0009417.1	PHI: 438	135/486 (27.78)	2e-36	BcBOT1_(related:_CND5)	AAQ16576	Botrytis cinerea	40559	Reduced virulence
EVM0008362.1	PHI: 225	94/241 (39.00)	4e-52	PEP5	AAK16922	Nectria haematococca (related: Fusarium solani)	140110	Reduced virulence
EVM0011013.1	PHI: 441	87/354 (24.58)	6e-25	BTP1	CAE55153	Botrytis cinerea	40559	Reduced virulence
EVM0005368.1	PHI: 1046	51/170 (30.00)	1e-08	CTB5	ABK64182	Cercospora nicotianae	29003	Reduced virulence
EVM0000394.1	PHI: 441	72/281 (25.62)	9e-21	BTP1	CAE55153	Botrytis cinerea	40559	Reduced virulence
EVM0011657.1	PHI: 438	124/503 (24.65)	5e-24	BcBOT1_(related:_CND5)	AAQ16576	Botrytis cinerea	40559	Reduced virulence
EVM0006879.1	PHI: 144	87/366 (23.77)	3e-17	CHT42	AAC05829	Trichoderma virens	29875	Reduced virulence
EVM0002947.1	PHI: 2034	51/164 (31.10)	2e-08	MFP1	G4MZY1	Magnaporthe oryzae (related: Magnaporthe grisea)	148305	Reduced virulence
EVM0009875.1	PHI: 2240	128/456 (28.07)	3e-40	Srt1	Q4PBY9	Ustilago maydis	5270	Reduced virulence
EVM0014900.1	PHI: 2968	152/477 (31.87)	7e-82	Hxs1	J9VQA5	Cryptococcus neoformans	5207	Reduced virulence
EVM0009248.1	PHI: 2175	117/313 (37.38)	2e-60	NMR3	MGG_09705	Magnaporthe oryzae (related: Magnaporthe grisea)	148305	Reduced virulence
EVM0014183.1	PHI: 1047	49/132 (37.12)	3e-15	CTB6	ABK64183	Cercospora nicotianae	29003	Reduced virulence
EVM0011066.1	PHI: 784	47/147 (31.97)	5e-15	MGG_00056	EDK03390	Magnaporthe oryzae	318829	Reduced virulence
EVM0014015.1	PHI: 2968	134/542 (24.72)	6e-45	Hxs1	J9VQA5	Cryptococcus neoformans	5207	Reduced virulence
EVM0004137.1	PHI: 2654	56/178 (31.46)	5e-09	DUR1,2	Q59VF3	Candida albicans	5476	Reduced virulence
EVM0008769.1	PHI: 513	237/582 (40.72)	9e-152	ARN1_(related:_SIT1)	EAK97011	Candida albicans	5476	Reduced virulence
EVM0009376.1	PHI: 2968	124/494 (25.10)	5e-27	Hxs1	J9VQA5	Cryptococcus neoformans	5207	Reduced virulence
EVM0005481.1	PHI: 2989	52/215 (24.19)	3e-10	MGG_06243.6	G4N8I4	Magnaporthe oryzae	148305	Reduced virulence
EVM0010992.1	PHI: 784	79/254 (31.10)	4e-23	MGG_00056	EDK03390	Magnaporthe oryzae	318829	Reduced virulence
EVM0004151.1	PHI: 784	86/267 (32.21)	6e-24	MGG_00056	EDK03390	Magnaporthe oryzae	318829	Reduced virulence
EVM0001604.1	PHI: 144	83/339 (24.48)	5e-18	CHT42	AAC05829	Trichoderma virens	29875	Reduced virulence
EVM0005479.1	PHI: 438	139/485 (28.66)	6e-61	BcBOT1_(related:_CND5)	AAQ16576	Botrytis cinerea	40559	Reduced virulence
EVM0015341.1	PHI: 2322	138/271 (50.92)	7e-94	SidH	Q4WF54	Aspergillus fumigatus	746128	Reduced virulence
EVM0013074.1	PHI: 423	152/366 (41.53)	5e-89	VAD1	AAV41010	Cryptococcus neoformans	5207	Reduced virulence
EVM0012594.1	PHI: 2968	123/471 (26.11)	2e-41	Hxs1	J9VQA5	Cryptococcus neoformans	5207	Reduced virulence
EVM0013552.1	PHI: 807	30/64 (46.88)	7e-14	MGG_06951	EDJ98115	Magnaporthe oryzae	318829	Reduced virulence
EVM0003899.1	PHI: 890	273/594 (45.96)	2e-178	MGG_07015	EDJ98043	Magnaporthe oryzae	318829	Reduced virulence
EVM0008425.1	PHI: 2821	58/158 (36.71)	5e-22	SNF2	Q5ALP9	Candida albicans	5476	Reduced virulence
EVM0009922.1	PHI: 177	286/420 (68.10)	0	ODC	CAB56523	Stagonospora nodorum	13684	Reduced virulence
EVM0007700.1	PHI: 807	357/459 (77.78)	0	MGG_06951	EDJ98115	Magnaporthe oryzae	318829	Reduced virulence
EVM0010240.1	PHI: 873	250/518 (48.26)	2e-156	MGG_02443	EDJ98595	Magnaporthe oryzae	318829	Reduced virulence
EVM0000880.1	PHI: 1026	492/1019 (48.28)	0	bcplc1	AAB39564	Botrytis cinerea	40559	Reduced virulence
EVM0008895.1	PHI: 2570	116/372 (31.18)	2e-58	CYB2	Q6FM61	Candida glabrata	5478	Reduced virulence
EVM0008342.1	PHI: 2309	665/1386 (47.98)	0	BcatrB	Q9UW03	Botrytis cinerea	40559	Reduced virulence
EVM0007300.1	PHI: 438	47/188 (25.00)	1e-06	BcBOT1_(related:_CND5)	AAQ16576	Botrytis cinerea	40559	Reduced virulence
EVM0003955.1	PHI: 2989	85/325 (26.15)	1e-24	MGG_06243.6	G4N8I4	Magnaporthe oryzae	148305	Reduced virulence
EVM0012129.1	PHI: 404	75/283 (26.50)	3e-12	PTH11	AAD30436	Magnaporthe oryzae	318829	Reduced virulence
EVM0005839.1	PHI: 2218	114/449 (25.39)	1e-16	drf1	XP_757288	Ustilago maydis	5270	Reduced virulence
EVM0004073.1	PHI: 2968	149/518 (28.76)	3e-49	Hxs1	J9VQA5	Cryptococcus neoformans	5207	Reduced virulence
EVM0012596.1	PHI: 2034	41/120 (34.17)	8e-11	MFP1	G4MZY1	Magnaporthe oryzae (related: Magnaporthe grisea)	148305	Reduced virulence
EVM0005001.1	PHI: 178	313/873 (35.85)	4e-139	pabaA	AAD31929	Aspergillus fumigatus	5085	Reduced virulence
EVM0008105.1	PHI: 2968	111/429 (25.87)	1e-28	Hxs1	J9VQA5	Cryptococcus neoformans	5207	Reduced virulence
EVM0013929.1	PHI: 479	113/292 (38.70)	4e-64	MEP1	AAQ07436	Coccidioides posadasii	199306	Reduced virulence
EVM0011635.1	PHI: 1050	21/52 (40.38)	4e-07	CTB8	ABK64185	Cercospora nicotianae	29003	Reduced virulence
EVM0005140.1	PHI: 792	167/400 (41.75)	2e-100	MGG_09250	EDJ97946	Magnaporthe oryzae	318829	Reduced virulence
EVM0005415.1	PHI: 2644	24/64 (37.50)	9e-07	thioredoxin_1	P0AA28	Salmonella enterica serovar Typhimurium	90371	Reduced virulence
EVM0000864.1	PHI: 339	70/174 (40.23)	1e-37	CLPT1	CAC41973	Colletotrichum lindemuthianum	290576	Reduced virulence
EVM0010448.1	PHI: 2356	128/165 (77.58)	1e-96	MoHYR1	G4N178	Magnaporthe oryzae (related: Magnaporthe grisea)	148305	Reduced virulence
EVM0004569.1	PHI: 267	198/633 (31.28)	5e-79	MLT1	AAD51594	Candida albicans	5476	Reduced virulence
EVM0012757.1	PHI: 1347	43/175 (24.57)	2e-07	GzC2H007	I1RBT2	Gibberella zeae (related: Fusarium graminearum)	5518	Reduced virulence
EVM0010120.1	PHI: 792	120/432 (27.78)	5e-35	MGG_09250	EDJ97946	Magnaporthe oryzae	318829	Reduced virulence
EVM0002572.1	PHI: 219	95/384 (24.74)	7e-12	LIG4	CAA64457	Candida albicans	5476	Reduced virulence
EVM0010508.1	PHI: 2322	84/332 (25.30)	9e-11	SidH	Q4WF54	Aspergillus fumigatus	746128	Reduced virulence
EVM0000291.1	PHI: 404	56/215 (26.05)	4e-16	PTH11	AAD30436	Magnaporthe oryzae	318829	Reduced virulence
EVM0000617.1	PHI: 320	27/114 (23.68)	3e-06	SSN6	AAL54912	Candida albicans	5476	Reduced virulence
EVM0004893.1	PHI: 1211	393/507 (77.51)	0	FGSG_06970	I1RRQ8	Gibberella zeae (related: Fusarium graminearum)	5518	Reduced virulence
EVM0006130.1	PHI: 1671	281/756 (37.17)	2e-142	GzCCHC011	Q4HWE2	Gibberella zeae (related: Fusarium graminearum)	5518	Reduced virulence
EVM0004816.1	PHI: 2834	44/158 (27.85)	2e-09	LAM1	C3PTB1	Cochliobolus heterostrophus	5016	Reduced virulence
EVM0010485.1	PHI: 1216	556/646 (86.07)	0	FGSG_06420	I1RT48	Gibberella zeae (related: Fusarium graminearum)	5518	Reduced virulence
EVM0011120.1	PHI: 1200	385/394 (97.72)	0	(Gsk3)	I1RT36	Gibberella zeae (related: Fusarium graminearum)	5518	Reduced virulence
EVM0009467.1	PHI: 267	234/611 (38.30)	1e-108	MLT1	AAD51594	Candida albicans	5476	Reduced virulence
EVM0006559.1	PHI: 1606	183/208 (87.98)	5e-135	GzOB047	I1S8E2	Gibberella zeae (related: Fusarium graminearum)	5518	Reduced virulence
EVM0002141.1	PHI: 881	80/226 (35.40)	4e-36	MGG_04556	EDJ96020	Magnaporthe oryzae	318829	Reduced virulence
EVM0001742.1	PHI: 2930	779/894 (87.14)	0	ctf2	J9MFF7	Fusarium oxysporum f. sp. Lycopersici	59765	Reduced virulence
EVM0005513.1	PHI: 2644	32/80 (40.00)	2e-14	thioredoxin_1	P0AA28	Salmonella enterica serovar Typhimurium	90371	Reduced virulence
EVM0006381.1	PHI: 893	191/624 (30.61)	1e-72	MGG_02986	EDK01543	Magnaporthe oryzae	318829	Reduced virulence
EVM0008095.1	PHI: 211	70/298 (23.49)	4e-10	CaTUP1	AAB63195	Candida albicans	5476	Reduced virulence
EVM0003673.1	PHI: 180	144/231 (62.34)	8e-93	PELD	AAC49420	Nectria haematococca (related: Fusarium solani)	140110	Reduced virulence
EVM0001793.1	PHI: 465	129/315 (40.95)	7e-62	KIN2	AAB63337	Ustilago maydis	5270	Reduced virulence
EVM0010622.1	PHI: 819	274/700 (39.14)	4e-148	MGG_07061	EDK03750	Magnaporthe oryzae	318829	Reduced virulence
EVM0011480.1	PHI: 404	66/266 (24.81)	2e-22	PTH11	AAD30436	Magnaporthe oryzae	318829	Reduced virulence
EVM0009462.1	PHI: 812	116/360 (32.22)	6e-56	MGG_10702	EDJ94108	Magnaporthe oryzae	318829	Reduced virulence
EVM0005337.2	PHI: 1915	537/642 (83.64)	0	GzZC230	I1RSL0	Gibberella zeae (related: Fusarium graminearum)	5518	Reduced virulence
EVM0011241.1	PHI: 338	121/258 (46.90)	1e-78	CLB2	AAP94020	Ustilago maydis	5270	Reduced virulence
EVM0013187.2	PHI: 2625	159/413 (38.50)	2e-96	purA	P65882	Salmonella enterica serovar Typhimurium	90371	Reduced virulence
EVM0004500.1	PHI: 2969	243/371 (65.50)	0	argEF	Q4WCZ1	Aspergillus fumigatus	746128	Reduced virulence
EVM0014350.1	PHI: 213	103/160 (64.38)	5e-68	CPA1	AAF69795	Cryptococcus neoformans	5207	Reduced virulence
EVM0011298.1	PHI: 2825	159/287 (55.40)	3e-85	SET1	Q5ABG1	Candida albicans	5476	Reduced virulence
EVM0010849.1	PHI: 2205	42/145 (28.97)	5e-09	JmjC_domain-containing_protein_5_[GH10_family]	MGG_01543	Magnaporthe oryzae (related: Magnaporthe grisea)	148305	Reduced virulence
EVM0003656.1	PHI: 2643	67/199 (33.67)	3e-26	CFAS	A4HTK3	Leishmania infantum	5671	Reduced virulence
EVM0000884.1	PHI: 1648	297/769 (38.62)	2e-142	GzWing020	I1RWP1	Gibberella zeae (related: Fusarium graminearum)	5518	Reduced virulence
EVM0003727.1	PHI: 317	134/187 (71.66)	8e-100	RHBA	AAN17787	Aspergillus fumigatus	5085	Reduced virulence
EVM0004532.1	PHI: 441	97/390 (24.87)	6e-25	BTP1	CAE55153	Botrytis cinerea	40559	Reduced virulence
EVM0008191.1	PHI: 144	59/255 (23.14)	1e-12	CHT42	AAC05829	Trichoderma virens	29875	Reduced virulence
EVM0010427.1	PHI: 599	53/151 (35.10)	7e-18	TCO1	ABD49452	Cryptococcus neoformans	5207	Reduced virulence
EVM0007270.1	PHI: 511	149/575 (25.91)	6e-45	CaNAG4	EAK93098	Candida albicans	5476	Reduced virulence
EVM0008519.1	PHI: 2654	60/197 (30.46)	2e-15	DUR1,2	Q59VF3	Candida albicans	5476	Reduced virulence
EVM0004478.1	PHI: 199	502/665 (75.49)	0	AOX1	AAF82788	Cladosporium fulvum	5499	Reduced virulence
EVM0002942.1	PHI: 2385	257/338 (76.04)	1e-161	MYT2	I1RTN5	Gibberella zeae (related: Fusarium graminearum)	5518	Reduced virulence
EVM0014213.1	PHI: 2968	132/502 (26.29)	3e-41	Hxs1	J9VQA5	Cryptococcus neoformans	5207	Reduced virulence
EVM0002088.1	PHI: 2321	117/562 (20.82)	2e-20	SidI	Q4WR83	Aspergillus fumigatus	746128	Reduced virulence
EVM0004114.1	PHI: 812	117/342 (34.21)	3e-57	MGG_10702	EDJ94108	Magnaporthe oryzae	318829	Reduced virulence
EVM0013794.1	PHI: 26	125/462 (27.06)	4e-42	CaMDR1	CAA37820	Candida albicans	5476	Reduced virulence
EVM0000807.1	PHI: 2654	50/159 (31.45)	2e-10	DUR1,2	Q59VF3	Candida albicans	5476	Reduced virulence
EVM0000223.1	PHI: 144	55/209 (26.32)	1e-12	CHT42	AAC05829	Trichoderma virens	29875	Reduced virulence
EVM0014359.1	PHI: 2968	109/464 (23.49)	9e-33	Hxs1	J9VQA5	Cryptococcus neoformans	5207	Reduced virulence
EVM0002382.1	PHI: 513	149/558 (26.70)	7e-55	ARN1_(related:_SIT1)	EAK97011	Candida albicans	5476	Reduced virulence
EVM0001168.1	PHI: 2968	121/507 (23.87)	7e-39	Hxs1	J9VQA5	Cryptococcus neoformans	5207	Reduced virulence
EVM0012532.1	PHI: 2837	59/201 (29.35)	2e-12	OXI1	D2SZX7	Cochliobolus heterostrophus	5016	Reduced virulence
EVM0003490.1	PHI: 2968	117/472 (24.79)	2e-40	Hxs1	J9VQA5	Cryptococcus neoformans	5207	Reduced virulence
EVM0009301.1	PHI: 881	95/322 (29.50)	5e-25	MGG_04556	EDJ96020	Magnaporthe oryzae	318829	Reduced virulence
EVM0014840.1	PHI: 2968	130/484 (26.86)	3e-47	Hxs1	J9VQA5	Cryptococcus neoformans	5207	Reduced virulence
EVM0010789.1	PHI: 211	71/160 (44.38)	1e-27	CaTUP1	AAB63195	Candida albicans	5476	Reduced virulence
EVM0000064.1	PHI: 2240	102/449 (22.72)	2e-33	Srt1	Q4PBY9	Ustilago maydis	5270	Reduced virulence
EVM0009452.1	PHI: 2968	170/500 (34.00)	8e-93	Hxs1	J9VQA5	Cryptococcus neoformans	5207	Reduced virulence
EVM0003369.1	PHI: 881	110/332 (33.13)	7e-34	MGG_04556	EDJ96020	Magnaporthe oryzae	318829	Reduced virulence
EVM0004870.1	PHI: 404	91/306 (29.74)	8e-34	PTH11	AAD30436	Magnaporthe oryzae	318829	Reduced virulence
EVM0013028.1	PHI: 1425	371/705 (52.62)	0	GzC2H093	I1S3M6	Gibberella zeae (related: Fusarium graminearum)	5518	Reduced virulence
EVM0004674.1	PHI: 2570	132/366 (36.07)	7e-61	CYB2	Q6FM61	Candida glabrata	5478	Reduced virulence
EVM0004769.1	PHI: 105	237/573 (41.36)	1e-135	PLB1	AAC61890	Candida albicans	5476	Reduced virulence
EVM0001693.1	PHI: 323	32/114 (28.07)	2e-06	VFGLU1	AAO63562	Verticillium fungicola	93591	Reduced virulence
EVM0002400.1	PHI: 267	168/523 (32.12)	1e-80	MLT1	AAD51594	Candida albicans	5476	Reduced virulence
EVM0014776.1	PHI: 2968	118/445 (26.52)	4e-34	Hxs1	J9VQA5	Cryptococcus neoformans	5207	Reduced virulence
EVM0008882.1	PHI: 1049	76/265 (28.68)	1e-24	CTB2	ABK64180	Cercospora nicotianae	29003	Reduced virulence
EVM0009958.1	PHI: 2968	172/515 (33.40)	3e-92	Hxs1	J9VQA5	Cryptococcus neoformans	5207	Reduced virulence
EVM0007594.1	PHI: 58	69/107 (64.49)	2e-51	SCD1	BAA13009	Colletotrichum lagenarium	5462	Reduced virulence
EVM0010082.1	PHI: 2968	134/511 (26.22)	2e-39	Hxs1	J9VQA5	Cryptococcus neoformans	5207	Reduced virulence
EVM0005472.1	PHI: 2968	142/516 (27.52)	1e-48	Hxs1	J9VQA5	Cryptococcus neoformans	5207	Reduced virulence
EVM0007486.1	PHI: 2174	53/182 (29.12)	3e-12	NMR2	MGG_02860	Magnaporthe oryzae (related: Magnaporthe grisea)	148305	Reduced virulence
EVM0004611.1	PHI: 26	50/211 (23.70)	1e-10	CaMDR1	CAA37820	Candida albicans	5476	Reduced virulence
EVM0011323.1	PHI: 59	53/210 (25.24)	8e-08	THR1	BAA18962	Colletotrichum lagenarium	5462	Reduced virulence
EVM0001686.1	PHI: 2412	70/270 (25.93)	2e-07	lipA	B9VSG8	Xanthomonas campestris	339	Reduced virulence
EVM0012365.1	PHI: 2240	119/461 (25.81)	6e-33	Srt1	Q4PBY9	Ustilago maydis	5270	Reduced virulence
EVM0004926.1	PHI: 812	128/355 (36.06)	4e-67	MGG_10702	EDJ94108	Magnaporthe oryzae	318829	Reduced virulence
EVM0010645.1	PHI: 258	1190/1491 (79.81)	0	GPABC1	CAC40023	Gibberella pulicaris	5128	Reduced virulence
EVM0010542.1	PHI: 144	100/413 (24.21)	3e-22	CHT42	AAC05829	Trichoderma virens	29875	Reduced virulence
EVM0008631.1	PHI: 441	65/266 (24.44)	8e-09	BTP1	CAE55153	Botrytis cinerea	40559	Reduced virulence
EVM0005270.1	PHI: 2171	255/696 (36.64)	1e-130	Peroxisomal_copper_amine_oxidase	MGG_02681	Magnaporthe oryzae (related: Magnaporthe grisea)	148305	Reduced virulence
EVM0005251.1	PHI: 440	272/920 (29.57)	2e-95	PMR1	CAB87245	Candida albicans	5476	Reduced virulence
EVM0000259.1	PHI: 2240	117/457 (25.60)	2e-34	Srt1	Q4PBY9	Ustilago maydis	5270	Reduced virulence
EVM0006914.1	PHI: 144	91/375 (24.27)	5e-19	CHT42	AAC05829	Trichoderma virens	29875	Reduced virulence
EVM0004605.1	PHI: 511	47/197 (23.86)	1e-11	CaNAG4	EAK93098	Candida albicans	5476	Reduced virulence
EVM0013789.1	PHI: 179	158/245 (64.49)	2e-108	PELA	AAA33338	Nectria haematococca (related: Fusarium solani)	140110	Reduced virulence
EVM0003976.1	PHI: 2968	119/447 (26.62)	2e-29	Hxs1	J9VQA5	Cryptococcus neoformans	5207	Reduced virulence
EVM0009638.1	PHI: 1175	411/454 (90.53)	0	(Sc_Srb10)	I1RKR8	Gibberella zeae (related: Fusarium graminearum)	5518	Reduced virulence
EVM0015263.1	PHI: 339	29/94 (30.85)	5e-09	CLPT1	CAC41973	Colletotrichum lindemuthianum	290576	Reduced virulence
EVM0001948.1	PHI: 220	182/456 (39.91)	9e-96	MAN1	AAG10203	Cryptococcus neoformans	5207	Reduced virulence
EVM0005993.1	PHI: 249	51/153 (33.33)	6e-11	CYP1	AAG13968	Magnaporthe oryzae	318829	Reduced virulence
EVM0015070.1	PHI: 2354	25/61 (40.98)	2e-06	AMT2	XP_390894	Gibberella zeae (related: Fusarium graminearum)	5518	Reduced virulence
EVM0014181.1	PHI: 2405	55/155 (35.48)	2e-20	MoSSK1	G5EH08	Magnaporthe oryzae (related: Magnaporthe grisea)	148305	Reduced virulence
EVM0004096.1	PHI: 2171	242/697 (34.72)	1e-128	Peroxisomal_copper_amine_oxidase	MGG_02681	Magnaporthe oryzae (related: Magnaporthe grisea)	148305	Reduced virulence
EVM0012004.1	PHI: 2106	293/716 (40.92)	5e-166	1-phosphatidylinositol-4,5-bisphosphate_phosphodiesterase_delta_1	MGG_05332	Magnaporthe oryzae (related: Magnaporthe grisea)	148305	Reduced virulence
EVM0011665.2	PHI: 1317	21/70 (30.00)	5e-06	GzBrom002	I1RQE9	Gibberella zeae (related: Fusarium graminearum)	5518	Reduced virulence
EVM0009064.1	PHI: 423	20/51 (39.22)	1e-05	VAD1	AAV41010	Cryptococcus neoformans	5207	Reduced virulence
EVM0007926.1	PHI: 1177	561/615 (91.22)	0	(Sc_Fpk1)	I1RKH9	Gibberella zeae (related: Fusarium graminearum)	5518	Reduced virulence
EVM0014340.1	PHI: 2240	127/473 (26.85)	2e-39	Srt1	Q4PBY9	Ustilago maydis	5270	Reduced virulence
EVM0006333.1	PHI: 2329	175/470 (37.23)	4e-104	CTB4	A0ST42	Cercospora nicotianae	29003	Reduced virulence
EVM0015115.1	PHI: 2240	125/472 (26.48)	1e-26	Srt1	Q4PBY9	Ustilago maydis	5270	Reduced virulence
EVM0006460.1	PHI: 290	41/155 (26.45)	5e-06	CNB1	EAL03139	Candida albicans	5476	Reduced virulence
EVM0007011.1	PHI: 2419	283/320 (88.44)	0	CID1	I1RKF3	Gibberella zeae (related: Fusarium graminearum)	5518	Reduced virulence
EVM0007435.1	PHI: 480	45/172 (26.16)	4e-06	SAP7	EAK94461	Candida albicans	5476	Reduced virulence
EVM0013280.1	PHI: 2321	346/576 (60.07)	0	SidI	Q4WR83	Aspergillus fumigatus	746128	Reduced virulence
EVM0013796.1	PHI: 1008	833/1770 (47.06)	0	NPS6	ABI51982	Cochliobolus miyabeanus	101162	Reduced virulence
EVM0007766.1	PHI: 339	87/211 (41.23)	3e-54	CLPT1	CAC41973	Colletotrichum lindemuthianum	290576	Reduced virulence
EVM0001203.1	PHI: 1172	611/724 (84.39)	0	HDF2	I1RKC4	Gibberella zeae (related: Fusarium graminearum)	5518	Reduced virulence
EVM0013051.1	PHI: 3004	140/360 (38.89)	2e-69	ClpX	A6QHK8	Staphylococcus aureus	1280	Reduced virulence
EVM0000443.1	PHI: 860	105/278 (37.77)	1e-47	MSP1	AAX07670	Magnaporthe oryzae	318829	Reduced virulence
EVM0006284.1	PHI: 211	63/256 (24.61)	5e-06	CaTUP1	AAB63195	Candida albicans	5476	Reduced virulence
EVM0010300.1	PHI: 2432	268/322 (83.23)	0	FgRgsA	I1RKA4	Gibberella zeae (related: Fusarium graminearum)	5518	Reduced virulence
EVM0011808.1	PHI: 2084	342/469 (72.92)	0	Moatg18	MGG_03139	Magnaporthe oryzae (related: Magnaporthe grisea)	148305	Reduced virulence
EVM0000887.1	PHI: 419	150/324 (46.30)	4e-94	CSH1	AAP93915	Candida albicans	5476	Reduced virulence
EVM0008987.1	PHI: 2624	182/442 (41.18)	1e-79	aroA	P07637	Salmonella enterica serovar Typhimurium	90371	Reduced virulence
EVM0002677.1	PHI: 812	127/372 (34.14)	5e-65	MGG_10702	EDJ94108	Magnaporthe oryzae	318829	Reduced virulence
EVM0007593.1	PHI: 2954	39/159 (24.53)	7e-06	TgNST1	B6KLD2	Toxoplasma gondii	5811	Reduced virulence
EVM0001484.1	PHI: 281	49/216 (22.69)	3e-09	CDC10	CAA81090	Candida albicans	5476	Reduced virulence
EVM0008891.1	PHI: 319	147/466 (31.55)	6e-67	SQL2	AAO19638	Ustilago maydis	5270	Reduced virulence
EVM0001106.1	PHI: 213	64/144 (44.44)	1e-23	CPA1	AAF69795	Cryptococcus neoformans	5207	Reduced virulence
EVM0006308.1	PHI: 211	73/295 (24.75)	8e-09	CaTUP1	AAB63195	Candida albicans	5476	Reduced virulence
EVM0004812.1	PHI: 1214	800/902 (88.69)	0	FGSG_07816	I1RN54	Gibberella zeae (related: Fusarium graminearum)	5518	Reduced virulence
EVM0000418.1	PHI: 893	108/429 (25.17)	3e-26	MGG_02986	EDK01543	Magnaporthe oryzae	318829	Reduced virulence
EVM0004585.1	PHI: 438	119/466 (25.54)	4e-24	BcBOT1_(related:_CND5)	AAQ16576	Botrytis cinerea	40559	Reduced virulence
EVM0006506.1	PHI: 2052	183/196 (93.37)	3e-134	Cdc42	AF250928	Magnaporthe oryzae (related: Magnaporthe grisea)	148305	Reduced virulence
EVM0008052.1	PHI: 286	286/777 (36.81)	2e-157	CLC-A	AAO73005	Cryptococcus neoformans	5207	Reduced virulence
EVM0000517.1	PHI: 72	146/415 (35.18)	6e-63	SAP2	AAM21050	Candida albicans	5476	Reduced virulence
EVM0013958.1	PHI: 1967	123/544 (22.61)	8e-34	GzZC282	I1RB16	Gibberella zeae (related: Fusarium graminearum)	5518	Reduced virulence
EVM0005225.1	PHI: 320	59/278 (21.22)	1e-07	SSN6	AAL54912	Candida albicans	5476	Reduced virulence
EVM0012758.1	PHI: 339	65/182 (35.71)	2e-33	CLPT1	CAC41973	Colletotrichum lindemuthianum	290576	Reduced virulence
EVM0003109.1	PHI: 203	30/124 (24.19)	6e-07	BCG1	CAC19871	Botrytis cinerea	40559	Reduced virulence
EVM0000367.1	PHI: 243	359/824 (43.57)	0	CHIP6	AAD00894	Colletotrichum gloeosporioides	5457	Reduced virulence
EVM0002326.1	PHI: 505	486/1022 (47.55)	0	MIP1	AAA17543	Saccharomyces cerevisiae	4932	Reduced virulence
EVM0006984.1	PHI: 251	353/353 (100.00)	0	FGA1	BAB69488	Fusarium oxysporum	5507	Reduced virulence
EVM0003062.1	PHI: 178	70/230 (30.43)	1e-17	pabaA	AAD31929	Aspergillus fumigatus	5085	Reduced virulence
EVM0005021.1	PHI: 1176	789/957 (82.45)	0	(Sc_Atg1)	I1RNG8	Gibberella zeae (related: Fusarium graminearum)	5518	Reduced virulence
EVM0005718.1	PHI: 286	205/596 (34.40)	7e-98	CLC-A	AAO73005	Cryptococcus neoformans	5207	Reduced virulence
EVM0012476.1	PHI: 2825	46/141 (32.62)	1e-20	SET1	Q5ABG1	Candida albicans	5476	Reduced virulence
EVM0011968.1	PHI: 806	32/125 (25.60)	5e-08	MGG_04137	EDJ99440	Magnaporthe oryzae	318829	Reduced virulence
EVM0014756.1	PHI: 267	606/1627 (37.25)	0	MLT1	AAD51594	Candida albicans	5476	Reduced virulence
EVM0005257.1	PHI: 800	71/289 (24.57)	3e-08	MGG_13324	EDK00897	Magnaporthe oryzae	318829	Reduced virulence
EVM0013330.1	PHI: 2309	174/584 (29.79)	1e-58	BcatrB	Q9UW03	Botrytis cinerea	40559	Reduced virulence
EVM0006762.1	PHI: 323	165/422 (39.10)	2e-90	VFGLU1	AAO63562	Verticillium fungicola	93591	Reduced virulence
EVM0000482.1	PHI: 259	129/361 (35.73)	6e-47	GPI7	AAL83897	Candida albicans	5476	Reduced virulence
EVM0000627.1	PHI: 2643	94/281 (33.45)	7e-30	CFAS	A4HTK3	Leishmania infantum	5671	Reduced virulence
EVM0009994.1	PHI: 469	152/334 (45.51)	2e-98	TOXG	AAD47837	Cochliobolus carbonum	5017	Reduced virulence
EVM0007132.1	PHI: 339	45/175 (25.71)	5e-12	CLPT1	CAC41973	Colletotrichum lindemuthianum	290576	Reduced virulence
EVM0004140.1	PHI: 2284	663/1325 (50.04)	0	Msb2	J9N257	Fusarium oxysporum	5507	Reduced virulence
EVM0005965.1	PHI: 1174	775/1159 (66.87)	0	HDF3	I1RNQ2	Gibberella zeae (related: Fusarium graminearum)	5518	Reduced virulence
EVM0009644.1	PHI: 789	203/290 (70.00)	6e-131	MGG_04116	EDJ99418	Magnaporthe oryzae	318829	Reduced virulence
EVM0003330.1	PHI: 355	423/502 (84.26)	0	GzmetE	FG05658	Fusarium graminearum	5518	Reduced virulence
EVM0010281.1	PHI: 200	68/278 (24.46)	9e-09	ARG1	BAB40769	Fusarium oxysporum	5507	Reduced virulence
EVM0014903.1	PHI: 1553	376/410 (91.71)	0	GzMyb017	I1S7F8	Gibberella zeae (related: Fusarium graminearum)	5518	Reduced virulence
EVM0001123.1	PHI: 881	66/225 (29.33)	2e-18	MGG_04556	EDJ96020	Magnaporthe oryzae	318829	Reduced virulence
EVM0012645.1	PHI: 250	79/237 (33.33)	8e-42	37226	AAM88291	Cochliobolus heterostrophus	5016	Reduced virulence
EVM0010972.1	PHI: 2968	133/460 (28.91)	3e-41	Hxs1	J9VQA5	Cryptococcus neoformans	5207	Reduced virulence
EVM0006204.1	PHI: 323	65/291 (22.34)	1e-08	VFGLU1	AAO63562	Verticillium fungicola	93591	Reduced virulence
EVM0002739.1	PHI: 404	86/309 (27.83)	3e-24	PTH11	AAD30436	Magnaporthe oryzae	318829	Reduced virulence
EVM0000192.1	PHI: 419	62/273 (22.71)	4e-07	CSH1	AAP93915	Candida albicans	5476	Reduced virulence
EVM0000817.1	PHI: 784	107/282 (37.94)	8e-45	MGG_00056	EDK03390	Magnaporthe oryzae	318829	Reduced virulence
EVM0005512.1	PHI: 2329	107/437 (24.49)	6e-19	CTB4	A0ST42	Cercospora nicotianae	29003	Reduced virulence
EVM0009309.1	PHI: 2502	448/570 (78.60)	0	FgTep1p	I1RM09	Gibberella zeae (related: Fusarium graminearum)	5518	Reduced virulence
EVM0008141.1	PHI: 2570	147/368 (39.95)	4e-83	CYB2	Q6FM61	Candida glabrata	5478	Reduced virulence
EVM0002801.1	PHI: 1192	280/353 (79.32)	0	(Sc_Cak1)	I1RLX6	Gibberella zeae (related: Fusarium graminearum)	5518	Reduced virulence
EVM0008130.1	PHI: 2968	100/419 (23.87)	2e-23	Hxs1	J9VQA5	Cryptococcus neoformans	5207	Reduced virulence
EVM0005059.1	PHI: 2654	48/139 (34.53)	6e-10	DUR1,2	Q59VF3	Candida albicans	5476	Reduced virulence
EVM0015033.1	PHI: 405	629/1382 (45.51)	0	PDE1	AAK07740	Magnaporthe oryzae	318829	Reduced virulence
EVM0000804.1	PHI: 1511	541/615 (87.97)	0	GzHOME009	I1RXF3	Gibberella zeae (related: Fusarium graminearum)	5518	Reduced virulence
EVM0008641.1	PHI: 267	388/1262 (30.74)	1e-174	MLT1	AAD51594	Candida albicans	5476	Reduced virulence
EVM0003060.1	PHI: 2095	773/1064 (72.65)	0	Calcium-transporting_ATPase_3	MGG_10730	Magnaporthe oryzae (related: Magnaporthe grisea)	148305	Reduced virulence
EVM0009861.2	PHI: 339	50/184 (27.17)	1e-17	CLPT1	CAC41973	Colletotrichum lindemuthianum	290576	Reduced virulence
EVM0006432.1	PHI: 2329	116/504 (23.02)	1e-11	CTB4	A0ST42	Cercospora nicotianae	29003	Reduced virulence
EVM0010892.1	PHI: 2147	91/236 (38.56)	2e-42	Erl1	EHA46510.1	Magnaporthe oryzae (related: Magnaporthe grisea)	148305	Reduced virulence
EVM0009907.1	PHI: 441	83/338 (24.56)	3e-21	BTP1	CAE55153	Botrytis cinerea	40559	Reduced virulence
EVM0008118.1	PHI: 513	150/576 (26.04)	5e-54	ARN1_(related:_SIT1)	EAK97011	Candida albicans	5476	Reduced virulence
EVM0002050.1	PHI: 2654	57/187 (30.48)	9e-12	DUR1,2	Q59VF3	Candida albicans	5476	Reduced virulence
EVM0007908.1	PHI: 144	104/384 (27.08)	2e-27	CHT42	AAC05829	Trichoderma virens	29875	Reduced virulence
EVM0001656.1	PHI: 2240	128/494 (25.91)	8e-44	Srt1	Q4PBY9	Ustilago maydis	5270	Reduced virulence
EVM0015086.1	PHI: 2968	139/477 (29.14)	7e-58	Hxs1	J9VQA5	Cryptococcus neoformans	5207	Reduced virulence
EVM0000387.1	PHI: 2240	131/500 (26.20)	9e-43	Srt1	Q4PBY9	Ustilago maydis	5270	Reduced virulence
EVM0005878.1	PHI: 404	73/293 (24.91)	8e-18	PTH11	AAD30436	Magnaporthe oryzae	318829	Reduced virulence
EVM0010798.1	PHI: 2968	117/510 (22.94)	1e-37	Hxs1	J9VQA5	Cryptococcus neoformans	5207	Reduced virulence
EVM0009708.1	PHI: 1046	116/459 (25.27)	5e-33	CTB5	ABK64182	Cercospora nicotianae	29003	Reduced virulence
EVM0013511.1	PHI: 2968	107/457 (23.41)	8e-24	Hxs1	J9VQA5	Cryptococcus neoformans	5207	Reduced virulence
EVM0000463.1	PHI: 2322	125/258 (48.45)	4e-87	SidH	Q4WF54	Aspergillus fumigatus	746128	Reduced virulence
EVM0010765.1	PHI: 438	137/500 (27.40)	7e-49	BcBOT1_(related:_CND5)	AAQ16576	Botrytis cinerea	40559	Reduced virulence
EVM0014898.1	PHI: 784	57/214 (26.64)	2e-11	MGG_00056	EDK03390	Magnaporthe oryzae	318829	Reduced virulence
EVM0010051.1	PHI: 784	55/200 (27.50)	2e-12	MGG_00056	EDK03390	Magnaporthe oryzae	318829	Reduced virulence
EVM0001068.1	PHI: 59	34/123 (27.64)	2e-06	THR1	BAA18962	Colletotrichum lagenarium	5462	Reduced virulence
EVM0015260.1	PHI: 2175	113/311 (36.33)	3e-56	NMR3	MGG_09705	Magnaporthe oryzae (related: Magnaporthe grisea)	148305	Reduced virulence
EVM0008870.1	PHI: 513	137/574 (23.87)	8e-34	ARN1_(related:_SIT1)	EAK97011	Candida albicans	5476	Reduced virulence
EVM0001146.1	PHI: 511	103/422 (24.41)	4e-19	CaNAG4	EAK93098	Candida albicans	5476	Reduced virulence
EVM0004049.1	PHI: 2174	46/184 (25.00)	4e-09	NMR2	MGG_02860	Magnaporthe oryzae (related: Magnaporthe grisea)	148305	Reduced virulence
EVM0010318.1	PHI: 438	136/476 (28.57)	1e-43	BcBOT1_(related:_CND5)	AAQ16576	Botrytis cinerea	40559	Reduced virulence
EVM0004421.1	PHI: 2329	170/472 (36.02)	6e-93	CTB4	A0ST42	Cercospora nicotianae	29003	Reduced virulence
EVM0000706.1	PHI: 812	86/359 (23.96)	4e-14	MGG_10702	EDJ94108	Magnaporthe oryzae	318829	Reduced virulence
EVM0011783.1	PHI: 812	126/320 (39.38)	3e-63	MGG_10702	EDJ94108	Magnaporthe oryzae	318829	Reduced virulence
EVM0009152.1	PHI: 364	96/225 (42.67)	1e-47	MIT1	EAK95175	Candida albicans	5476	Reduced virulence
EVM0004295.2	PHI: 350	44/92 (47.83)	3e-16	EMP1	AAR06609	Magnaporthe oryzae	318829	Reduced virulence
EVM0014965.1	PHI: 199	139/526 (26.43)	2e-34	AOX1	AAF82788	Cladosporium fulvum	5499	Reduced virulence
EVM0012424.1	PHI: 2175	54/166 (32.53)	7e-08	NMR3	MGG_09705	Magnaporthe oryzae (related: Magnaporthe grisea)	148305	Reduced virulence
EVM0009255.1	PHI: 2968	119/469 (25.37)	1e-28	Hxs1	J9VQA5	Cryptococcus neoformans	5207	Reduced virulence
EVM0007288.1	PHI: 59	48/186 (25.81)	1e-06	THR1	BAA18962	Colletotrichum lagenarium	5462	Reduced virulence
EVM0004615.1	PHI: 2968	120/502 (23.90)	4e-33	Hxs1	J9VQA5	Cryptococcus neoformans	5207	Reduced virulence
EVM0009505.1	PHI: 513	162/610 (26.56)	2e-61	ARN1_(related:_SIT1)	EAK97011	Candida albicans	5476	Reduced virulence
EVM0013501.1	PHI: 267	393/1385 (28.38)	2e-173	MLT1	AAD51594	Candida albicans	5476	Reduced virulence
EVM0006183.1	PHI: 812	87/335 (25.97)	8e-22	MGG_10702	EDJ94108	Magnaporthe oryzae	318829	Reduced virulence
EVM0008760.1	PHI: 2570	26/58 (44.83)	5e-08	CYB2	Q6FM61	Candida glabrata	5478	Reduced virulence
EVM0009105.1	PHI: 2117	176/454 (38.77)	2e-76	SPM1	P58371	Magnaporthe oryzae (related: Magnaporthe grisea)	148305	Reduced virulence
EVM0005054.1	PHI: 179	229/242 (94.63)	1e-167	PELA	AAA33338	Nectria haematococca (related: Fusarium solani)	140110	Reduced virulence
EVM0001647.1	PHI: 2968	188/492 (38.21)	4e-111	Hxs1	J9VQA5	Cryptococcus neoformans	5207	Reduced virulence
EVM0011793.1	PHI: 222	104/262 (39.69)	5e-48	PELB	AAD09857	Colletotrichum gloeosporioides	5457	Reduced virulence
EVM0014465.1	PHI: 565	354/764 (46.34)	0	chsG	CAA63928	Aspergillus fumigatus	5085	Reduced virulence
EVM0014269.1	PHI: 144	64/249 (25.70)	3e-16	CHT42	AAC05829	Trichoderma virens	29875	Reduced virulence
EVM0012846.1	PHI: 1047	130/357 (36.41)	1e-58	CTB6	ABK64183	Cercospora nicotianae	29003	Reduced virulence
EVM0004624.1	PHI: 1028	143/337 (42.43)	3e-74	bcpme1	CAC29255	Botrytis cinerea	40559	Reduced virulence
EVM0015138.1	PHI: 199	103/395 (26.08)	1e-13	AOX1	AAF82788	Cladosporium fulvum	5499	Reduced virulence
EVM0011543.1	PHI: 2839	122/345 (35.36)	5e-48	RED1	Q8NJQ2	Cochliobolus heterostrophus	5016	Reduced virulence
EVM0013070.1	PHI: 2968	123/473 (26.00)	1e-27	Hxs1	J9VQA5	Cryptococcus neoformans	5207	Reduced virulence
EVM0012452.1	PHI: 2175	89/322 (27.64)	3e-08	NMR3	MGG_09705	Magnaporthe oryzae (related: Magnaporthe grisea)	148305	Reduced virulence
EVM0003222.1	PHI: 881	111/374 (29.68)	2e-33	MGG_04556	EDJ96020	Magnaporthe oryzae	318829	Reduced virulence
EVM0004668.1	PHI: 73	106/333 (31.83)	8e-33	SAP3	AAA34372	Candida albicans	5476	Reduced virulence
EVM0009691.1	PHI: 2968	115/454 (25.33)	1e-23	Hxs1	J9VQA5	Cryptococcus neoformans	5207	Reduced virulence
EVM0007805.1	PHI: 267	164/588 (27.89)	2e-65	MLT1	AAD51594	Candida albicans	5476	Reduced virulence
EVM0003077.1	PHI: 812	124/358 (34.64)	1e-59	MGG_10702	EDJ94108	Magnaporthe oryzae	318829	Reduced virulence
EVM0014947.1	PHI: 812	101/370 (27.30)	1e-27	MGG_10702	EDJ94108	Magnaporthe oryzae	318829	Reduced virulence
EVM0006945.1	PHI: 419	99/324 (30.56)	4e-33	CSH1	AAP93915	Candida albicans	5476	Reduced virulence
EVM0014486.1	PHI: 438	122/462 (26.41)	3e-38	BcBOT1_(related:_CND5)	AAQ16576	Botrytis cinerea	40559	Reduced virulence
EVM0013739.1	PHI: 1051	97/397 (24.43)	5e-17	CTB3	ABC79591	Cercospora nicotianae	29003	Reduced virulence
EVM0015137.1	PHI: 438	106/398 (26.63)	5e-29	BcBOT1_(related:_CND5)	AAQ16576	Botrytis cinerea	40559	Reduced virulence
EVM0002854.1	PHI: 2710	173/401 (43.14)	7e-106	mepB	H8ZZ79	Colletotrichum gloeosporioides	474922	Reduced virulence
EVM0008905.1	PHI: 2838	39/153 (25.49)	2e-07	TOX9	D2SZX8	Cochliobolus heterostrophus	5016	Reduced virulence
EVM0013408.1	PHI: 55	507/1231 (41.19)	0	PKS1	AAB08104	Cochliobolus heterostrophus	5016	Reduced virulence
EVM0012848.1	PHI: 2558	31/117 (26.50)	4e-10	DUR31	Q59P00	Candida albicans	5476	Reduced virulence
EVM0009236.1	PHI: 2133	349/825 (42.30)	0	MoHox3	MGG_01730	Magnaporthe oryzae (related: Magnaporthe grisea)	148305	Reduced virulence
EVM0011082.1	PHI: 441	61/255 (23.92)	2e-13	BTP1	CAE55153	Botrytis cinerea	40559	Reduced virulence
EVM0008915.1	PHI: 404	59/317 (18.61)	1e-10	PTH11	AAD30436	Magnaporthe oryzae	318829	Reduced virulence
EVM0003867.1	PHI: 2644	33/99 (33.33)	4e-12	thioredoxin_1	P0AA28	Salmonella enterica serovar Typhimurium	90371	Reduced virulence
EVM0003167.1	PHI: 2034	75/254 (29.53)	6e-13	MFP1	G4MZY1	Magnaporthe oryzae (related: Magnaporthe grisea)	148305	Reduced virulence
EVM0008829.1	PHI: 2839	151/349 (43.27)	4e-89	RED1	Q8NJQ2	Cochliobolus heterostrophus	5016	Reduced virulence
EVM0002478.1	PHI: 812	81/317 (25.55)	2e-12	MGG_10702	EDJ94108	Magnaporthe oryzae	318829	Reduced virulence
EVM0000069.1	PHI: 2563	70/258 (27.13)	4e-20	DPP3	Q5AH74	Candida albicans	5476	Reduced virulence
EVM0005889.1	PHI: 2968	110/470 (23.40)	3e-28	Hxs1	J9VQA5	Cryptococcus neoformans	5207	Reduced virulence
EVM0011077.1	PHI: 211	89/333 (26.73)	2e-21	CaTUP1	AAB63195	Candida albicans	5476	Reduced virulence
EVM0014316.1	PHI: 511	164/581 (28.23)	3e-67	CaNAG4	EAK93098	Candida albicans	5476	Reduced virulence
EVM0005269.1	PHI: 441	83/340 (24.41)	6e-10	BTP1	CAE55153	Botrytis cinerea	40559	Reduced virulence
EVM0013392.1	PHI: 2968	119/508 (23.43)	9e-23	Hxs1	J9VQA5	Cryptococcus neoformans	5207	Reduced virulence
EVM0009140.1	PHI: 2968	115/474 (24.26)	9e-28	Hxs1	J9VQA5	Cryptococcus neoformans	5207	Reduced virulence
EVM0000686.1	PHI: 404	62/251 (24.70)	1e-13	PTH11	AAD30436	Magnaporthe oryzae	318829	Reduced virulence
EVM0012165.1	PHI: 1047	76/298 (25.50)	2e-13	CTB6	ABK64183	Cercospora nicotianae	29003	Reduced virulence
EVM0005477.1	PHI: 2558	38/132 (28.79)	3e-07	DUR31	Q59P00	Candida albicans	5476	Reduced virulence
EVM0012498.1	PHI: 1047	64/196 (32.65)	9e-20	CTB6	ABK64183	Cercospora nicotianae	29003	Reduced virulence
EVM0007625.1	PHI: 2034	46/140 (32.86)	2e-07	MFP1	G4MZY1	Magnaporthe oryzae (related: Magnaporthe grisea)	148305	Reduced virulence
EVM0009287.1	PHI: 2147	108/260 (41.54)	7e-61	Erl1	EHA46510.1	Magnaporthe oryzae (related: Magnaporthe grisea)	148305	Reduced virulence
EVM0011010.1	PHI: 2117	161/440 (36.59)	3e-64	SPM1	P58371	Magnaporthe oryzae (related: Magnaporthe grisea)	148305	Reduced virulence
EVM0011111.1	PHI: 2570	264/488 (54.10)	0	CYB2	Q6FM61	Candida glabrata	5478	Reduced virulence
EVM0009634.1	PHI: 784	75/269 (27.88)	1e-13	MGG_00056	EDK03390	Magnaporthe oryzae	318829	Reduced virulence
EVM0001192.1	PHI: 2654	106/411 (25.79)	1e-16	DUR1,2	Q59VF3	Candida albicans	5476	Reduced virulence
EVM0002453.1	PHI: 1028	144/325 (44.31)	1e-80	bcpme1	CAC29255	Botrytis cinerea	40559	Reduced virulence
EVM0010431.1	PHI: 184	48/140 (34.29)	2e-12	RBT4	AAG09789	Candida albicans	5476	Reduced virulence
EVM0011873.1	PHI: 2209	142/298 (47.65)	4e-98	endo-1,4-beta-xylanase_[GH10_family]	MGG_07868	Magnaporthe oryzae (related: Magnaporthe grisea)	148305	Reduced virulence
EVM0000800.1	PHI: 441	66/249 (26.51)	2e-20	BTP1	CAE55153	Botrytis cinerea	40559	Reduced virulence
EVM0010130.1	PHI: 881	111/362 (30.66)	2e-37	MGG_04556	EDJ96020	Magnaporthe oryzae	318829	Reduced virulence
EVM0012306.1	PHI: 441	84/322 (26.09)	6e-23	BTP1	CAE55153	Botrytis cinerea	40559	Reduced virulence
EVM0009782.1	PHI: 55	66/265 (24.91)	8e-12	PKS1	AAB08104	Cochliobolus heterostrophus	5016	Reduced virulence
EVM0003418.1	PHI: 1028	113/294 (38.44)	2e-39	bcpme1	CAC29255	Botrytis cinerea	40559	Reduced virulence
EVM0003625.1	PHI: 2968	141/482 (29.25)	1e-51	Hxs1	J9VQA5	Cryptococcus neoformans	5207	Reduced virulence
EVM0003970.1	PHI: 2968	117/478 (24.48)	9e-31	Hxs1	J9VQA5	Cryptococcus neoformans	5207	Reduced virulence
EVM0010455.1	PHI: 2175	103/311 (33.12)	4e-49	NMR3	MGG_09705	Magnaporthe oryzae (related: Magnaporthe grisea)	148305	Reduced virulence
EVM0002826.1	PHI: 112	114/419 (27.21)	4e-22	MAK1	AAC49410	Nectria haematococca (related: Fusarium solani)	140110	Reduced virulence
EVM0006098.1	PHI: 2981	141/455 (30.99)	1e-56	Ctf1	A6N6J8	Fusarium oxysporum f. sp. Lycopersici	59765	Reduced virulence
EVM0003541.1	PHI: 510	26/108 (24.07)	4e-06	CaNAG3	EAK93097	Candida albicans	5476	Reduced virulence
EVM0012323.1	PHI: 211	72/264 (27.27)	2e-20	CaTUP1	AAB63195	Candida albicans	5476	Reduced virulence
EVM0012034.1	PHI: 2835	41/167 (24.55)	2e-07	RED2	C3JXE8	Cochliobolus heterostrophus	5016	Reduced virulence
EVM0002719.1	PHI: 449	75/199 (37.69)	1e-31	CDC42	Q2PBY8	Claviceps purpurea	5111	Reduced virulence
EVM0005925.1	PHI: 404	110/409 (26.89)	1e-35	PTH11	AAD30436	Magnaporthe oryzae	318829	Reduced virulence
EVM0010342.1	PHI: 2835	39/140 (27.86)	4e-07	RED2	C3JXE8	Cochliobolus heterostrophus	5016	Reduced virulence
EVM0001345.1	PHI: 2968	126/461 (27.33)	3e-27	Hxs1	J9VQA5	Cryptococcus neoformans	5207	Reduced virulence
EVM0005765.1	PHI: 2835	38/164 (23.17)	1e-07	RED2	C3JXE8	Cochliobolus heterostrophus	5016	Reduced virulence
EVM0013248.1	PHI: 438	148/519 (28.52)	2e-59	BcBOT1_(related:_CND5)	AAQ16576	Botrytis cinerea	40559	Reduced virulence
EVM0004091.1	PHI: 2329	145/480 (30.21)	1e-60	CTB4	A0ST42	Cercospora nicotianae	29003	Reduced virulence
EVM0008673.1	PHI: 1046	137/469 (29.21)	2e-53	CTB5	ABK64182	Cercospora nicotianae	29003	Reduced virulence
EVM0014238.1	PHI: 441	89/346 (25.72)	4e-22	BTP1	CAE55153	Botrytis cinerea	40559	Reduced virulence
EVM0007678.1	PHI: 364	111/272 (40.81)	4e-52	MIT1	EAK95175	Candida albicans	5476	Reduced virulence
EVM0011716.1	PHI: 1048	130/405 (32.10)	9e-43	CTB7	ABK64184	Cercospora nicotianae	29003	Reduced virulence
EVM0001988.1	PHI: 2334	531/986 (53.85)	0	BcNma	E2GL14	Botrytis cinerea	40559	Reduced virulence
EVM0011375.1	PHI: 188	59/225 (26.22)	9e-10	SNF1	AAD43341	Cochliobolus carbonum	5017	Reduced virulence
EVM0000813.1	PHI: 2412	47/163 (28.83)	3e-07	lipA	B9VSG8	Xanthomonas campestris	339	Reduced virulence
EVM0011600.1	PHI: 243	59/198 (29.80)	2e-13	CHIP6	AAD00894	Colletotrichum gloeosporioides	5457	Reduced virulence
EVM0014500.1	PHI: 812	131/338 (38.76)	1e-72	MGG_10702	EDJ94108	Magnaporthe oryzae	318829	Reduced virulence
EVM0004543.1	PHI: 404	42/186 (22.58)	5e-06	PTH11	AAD30436	Magnaporthe oryzae	318829	Reduced virulence
EVM0002175.1	PHI: 26	78/314 (24.84)	2e-11	CaMDR1	CAA37820	Candida albicans	5476	Reduced virulence
EVM0015338.1	PHI: 1193	129/473 (27.27)	4e-45	(Sc_Sky1)	I1RGD6	Gibberella zeae (related: Fusarium graminearum)	5518	Reduced virulence
EVM0012489.1	PHI: 267	86/254 (33.86)	1e-35	MLT1	AAD51594	Candida albicans	5476	Reduced virulence
EVM0014072.1	PHI: 2190	105/486 (21.60)	8e-13	MoCYP51A	EHA58263.1	Magnaporthe oryzae (related: Magnaporthe grisea)	148305	Reduced virulence
EVM0011383.1	PHI: 881	105/344 (30.52)	4e-34	MGG_04556	EDJ96020	Magnaporthe oryzae	318829	Reduced virulence
EVM0012678.1	PHI: 2171	239/664 (35.99)	4e-124	Peroxisomal_copper_amine_oxidase	MGG_02681	Magnaporthe oryzae (related: Magnaporthe grisea)	148305	Reduced virulence
EVM0002858.1	PHI: 2240	122/503 (24.25)	9e-35	Srt1	Q4PBY9	Ustilago maydis	5270	Reduced virulence
EVM0005213.1	PHI: 2968	107/479 (22.34)	4e-17	Hxs1	J9VQA5	Cryptococcus neoformans	5207	Reduced virulence
EVM0014496.1	PHI: 881	92/346 (26.59)	2e-33	MGG_04556	EDJ96020	Magnaporthe oryzae	318829	Reduced virulence
EVM0001753.1	PHI: 881	107/358 (29.89)	7e-34	MGG_04556	EDJ96020	Magnaporthe oryzae	318829	Reduced virulence
EVM0009986.1	PHI: 504	176/372 (47.31)	2e-111	LEU2	CAA42366	Saccharomyces cerevisiae	4932	Reduced virulence
EVM0014222.1	PHI: 784	77/259 (29.73)	6e-25	MGG_00056	EDK03390	Magnaporthe oryzae	318829	Reduced virulence
EVM0010827.1	PHI: 2654	111/468 (23.72)	1e-16	DUR1,2	Q59VF3	Candida albicans	5476	Reduced virulence
EVM0005578.1	PHI: 2173	66/261 (25.29)	4e-06	NMR1	MGG_10017	Magnaporthe oryzae (related: Magnaporthe grisea)	148305	Reduced virulence
EVM0010733.1	PHI: 144	107/370 (28.92)	2e-27	CHT42	AAC05829	Trichoderma virens	29875	Reduced virulence
EVM0001613.1	PHI: 144	104/399 (26.07)	1e-24	CHT42	AAC05829	Trichoderma virens	29875	Reduced virulence
EVM0004244.1	PHI: 1046	138/466 (29.61)	2e-51	CTB5	ABK64182	Cercospora nicotianae	29003	Reduced virulence
EVM0012196.1	PHI: 1772	56/133 (42.11)	4e-29	GzZC087	I1S053	Gibberella zeae (related: Fusarium graminearum)	5518	Reduced virulence
EVM0003246.1	PHI: 2976	171/701 (24.39)	6e-55	CgOPT1	C6ZRH8	Colletotrichum gloeosporioides f. sp. aeschynomenes	29905	Reduced virulence
EVM0002467.1	PHI: 59	59/233 (25.32)	5e-06	THR1	BAA18962	Colletotrichum lagenarium	5462	Reduced virulence
EVM0008594.1	PHI: 2321	125/514 (24.32)	3e-20	SidI	Q4WR83	Aspergillus fumigatus	746128	Reduced virulence
EVM0013924.1	PHI: 2322	70/231 (30.30)	5e-22	SidH	Q4WF54	Aspergillus fumigatus	746128	Reduced virulence
EVM0006746.1	PHI: 784	64/201 (31.84)	3e-17	MGG_00056	EDK03390	Magnaporthe oryzae	318829	Reduced virulence
EVM0007577.1	PHI: 2654	75/257 (29.18)	2e-11	DUR1,2	Q59VF3	Candida albicans	5476	Reduced virulence
EVM0003064.1	PHI: 2171	229/658 (34.80)	9e-120	Peroxisomal_copper_amine_oxidase	MGG_02681	Magnaporthe oryzae (related: Magnaporthe grisea)	148305	Reduced virulence
EVM0009282.1	PHI: 812	83/303 (27.39)	2e-22	MGG_10702	EDJ94108	Magnaporthe oryzae	318829	Reduced virulence
EVM0002493.1	PHI: 243	226/472 (47.88)	1e-149	CHIP6	AAD00894	Colletotrichum gloeosporioides	5457	Reduced virulence
EVM0002061.1	PHI: 438	47/156 (30.13)	4e-14	BcBOT1_(related:_CND5)	AAQ16576	Botrytis cinerea	40559	Reduced virulence
EVM0005832.1	PHI: 784	82/272 (30.15)	3e-14	MGG_00056	EDK03390	Magnaporthe oryzae	318829	Reduced virulence
EVM0009036.1	PHI: 243	385/902 (42.68)	0	CHIP6	AAD00894	Colletotrichum gloeosporioides	5457	Reduced virulence
EVM0014485.1	PHI: 211	85/277 (30.69)	1e-23	CaTUP1	AAB63195	Candida albicans	5476	Reduced virulence
EVM0009073.1	PHI: 784	54/205 (26.34)	2e-12	MGG_00056	EDK03390	Magnaporthe oryzae	318829	Reduced virulence
EVM0014135.1	PHI: 112	107/375 (28.53)	1e-33	MAK1	AAC49410	Nectria haematococca (related: Fusarium solani)	140110	Reduced virulence
EVM0000688.1	PHI: 404	63/260 (24.23)	1e-25	PTH11	AAD30436	Magnaporthe oryzae	318829	Reduced virulence
EVM0000250.1	PHI: 404	69/290 (23.79)	7e-15	PTH11	AAD30436	Magnaporthe oryzae	318829	Reduced virulence
EVM0005544.1	PHI: 258	904/1481 (61.04)	0	GPABC1	CAC40023	Gibberella pulicaris	5128	Reduced virulence
EVM0014475.1	PHI: 438	121/470 (25.74)	1e-39	BcBOT1_(related:_CND5)	AAQ16576	Botrytis cinerea	40559	Reduced virulence
EVM0000837.1	PHI: 2968	144/483 (29.81)	5e-56	Hxs1	J9VQA5	Cryptococcus neoformans	5207	Reduced virulence
EVM0009397.1	PHI: 1047	92/351 (26.21)	4e-20	CTB6	ABK64183	Cercospora nicotianae	29003	Reduced virulence
EVM0009044.1	PHI: 2321	264/568 (46.48)	5e-179	SidI	Q4WR83	Aspergillus fumigatus	746128	Reduced virulence
EVM0002113.1	PHI: 881	92/334 (27.54)	3e-31	MGG_04556	EDJ96020	Magnaporthe oryzae	318829	Reduced virulence
EVM0014814.1	PHI: 513	148/582 (25.43)	8e-55	ARN1_(related:_SIT1)	EAK97011	Candida albicans	5476	Reduced virulence
EVM0010092.1	PHI: 2214	130/192 (67.71)	2e-94	endo-1,4-beta-xylanase_I_[GH10_family]	MGG_08424	Magnaporthe oryzae (related: Magnaporthe grisea)	148305	Reduced virulence
EVM0010234.1	PHI: 220	159/468 (33.97)	2e-60	MAN1	AAG10203	Cryptococcus neoformans	5207	Reduced virulence
EVM0001110.1	PHI: 2954	138/400 (34.50)	6e-57	TgNST1	B6KLD2	Toxoplasma gondii	5811	Reduced virulence
EVM0001029.1	PHI: 2968	99/384 (25.78)	7e-25	Hxs1	J9VQA5	Cryptococcus neoformans	5207	Reduced virulence
EVM0003940.1	PHI: 2563	110/285 (38.60)	1e-57	DPP3	Q5AH74	Candida albicans	5476	Reduced virulence
EVM0000556.1	PHI: 1010	452/544 (83.09)	0	SID1	XM_385547	Fusarium graminearum	5518	Reduced virulence
EVM0000730.1	PHI: 1379	430/548 (78.47)	0	GzC2H042	I1RQS8	Gibberella zeae (related: Fusarium graminearum)	5518	Reduced virulence
EVM0004943.1	PHI: 2491	69/265 (26.04)	2e-09	FgPTC1	I1RJS9	Gibberella zeae (related: Fusarium graminearum)	5518	Reduced virulence
EVM0012861.1	PHI: 404	71/270 (26.30)	2e-15	PTH11	AAD30436	Magnaporthe oryzae	318829	Reduced virulence
EVM0008098.1	PHI: 368	146/343 (42.57)	2e-78	NOT4	AAF66693	Candida albicans	5476	Reduced virulence
EVM0000780.1	PHI: 1167	1080/1273 (84.84)	0	NPC1	I1RY25	Gibberella zeae (related: Fusarium graminearum)	5518	Reduced virulence
EVM0013161.1	PHI: 1046	25/77 (32.47)	1e-06	CTB5	ABK64182	Cercospora nicotianae	29003	Reduced virulence
EVM0007958.1	PHI: 2714	56/179 (31.28)	4e-06	PEX5	I1RC71	Fusarium graminearum	5518	Reduced virulence
EVM0007355.1	PHI: 211	73/271 (26.94)	6e-12	CaTUP1	AAB63195	Candida albicans	5476	Reduced virulence
EVM0007171.1	PHI: 441	80/277 (28.88)	3e-25	BTP1	CAE55153	Botrytis cinerea	40559	Reduced virulence
EVM0006960.1	PHI: 2969	245/344 (71.22)	0	argEF	Q4WCZ1	Aspergillus fumigatus	746128	Reduced virulence
EVM0002290.1	PHI: 2976	231/727 (31.77)	4e-119	CgOPT1	C6ZRH8	Colletotrichum gloeosporioides f. sp. aeschynomenes	29905	Reduced virulence
EVM0003247.1	PHI: 222	188/302 (62.25)	8e-118	PELB	AAD09857	Colletotrichum gloeosporioides	5457	Reduced virulence
EVM0015055.1	PHI: 2181	84/123 (68.29)	8e-49	MoDUO1	XP_365782	Magnaporthe oryzae (related: Magnaporthe grisea)	148305	Reduced virulence
EVM0003685.1	PHI: 598	160/358 (44.69)	2e-98	THIOL	ABB55459	Leptosphaeria maculans	5022	Reduced virulence
EVM0008307.1	PHI: 319	22/61 (36.07)	2e-06	SQL2	AAO19638	Ustilago maydis	5270	Reduced virulence
EVM0004947.1	PHI: 2058	131/456 (28.73)	3e-38	LHS1	ABS87374	Magnaporthe oryzae (related: Magnaporthe grisea)	148305	Reduced virulence
EVM0006362.1	PHI: 2644	34/91 (37.36)	2e-17	thioredoxin_1	P0AA28	Salmonella enterica serovar Typhimurium	90371	Reduced virulence
EVM0005298.1	PHI: 2968	143/479 (29.85)	7e-53	Hxs1	J9VQA5	Cryptococcus neoformans	5207	Reduced virulence
EVM0011169.1	PHI: 527	182/535 (34.02)	4e-19	ALS3	AAO72959	Candida albicans	5476	Reduced virulence
EVM0002179.1	PHI: 2321	235/630 (37.30)	2e-119	SidI	Q4WR83	Aspergillus fumigatus	746128	Reduced virulence
EVM0001544.1	PHI: 2084	65/196 (33.16)	8e-25	Moatg18	MGG_03139	Magnaporthe oryzae (related: Magnaporthe grisea)	148305	Reduced virulence
EVM0008696.1	PHI: 223	73/109 (66.97)	1e-45	PEP1	AAK11166	Nectria haematococca (related: Fusarium solani)	140110	Reduced virulence
EVM0008144.1	PHI: 211	55/217 (25.35)	2e-08	CaTUP1	AAB63195	Candida albicans	5476	Reduced virulence
EVM0006608.1	PHI: 184	77/226 (34.07)	2e-19	RBT4	AAG09789	Candida albicans	5476	Reduced virulence
EVM0005721.1	PHI: 1048	143/426 (33.57)	7e-57	CTB7	ABK64184	Cercospora nicotianae	29003	Reduced virulence
EVM0001808.1	PHI: 799	168/361 (46.54)	1e-84	MGG_03530	EDJ94565	Magnaporthe oryzae	318829	Reduced virulence
EVM0004570.2	PHI: 2804	77/283 (27.21)	5e-18	ecp6	Q2FDM5	Setosphaeria turcica	93612	Reduced virulence
EVM0002283.1	PHI: 2034	705/895 (78.77)	0	MFP1	G4MZY1	Magnaporthe oryzae (related: Magnaporthe grisea)	148305	Reduced virulence
EVM0003915.1	PHI: 853	24/71 (33.80)	2e-06	YAP1	EAK83313	Ustilago maydis	5270	Reduced virulence
EVM0000536.1	PHI: 378	136/353 (38.53)	2e-75	SIT4	EAK91146	Candida albicans	5476	Reduced virulence
EVM0013050.1	PHI: 2327	355/358 (99.16)	0	HOG1	P0C431	Gibberella zeae (related: Fusarium graminearum)	5518	Reduced virulence
EVM0004172.1	PHI: 267	180/625 (28.80)	6e-71	MLT1	AAD51594	Candida albicans	5476	Reduced virulence
EVM0014972.1	PHI: 911	111/408 (27.21)	6e-26	um11451	um11451	Ustilago maydis	5270	Reduced virulence
EVM0002550.1	PHI: 2560	65/188 (34.57)	2e-22	CNB1	Q6FLU4	Candida glabrata	5478	Reduced virulence
EVM0001064.1	PHI: 504	93/305 (30.49)	2e-27	LEU2	CAA42366	Saccharomyces cerevisiae	4932	Reduced virulence
EVM0010381.1	PHI: 891	326/933 (34.94)	2e-141	MGG_01748	EDK04531	Magnaporthe oryzae	318829	Reduced virulence
EVM0011643.1	PHI: 178	47/185 (25.41)	3e-08	pabaA	AAD31929	Aspergillus fumigatus	5085	Reduced virulence
EVM0001737.1	PHI: 339	47/118 (39.83)	5e-23	CLPT1	CAC41973	Colletotrichum lindemuthianum	290576	Reduced virulence
EVM0011347.1	PHI: 1334	195/284 (68.66)	6e-102	GzbZIP016	I1RZI7	Gibberella zeae (related: Fusarium graminearum)	5518	Reduced virulence
EVM0011152.1	PHI: 2968	144/508 (28.35)	5e-50	Hxs1	J9VQA5	Cryptococcus neoformans	5207	Reduced virulence
EVM0014443.1	PHI: 441	67/267 (25.09)	2e-12	BTP1	CAE55153	Botrytis cinerea	40559	Reduced virulence
EVM0009037.2	PHI: 208	109/470 (23.19)	1e-17	CaNAG5	BAB43816	Candida albicans	5476	Reduced virulence
EVM0001476.1	PHI: 2976	264/748 (35.29)	7e-146	CgOPT1	C6ZRH8	Colletotrichum gloeosporioides f. sp. aeschynomenes	29905	Reduced virulence
EVM0014889.1	PHI: 2068	644/1298 (49.61)	0	DES1	XP_361689	Magnaporthe oryzae (related: Magnaporthe grisea)	148305	Reduced virulence
EVM0004495.1	PHI: 404	43/219 (19.63)	2e-07	PTH11	AAD30436	Magnaporthe oryzae	318829	Reduced virulence
EVM0002630.1	PHI: 2259	548/1033 (53.05)	0	AAR1	G8DNT1	Cochliobolus sativus	45130	Reduced virulence
EVM0000044.1	PHI: 510	107/443 (24.15)	3e-25	CaNAG3	EAK93097	Candida albicans	5476	Reduced virulence
EVM0005050.1	PHI: 2655	232/465 (49.89)	8e-140	lon	K1C7N5	Pseudomonas aeruginosa	287	Reduced virulence
EVM0013246.1	PHI: 2821	28/89 (31.46)	2e-06	SNF2	Q5ALP9	Candida albicans	5476	Reduced virulence
EVM0000515.1	PHI: 2309	165/616 (26.79)	4e-41	BcatrB	Q9UW03	Botrytis cinerea	40559	Reduced virulence
EVM0005886.1	PHI: 211	31/93 (33.33)	6e-08	CaTUP1	AAB63195	Candida albicans	5476	Reduced virulence
EVM0014851.1	PHI: 465	532/989 (53.79)	0	KIN2	AAB63337	Ustilago maydis	5270	Reduced virulence
EVM0007634.1	PHI: 2334	722/1013 (71.27)	0	BcNma	E2GL14	Botrytis cinerea	40559	Reduced virulence
EVM0005131.1	PHI: 812	95/359 (26.46)	5e-28	MGG_10702	EDJ94108	Magnaporthe oryzae	318829	Reduced virulence
EVM0006942.1	PHI: 612	85/310 (27.42)	6e-26	orf408	AAL20306	Salmonella enterica	216597	Reduced virulence
EVM0010426.1	PHI: 2058	113/446 (25.34)	1e-24	LHS1	ABS87374	Magnaporthe oryzae (related: Magnaporthe grisea)	148305	Reduced virulence
EVM0001887.1	PHI: 2821	57/161 (35.40)	8e-20	SNF2	Q5ALP9	Candida albicans	5476	Reduced virulence
EVM0012256.1	PHI: 2644	30/101 (29.70)	9e-11	thioredoxin_1	P0AA28	Salmonella enterica serovar Typhimurium	90371	Reduced virulence
EVM0005335.1	PHI: 2358	191/335 (57.01)	1e-120	PLD	Q4WZL4	Aspergillus fumigatus	746128	Reduced virulence
EVM0001098.1	PHI: 2655	277/686 (40.38)	6e-160	lon	K1C7N5	Pseudomonas aeruginosa	287	Reduced virulence
EVM0008467.1	PHI: 482	90/289 (31.14)	2e-41	LAEA	AAR01218	Aspergillus fumigatus	5085	Reduced virulence
EVM0003335.1	PHI: 339	191/203 (94.09)	4e-140	CLPT1	CAC41973	Colletotrichum lindemuthianum	290576	Reduced virulence
EVM0013603.1	PHI: 2656	38/143 (26.57)	3e-09	pmrF	D0ZPP5	Salmonella enterica serovar Typhimurium	90371	Reduced virulence
EVM0006973.1	PHI: 419	92/319 (28.84)	1e-35	CSH1	AAP93915	Candida albicans	5476	Reduced virulence
EVM0005411.1	PHI: 2434	459/484 (94.83)	0	FgFlbA	I1RQ89	Gibberella zeae (related: Fusarium graminearum)	5518	Reduced virulence
EVM0001740.1	PHI: 101	983/2165 (45.40)	0	ALB1	AAC39471	Aspergillus fumigatus	5085	Reduced virulence
EVM0005022.1	PHI: 1051	55/170 (32.35)	1e-13	CTB3	ABC79591	Cercospora nicotianae	29003	Reduced virulence
EVM0010743.1	PHI: 1051	87/344 (25.29)	5e-17	CTB3	ABC79591	Cercospora nicotianae	29003	Reduced virulence
EVM0014167.1	PHI: 2837	64/193 (33.16)	3e-14	OXI1	D2SZX7	Cochliobolus heterostrophus	5016	Reduced virulence
EVM0000542.1	PHI: 888	184/297 (61.95)	1e-128	MGG_01707	EDK04578	Magnaporthe oryzae	318829	Reduced virulence
EVM0013940.1	PHI: 262	18/84 (21.43)	4e-07	MAD2	EAK94586	Candida albicans	5476	Reduced virulence
EVM0004135.1	PHI: 257	158/292 (54.11)	9e-93	GAS2	AAF74764	Magnaporthe oryzae	318829	Reduced virulence
EVM0014203.1	PHI: 2644	34/87 (39.08)	9e-16	thioredoxin_1	P0AA28	Salmonella enterica serovar Typhimurium	90371	Reduced virulence
EVM0004676.1	PHI: 1598	115/136 (84.56)	5e-81	GzOB038	I1RZ35	Gibberella zeae (related: Fusarium graminearum)	5518	Reduced virulence
EVM0007487.1	PHI: 2357	100/411 (24.33)	6e-21	CYP52X1	E2EAF6	Beauveria bassiana	475271	Reduced virulence
EVM0006092.1	PHI: 510	279/476 (58.61)	0	CaNAG3	EAK93097	Candida albicans	5476	Reduced virulence
EVM0012141.1	PHI: 513	148/597 (24.79)	4e-43	ARN1_(related:_SIT1)	EAK97011	Candida albicans	5476	Reduced virulence
EVM0002618.1	PHI: 2968	176/522 (33.72)	3e-92	Hxs1	J9VQA5	Cryptococcus neoformans	5207	Reduced virulence
EVM0001229.1	PHI: 441	95/339 (28.02)	1e-33	BTP1	CAE55153	Botrytis cinerea	40559	Reduced virulence
EVM0003558.1	PHI: 2632	56/215 (26.05)	2e-10	argH	Q2FIB5	Staphylococcus aureus	1280	Reduced virulence
EVM0005041.1	PHI: 598	244/359 (67.97)	1e-178	THIOL	ABB55459	Leptosphaeria maculans	5022	Reduced virulence
EVM0008301.1	PHI: 598	156/362 (43.09)	4e-84	THIOL	ABB55459	Leptosphaeria maculans	5022	Reduced virulence
EVM0007553.1	PHI: 2643	34/121 (28.10)	3e-06	CFAS	A4HTK3	Leishmania infantum	5671	Reduced virulence
EVM0011614.1	PHI: 1181	541/692 (78.18)	0	(Sc_Kic1)	I1RNY7	Gibberella zeae (related: Fusarium graminearum)	5518	Reduced virulence
EVM0005490.1	PHI: 504	92/360 (25.56)	7e-24	LEU2	CAA42366	Saccharomyces cerevisiae	4932	Reduced virulence
EVM0002850.1	PHI: 817	72/306 (23.53)	5e-08	MGG_12252	EDK03444	Magnaporthe oryzae	318829	Reduced virulence
EVM0003755.1	PHI: 513	145/580 (25.00)	4e-46	ARN1_(related:_SIT1)	EAK97011	Candida albicans	5476	Reduced virulence
EVM0009754.1	PHI: 419	91/302 (30.13)	3e-28	CSH1	AAP93915	Candida albicans	5476	Reduced virulence
EVM0004443.1	PHI: 440	204/795 (25.66)	2e-53	PMR1	CAB87245	Candida albicans	5476	Reduced virulence
EVM0004273.1	PHI: 2357	160/405 (39.51)	1e-84	CYP52X1	E2EAF6	Beauveria bassiana	475271	Reduced virulence
EVM0010347.1	PHI: 2321	147/528 (27.84)	1e-44	SidI	Q4WR83	Aspergillus fumigatus	746128	Reduced virulence
EVM0002457.1	PHI: 2693	1041/1532 (67.95)	0	GcABC-G1	F0XP73	Grosmannia clavigera	226899	Reduced virulence
EVM0012125.1	PHI: 207	170/431 (39.44)	1e-86	CaNAG2	BAB43813	Candida albicans	5476	Reduced virulence
EVM0009169.1	PHI: 206	119/245 (48.57)	3e-73	CaNAG1	BAB43821	Candida albicans	5476	Reduced virulence
EVM0007449.1	PHI: 267	351/1322 (26.55)	4e-101	MLT1	AAD51594	Candida albicans	5476	Reduced virulence
EVM0006634.1	PHI: 482	105/342 (30.70)	9e-39	LAEA	AAR01218	Aspergillus fumigatus	5085	Reduced virulence
EVM0010343.1	PHI: 81	161/645 (24.96)	7e-17	MAC1	AAB66482	Magnaporthe oryzae	318829	Reduced virulence
EVM0000176.1	PHI: 598	196/360 (54.44)	1e-128	THIOL	ABB55459	Leptosphaeria maculans	5022	Reduced virulence
EVM0004294.1	PHI: 404	67/265 (25.28)	1e-14	PTH11	AAD30436	Magnaporthe oryzae	318829	Reduced virulence
EVM0015081.1	PHI: 2240	131/510 (25.69)	2e-40	Srt1	Q4PBY9	Ustilago maydis	5270	Reduced virulence
EVM0002545.1	PHI: 310	892/1511 (59.03)	0	MgAtr4	AAK15314	Mycosphaerella graminicola	54734	Reduced virulence
EVM0013120.1	PHI: 438	140/501 (27.94)	1e-44	BcBOT1_(related:_CND5)	AAQ16576	Botrytis cinerea	40559	Reduced virulence
EVM0011649.1	PHI: 2968	108/424 (25.47)	2e-23	Hxs1	J9VQA5	Cryptococcus neoformans	5207	Reduced virulence
EVM0008794.1	PHI: 2968	105/427 (24.59)	5e-17	Hxs1	J9VQA5	Cryptococcus neoformans	5207	Reduced virulence
EVM0010380.1	PHI: 2570	163/367 (44.41)	1e-93	CYB2	Q6FM61	Candida glabrata	5478	Reduced virulence
EVM0013151.1	PHI: 2570	179/474 (37.76)	6e-100	CYB2	Q6FM61	Candida glabrata	5478	Reduced virulence
EVM0003521.1	PHI: 812	139/370 (37.57)	3e-76	MGG_10702	EDJ94108	Magnaporthe oryzae	318829	Reduced virulence
EVM0001470.1	PHI: 438	130/461 (28.20)	1e-45	BcBOT1_(related:_CND5)	AAQ16576	Botrytis cinerea	40559	Reduced virulence
EVM0008069.1	PHI: 2968	129/464 (27.80)	1e-53	Hxs1	J9VQA5	Cryptococcus neoformans	5207	Reduced virulence
EVM0013790.1	PHI: 812	87/342 (25.44)	4e-22	MGG_10702	EDJ94108	Magnaporthe oryzae	318829	Reduced virulence
EVM0003957.1	PHI: 511	102/447 (22.82)	1e-16	CaNAG4	EAK93098	Candida albicans	5476	Reduced virulence
EVM0000200.1	PHI: 2728	333/483 (68.94)	0	FgERG4	FGSG_10003.3	Fusarium graminearum	5518	Reduced virulence
EVM0010274.1	PHI: 258	758/1424 (53.23)	0	GPABC1	CAC40023	Gibberella pulicaris	5128	Reduced virulence
EVM0013646.1	PHI: 1933	126/428 (29.44)	4e-40	GzZC248	I1RC73	Gibberella zeae (related: Fusarium graminearum)	5518	Reduced virulence
EVM0010518.1	PHI: 441	85/346 (24.57)	3e-21	BTP1	CAE55153	Botrytis cinerea	40559	Reduced virulence
EVM0010306.1	PHI: 55	46/157 (29.30)	3e-11	PKS1	AAB08104	Cochliobolus heterostrophus	5016	Reduced virulence
EVM0014459.1	PHI: 438	95/398 (23.87)	4e-16	BcBOT1_(related:_CND5)	AAQ16576	Botrytis cinerea	40559	Reduced virulence
EVM0013454.1	PHI: 2190	46/163 (28.22)	1e-07	MoCYP51A	EHA58263.1	Magnaporthe oryzae (related: Magnaporthe grisea)	148305	Reduced virulence
EVM0004721.1	PHI: 860	89/258 (34.50)	8e-37	MSP1	AAX07670	Magnaporthe oryzae	318829	Reduced virulence
EVM0012876.1	PHI: 511	64/282 (22.70)	2e-10	CaNAG4	EAK93098	Candida albicans	5476	Reduced virulence
EVM0013781.1	PHI: 404	51/229 (22.27)	8e-07	PTH11	AAD30436	Magnaporthe oryzae	318829	Reduced virulence
EVM0007372.1	PHI: 211	51/158 (32.28)	3e-15	CaTUP1	AAB63195	Candida albicans	5476	Reduced virulence
EVM0009130.1	PHI: 404	49/195 (25.13)	3e-15	PTH11	AAD30436	Magnaporthe oryzae	318829	Reduced virulence
EVM0007297.1	PHI: 511	99/454 (21.81)	6e-12	CaNAG4	EAK93098	Candida albicans	5476	Reduced virulence
EVM0003123.1	PHI: 784	77/260 (29.62)	1e-24	MGG_00056	EDK03390	Magnaporthe oryzae	318829	Reduced virulence
EVM0011772.1	PHI: 2322	36/102 (35.29)	1e-10	SidH	Q4WF54	Aspergillus fumigatus	746128	Reduced virulence
EVM0008299.1	PHI: 2968	170/532 (31.95)	6e-83	Hxs1	J9VQA5	Cryptococcus neoformans	5207	Reduced virulence
EVM0005339.1	PHI: 419	137/304 (45.07)	2e-81	CSH1	AAP93915	Candida albicans	5476	Reduced virulence
EVM0012663.1	PHI: 469	124/350 (35.43)	7e-61	TOXG	AAD47837	Cochliobolus carbonum	5017	Reduced virulence
EVM0015178.1	PHI: 2968	139/499 (27.86)	7e-39	Hxs1	J9VQA5	Cryptococcus neoformans	5207	Reduced virulence
EVM0009547.1	PHI: 144	71/271 (26.20)	6e-18	CHT42	AAC05829	Trichoderma virens	29875	Reduced virulence
EVM0014802.1	PHI: 2835	67/186 (36.02)	2e-34	RED2	C3JXE8	Cochliobolus heterostrophus	5016	Reduced virulence
EVM0011417.1	PHI: 2309	834/1377 (60.57)	0	BcatrB	Q9UW03	Botrytis cinerea	40559	Reduced virulence
EVM0000611.1	PHI: 489	38/121 (31.40)	2e-13	TRX1	AAW46720	Cryptococcus neoformans	5207	Reduced virulence
EVM0002444.1	PHI: 438	130/478 (27.20)	1e-36	BcBOT1_(related:_CND5)	AAQ16576	Botrytis cinerea	40559	Reduced virulence
EVM0009108.1	PHI: 881	83/248 (33.47)	2e-33	MGG_04556	EDJ96020	Magnaporthe oryzae	318829	Reduced virulence
EVM0003236.1	PHI: 419	137/303 (45.21)	9e-83	CSH1	AAP93915	Candida albicans	5476	Reduced virulence
EVM0014887.1	PHI: 2835	78/212 (36.79)	3e-39	RED2	C3JXE8	Cochliobolus heterostrophus	5016	Reduced virulence
EVM0015253.1	PHI: 2357	105/424 (24.76)	8e-24	CYP52X1	E2EAF6	Beauveria bassiana	475271	Reduced virulence
EVM0013551.1	PHI: 2570	163/485 (33.61)	1e-83	CYB2	Q6FM61	Candida glabrata	5478	Reduced virulence
EVM0009750.1	PHI: 2240	112/480 (23.33)	3e-21	Srt1	Q4PBY9	Ustilago maydis	5270	Reduced virulence
EVM0013149.1	PHI: 26	91/384 (23.70)	4e-14	CaMDR1	CAA37820	Candida albicans	5476	Reduced virulence
EVM0008949.1	PHI: 443	74/268 (27.61)	8e-08	CBL1	FG01932	Fusarium graminearum	5518	Reduced virulence
EVM0003432.1	PHI: 1047	73/308 (23.70)	2e-13	CTB6	ABK64183	Cercospora nicotianae	29003	Reduced virulence
EVM0004833.1	PHI: 784	80/260 (30.77)	8e-30	MGG_00056	EDK03390	Magnaporthe oryzae	318829	Reduced virulence
EVM0002952.1	PHI: 2654	70/228 (30.70)	9e-14	DUR1,2	Q59VF3	Candida albicans	5476	Reduced virulence
EVM0002812.1	PHI: 881	74/219 (33.79)	3e-29	MGG_04556	EDJ96020	Magnaporthe oryzae	318829	Reduced virulence
EVM0012252.1	PHI: 419	77/319 (24.14)	1e-12	CSH1	AAP93915	Candida albicans	5476	Reduced virulence
EVM0003887.1	PHI: 2175	102/315 (32.38)	3e-36	NMR3	MGG_09705	Magnaporthe oryzae (related: Magnaporthe grisea)	148305	Reduced virulence
EVM0009712.1	PHI: 2207	22/32 (68.75)	4e-10	endo-1,4-beta-xylanase_[GH10_family]	MGG_02245	Magnaporthe oryzae (related: Magnaporthe grisea)	148305	Reduced virulence
EVM0009174.1	PHI: 243	267/613 (43.56)	2e-159	CHIP6	AAD00894	Colletotrichum gloeosporioides	5457	Reduced virulence
EVM0014678.1	PHI: 491	118/397 (29.72)	2e-43	YVH1	EAK96144	Candida albicans	5476	Reduced virulence
EVM0004660.1	PHI: 1422	502/621 (80.84)	0	GzC2H090	I1S1B7	Gibberella zeae (related: Fusarium graminearum)	5518	Reduced virulence
EVM0005984.1	PHI: 2976	226/674 (33.53)	5e-118	CgOPT1	C6ZRH8	Colletotrichum gloeosporioides f. sp. aeschynomenes	29905	Reduced virulence
EVM0010584.1	PHI: 2511	460/1682 (27.35)	1e-162	Pes1	Q4WT66	Aspergillus fumigatus	746128	Reduced virulence
EVM0009092.1	PHI: 2117	159/428 (37.15)	4e-75	SPM1	P58371	Magnaporthe oryzae (related: Magnaporthe grisea)	148305	Reduced virulence
EVM0001073.1	PHI: 2747	110/416 (26.44)	5e-31	Cnt	A8YZD7	Staphylococcus aureus	1280	Reduced virulence
EVM0000747.1	PHI: 404	59/253 (23.32)	4e-19	PTH11	AAD30436	Magnaporthe oryzae	318829	Reduced virulence
EVM0009259.1	PHI: 812	100/347 (28.82)	4e-38	MGG_10702	EDJ94108	Magnaporthe oryzae	318829	Reduced virulence
EVM0005737.1	PHI: 2968	114/456 (25.00)	1e-30	Hxs1	J9VQA5	Cryptococcus neoformans	5207	Reduced virulence
EVM0002067.1	PHI: 482	84/295 (28.47)	3e-28	LAEA	AAR01218	Aspergillus fumigatus	5085	Reduced virulence
EVM0014169.1	PHI: 812	122/356 (34.27)	3e-55	MGG_10702	EDJ94108	Magnaporthe oryzae	318829	Reduced virulence
EVM0005256.1	PHI: 211	65/259 (25.10)	3e-13	CaTUP1	AAB63195	Candida albicans	5476	Reduced virulence
EVM0006104.1	PHI: 2968	127/548 (23.18)	1e-25	Hxs1	J9VQA5	Cryptococcus neoformans	5207	Reduced virulence
EVM0004565.1	PHI: 502	264/516 (51.16)	4e-177	ADE4	CAA89133	Saccharomyces cerevisiae	4932	Reduced virulence
EVM0006982.1	PHI: 2175	71/271 (26.20)	8e-07	NMR3	MGG_09705	Magnaporthe oryzae (related: Magnaporthe grisea)	148305	Reduced virulence
EVM0002667.1	PHI: 812	94/344 (27.33)	1e-22	MGG_10702	EDJ94108	Magnaporthe oryzae	318829	Reduced virulence
EVM0004767.1	PHI: 504	116/369 (31.44)	1e-42	LEU2	CAA42366	Saccharomyces cerevisiae	4932	Reduced virulence
EVM0010017.1	PHI: 2968	171/527 (32.45)	1e-86	Hxs1	J9VQA5	Cryptococcus neoformans	5207	Reduced virulence
EVM0009588.1	PHI: 2960	93/296 (31.42)	1e-21	frdA	C5BDL7	Edwardsiella ictaluri	67780	Reduced virulence
EVM0005305.1	PHI: 2968	125/518 (24.13)	1e-33	Hxs1	J9VQA5	Cryptococcus neoformans	5207	Reduced virulence
EVM0015177.1	PHI: 812	142/365 (38.90)	2e-78	MGG_10702	EDJ94108	Magnaporthe oryzae	318829	Reduced virulence
EVM0011619.1	PHI: 2654	103/389 (26.48)	1e-17	DUR1,2	Q59VF3	Candida albicans	5476	Reduced virulence
EVM0007263.1	PHI: 1048	141/421 (33.49)	4e-61	CTB7	ABK64184	Cercospora nicotianae	29003	Reduced virulence
EVM0011373.1	PHI: 258	816/1448 (56.35)	0	GPABC1	CAC40023	Gibberella pulicaris	5128	Reduced virulence
EVM0013670.1	PHI: 316	43/143 (30.07)	3e-07	PiGPB1	AAP55639	Phytophthora infestans	4787	Reduced virulence
EVM0013711.1	PHI: 19	222/491 (45.21)	1e-138	NMT	AAA17547	Cryptococcus neoformans	5207	Reduced virulence
EVM0005700.1	PHI: 501	285/614 (46.42)	5e-169	ADE2	CAA99327	Saccharomyces cerevisiae	4932	Reduced virulence
EVM0003684.1	PHI: 784	90/264 (34.09)	7e-33	MGG_00056	EDK03390	Magnaporthe oryzae	318829	Reduced virulence
EVM0011146.1	PHI: 2117	143/382 (37.43)	1e-57	SPM1	P58371	Magnaporthe oryzae (related: Magnaporthe grisea)	148305	Reduced virulence
EVM0004001.1	PHI: 2570	19/46 (41.30)	3e-06	CYB2	Q6FM61	Candida glabrata	5478	Reduced virulence
EVM0007932.1	PHI: 812	96/368 (26.09)	4e-26	MGG_10702	EDJ94108	Magnaporthe oryzae	318829	Reduced virulence
EVM0000172.1	PHI: 2960	31/67 (46.27)	2e-09	frdA	C5BDL7	Edwardsiella ictaluri	67780	Reduced virulence
EVM0007778.1	PHI: 1317	40/105 (38.10)	1e-15	GzBrom002	I1RQE9	Gibberella zeae (related: Fusarium graminearum)	5518	Reduced virulence
EVM0000278.1	PHI: 2321	149/575 (25.91)	3e-36	SidI	Q4WR83	Aspergillus fumigatus	746128	Reduced virulence
EVM0008695.1	PHI: 2034	53/221 (23.98)	3e-11	MFP1	G4MZY1	Magnaporthe oryzae (related: Magnaporthe grisea)	148305	Reduced virulence
EVM0005475.1	PHI: 339	53/124 (42.74)	2e-30	CLPT1	CAC41973	Colletotrichum lindemuthianum	290576	Reduced virulence
EVM0003166.2	PHI: 2117	160/429 (37.30)	2e-70	SPM1	P58371	Magnaporthe oryzae (related: Magnaporthe grisea)	148305	Reduced virulence
EVM0000391.1	PHI: 2968	145/552 (26.27)	2e-63	Hxs1	J9VQA5	Cryptococcus neoformans	5207	Reduced virulence
EVM0000218.1	PHI: 2175	62/174 (35.63)	2e-15	NMR3	MGG_09705	Magnaporthe oryzae (related: Magnaporthe grisea)	148305	Reduced virulence
EVM0011993.1	PHI: 216	366/559 (65.47)	0	HDC1	AAK35180	Cochliobolus carbonum	5017	Reduced virulence
EVM0002824.1	PHI: 277	163/216 (75.46)	5e-115	BCP1	AAQ16572	Botrytis cinerea	40559	Reduced virulence
EVM0005638.1	PHI: 438	109/494 (22.06)	6e-20	BcBOT1_(related:_CND5)	AAQ16576	Botrytis cinerea	40559	Reduced virulence
EVM0002424.1	PHI: 2821	37/129 (28.68)	2e-06	SNF2	Q5ALP9	Candida albicans	5476	Reduced virulence
EVM0014539.1	PHI: 194	509/838 (60.74)	0	URE1	AAC62257	Cryptococcus neoformans	5207	Reduced virulence
EVM0015297.1	PHI: 1473	291/350 (83.14)	0	GzHMG005	I1RB25	Gibberella zeae (related: Fusarium graminearum)	5518	Reduced virulence
EVM0009019.3	PHI: 1967	650/746 (87.13)	0	GzZC282	I1RB16	Gibberella zeae (related: Fusarium graminearum)	5518	Reduced virulence
EVM0011474.1	PHI: 2654	91/326 (27.91)	3e-17	DUR1,2	Q59VF3	Candida albicans	5476	Reduced virulence
EVM0001962.1	PHI: 465	153/378 (40.48)	1e-68	KIN2	AAB63337	Ustilago maydis	5270	Reduced virulence
EVM0010833.1	PHI: 2823	226/517 (43.71)	3e-136	PES1	Q59X38	Candida albicans	5476	Reduced virulence
EVM0004501.1	PHI: 339	71/189 (37.57)	2e-34	CLPT1	CAC41973	Colletotrichum lindemuthianum	290576	Reduced virulence
EVM0000798.1	PHI: 267	424/1484 (28.57)	2e-155	MLT1	AAD51594	Candida albicans	5476	Reduced virulence
EVM0006773.1	PHI: 346	135/348 (38.79)	5e-85	CRU1	AAN10186	Ustilago maydis	5270	Reduced virulence
EVM0014857.1	PHI: 2474	345/533 (64.73)	0	imd1	E3P6S0	Cryptococcus neoformans	5207	Reduced virulence
EVM0010136.1	PHI: 213	97/150 (64.67)	4e-63	CPA1	AAF69795	Cryptococcus neoformans	5207	Reduced virulence
EVM0012952.1	PHI: 190	33/94 (35.11)	6e-07	TEC1	EAL04411	Candida albicans	5476	Reduced virulence
EVM0007721.1	PHI: 2017	269/776 (34.66)	7e-97	COM1	MGG_01215	Magnaporthe oryzae (related: Magnaporthe grisea)	148305	Reduced virulence
EVM0000237.1	PHI: 1046	63/180 (35.00)	3e-23	CTB5	ABK64182	Cercospora nicotianae	29003	Reduced virulence
EVM0001393.1	PHI: 2825	57/193 (29.53)	5e-11	SET1	Q5ABG1	Candida albicans	5476	Reduced virulence
EVM0013525.1	PHI: 2058	106/418 (25.36)	1e-28	LHS1	ABS87374	Magnaporthe oryzae (related: Magnaporthe grisea)	148305	Reduced virulence
EVM0001977.1	PHI: 253	160/492 (32.52)	5e-61	FOS1	AAK27436	Aspergillus fumigatus	5085	Reduced virulence
EVM0011041.1	PHI: 2654	53/156 (33.97)	1e-13	DUR1,2	Q59VF3	Candida albicans	5476	Reduced virulence
EVM0013799.1	PHI: 144	125/373 (33.51)	8e-56	CHT42	AAC05829	Trichoderma virens	29875	Reduced virulence
EVM0006585.1	PHI: 2395	291/388 (75.00)	0	GzSYN1	I1RBM2	Gibberella zeae (related: Fusarium graminearum)	5518	Reduced virulence
EVM0000525.1	PHI: 277	65/147 (44.22)	8e-29	BCP1	AAQ16572	Botrytis cinerea	40559	Reduced virulence
EVM0010722.1	PHI: 277	61/168 (36.31)	3e-16	BCP1	AAQ16572	Botrytis cinerea	40559	Reduced virulence
EVM0008889.1	PHI: 441	70/310 (22.58)	1e-14	BTP1	CAE55153	Botrytis cinerea	40559	Reduced virulence
EVM0009010.1	PHI: 812	113/349 (32.38)	2e-52	MGG_10702	EDJ94108	Magnaporthe oryzae	318829	Reduced virulence
EVM0006401.1	PHI: 319	57/254 (22.44)	1e-13	SQL2	AAO19638	Ustilago maydis	5270	Reduced virulence
EVM0003578.4	PHI: 882	105/335 (31.34)	9e-54	MGG_04985	EDJ95433	Magnaporthe oryzae	318829	Reduced virulence
EVM0011333.1	PHI: 441	86/349 (24.64)	3e-16	BTP1	CAE55153	Botrytis cinerea	40559	Reduced virulence
EVM0013261.1	PHI: 784	68/231 (29.44)	1e-21	MGG_00056	EDK03390	Magnaporthe oryzae	318829	Reduced virulence
EVM0006439.1	PHI: 2058	83/302 (27.48)	3e-31	LHS1	ABS87374	Magnaporthe oryzae (related: Magnaporthe grisea)	148305	Reduced virulence
EVM0011845.2	PHI: 2911	169/542 (31.18)	2e-63	Ss-pth2	A7F6V9	Sclerotinia sclerotiorum	5180	Reduced virulence
EVM0004119.1	PHI: 512	310/831 (37.30)	1e-167	CaNAG6	BAB43823	Candida albicans	5476	Reduced virulence
EVM0004654.1	PHI: 2866	28/62 (45.16)	7e-10	ORF19.3625	Q59Y24	Candida albicans	5476	Reduced virulence
EVM0000439.1	PHI: 1538	1423/2157 (65.97)	0	GzMyb002	I1RA07	Gibberella zeae (related: Fusarium graminearum)	5518	Reduced virulence
EVM0007326.1	PHI: 2321	133/552 (24.09)	3e-17	SidI	Q4WR83	Aspergillus fumigatus	746128	Reduced virulence
EVM0003549.1	PHI: 446	520/661 (78.67)	0	TBL1	FGRAMPH1_01T00873	Fusarium graminearum	5518	Reduced virulence
EVM0012997.1	PHI: 243	274/537 (51.02)	0	CHIP6	AAD00894	Colletotrichum gloeosporioides	5457	Reduced virulence
EVM0008629.2	PHI: 280	26/99 (26.26)	8e-07	CCN1	AAG36938	Cryptococcus neoformans	5207	Reduced virulence
EVM0011401.1	PHI: 1205	684/841 (81.33)	0	(Sc_CDC15)	I1RA39	Gibberella zeae (related: Fusarium graminearum)	5518	Reduced virulence
EVM0007741.1	PHI: 445	433/469 (92.32)	0	NOS1	FG00376	Fusarium graminearum	5518	Reduced virulence
EVM0007666.1	PHI: 1470	86/87 (98.85)	2e-57	GzHMG002	Q4IQX3	Gibberella zeae (related: Fusarium graminearum)	5518	Reduced virulence
EVM0012533.1	PHI: 26	55/235 (23.40)	1e-09	CaMDR1	CAA37820	Candida albicans	5476	Reduced virulence
EVM0012237.1	PHI: 1198	1212/1344 (90.18)	0	(Sc_Ssk2/Ssk22)	I1RA81	Gibberella zeae (related: Fusarium graminearum)	5518	Reduced virulence
EVM0008386.1	PHI: 877	333/375 (88.80)	0	MGG_00383	EDK03005	Magnaporthe oryzae	318829	Reduced virulence
EVM0009055.1	PHI: 2034	81/275 (29.45)	1e-30	MFP1	G4MZY1	Magnaporthe oryzae (related: Magnaporthe grisea)	148305	Reduced virulence
EVM0010901.1	PHI: 443	99/408 (24.26)	6e-23	CBL1	FG01932	Fusarium graminearum	5518	Reduced virulence
EVM0003078.1	PHI: 1343	297/369 (80.49)	0	GzC2H003	I1RAF0	Gibberella zeae (related: Fusarium graminearum)	5518	Reduced virulence
EVM0004133.1	PHI: 213	72/141 (51.06)	8e-40	CPA1	AAF69795	Cryptococcus neoformans	5207	Reduced virulence
EVM0012279.1	PHI: 2835	91/218 (41.74)	3e-49	RED2	C3JXE8	Cochliobolus heterostrophus	5016	Reduced virulence
EVM0009238.1	PHI: 217	111/474 (23.42)	2e-21	HXK1	EAK93243	Candida albicans	5476	Reduced virulence
EVM0006368.1	PHI: 440	472/933 (50.59)	0	PMR1	CAB87245	Candida albicans	5476	Reduced virulence
EVM0002495.1	PHI: 1319	504/607 (83.03)	0	GzbZIP001	I1RAI5	Gibberella zeae (related: Fusarium graminearum)	5518	Reduced virulence
EVM0007615.1	PHI: 350	46/111 (41.44)	2e-17	EMP1	AAR06609	Magnaporthe oryzae	318829	Reduced virulence
EVM0010114.1	PHI: 2710	211/393 (53.69)	1e-146	mepB	H8ZZ79	Colletotrichum gloeosporioides	474922	Reduced virulence
EVM0012144.1	PHI: 513	152/579 (26.25)	2e-42	ARN1_(related:_SIT1)	EAK97011	Candida albicans	5476	Reduced virulence
EVM0003408.1	PHI: 800	67/257 (26.07)	2e-14	MGG_13324	EDK00897	Magnaporthe oryzae	318829	Reduced virulence
EVM0004782.1	PHI: 2968	115/433 (26.56)	2e-35	Hxs1	J9VQA5	Cryptococcus neoformans	5207	Reduced virulence
EVM0010753.1	PHI: 1987	726/947 (76.66)	0	GzZC302	I1RAP2	Gibberella zeae (related: Fusarium graminearum)	5518	Reduced virulence
EVM0013857.1	PHI: 805	477/975 (48.92)	5e-180	MGG_00124	EDK03309	Magnaporthe oryzae	318829	Reduced virulence
EVM0005110.1	PHI: 405	778/1491 (52.18)	0	PDE1	AAK07740	Magnaporthe oryzae	318829	Reduced virulence
EVM0013322.1	PHI: 2964	40/120 (33.33)	1e-06	AsnB	G7TM01	Xanthomonas oryzae pv. Oryzicola	129394	Reduced virulence
EVM0011222.1	PHI: 399	367/773 (47.48)	0	PMT4	EAK95207	Candida albicans	5476	Reduced virulence
EVM0005990.1	PHI: 2710	226/338 (66.86)	9e-158	mepB	H8ZZ79	Colletotrichum gloeosporioides	474922	Reduced virulence
EVM0008189.1	PHI: 404	87/271 (32.10)	2e-37	PTH11	AAD30436	Magnaporthe oryzae	318829	Reduced virulence
EVM0002487.1	PHI: 339	24/84 (28.57)	2e-07	CLPT1	CAC41973	Colletotrichum lindemuthianum	290576	Reduced virulence
EVM0001069.1	PHI: 1347	251/535 (46.92)	1e-142	GzC2H007	I1RBT2	Gibberella zeae (related: Fusarium graminearum)	5518	Reduced virulence
EVM0001346.1	PHI: 2570	181/478 (37.87)	1e-98	CYB2	Q6FM61	Candida glabrata	5478	Reduced virulence
EVM0004409.1	PHI: 186	168/726 (23.14)	2e-35	RIM8	AAD51715	Candida albicans	5476	Reduced virulence
EVM0009028.1	PHI: 348	38/117 (32.48)	5e-16	CSH3	EAK92385	Candida albicans	5476	Reduced virulence
EVM0010174.1	PHI: 2219	65/263 (24.71)	4e-11	don1	XP_758565	Ustilago maydis	5270	Reduced virulence
EVM0012970.1	PHI: 2357	76/253 (30.04)	1e-22	CYP52X1	E2EAF6	Beauveria bassiana	475271	Reduced virulence
EVM0013367.1	PHI: 2644	28/76 (36.84)	9e-13	thioredoxin_1	P0AA28	Salmonella enterica serovar Typhimurium	90371	Reduced virulence
EVM0003895.1	PHI: 339	52/183 (28.42)	8e-22	CLPT1	CAC41973	Colletotrichum lindemuthianum	290576	Reduced virulence
EVM0006282.1	PHI: 1348	770/874 (88.10)	0	GzC2H008	I1RC07	Gibberella zeae (related: Fusarium graminearum)	5518	Reduced virulence
EVM0006996.1	PHI: 144	197/398 (49.50)	3e-130	CHT42	AAC05829	Trichoderma virens	29875	Reduced virulence
EVM0008785.1	PHI: 491	33/125 (26.40)	1e-08	YVH1	EAK96144	Candida albicans	5476	Reduced virulence
EVM0000079.1	PHI: 2351	316/345 (91.59)	0	AMT1	XP_381310	Gibberella zeae (related: Fusarium graminearum)	5518	Reduced virulence
EVM0002389.2	PHI: 801	312/597 (52.26)	3e-175	MGG_04621	EDJ95977	Magnaporthe oryzae	318829	Reduced virulence
EVM0011326.1	PHI: 803	604/1163 (51.93)	0	MGG_04629	EDJ95969	Magnaporthe oryzae	318829	Reduced virulence
EVM0013239.1	PHI: 55	49/189 (25.93)	4e-08	PKS1	AAB08104	Cochliobolus heterostrophus	5016	Reduced virulence
EVM0012261.1	PHI: 2714	580/647 (89.64)	0	PEX5	I1RC71	Fusarium graminearum	5518	Reduced virulence
EVM0000609.1	PHI: 1933	428/495 (86.46)	0	GzZC248	I1RC73	Gibberella zeae (related: Fusarium graminearum)	5518	Reduced virulence
EVM0015323.1	PHI: 443	145/373 (38.87)	2e-76	CBL1	FG01932	Fusarium graminearum	5518	Reduced virulence
EVM0011807.1	PHI: 786	107/343 (31.20)	1e-27	MGG_04538	EDK05615	Magnaporthe oryzae	318829	Reduced virulence
EVM0003508.1	PHI: 1462	200/285 (70.18)	5e-104	GzCCAAT002	I1RC79	Gibberella zeae (related: Fusarium graminearum)	5518	Reduced virulence
EVM0012978.1	PHI: 1204	574/639 (89.83)	0	(Sc_Cbk1)	I1RC85	Gibberella zeae (related: Fusarium graminearum)	5518	Reduced virulence
EVM0010198.1	PHI: 2654	72/303 (23.76)	1e-06	DUR1,2	Q59VF3	Candida albicans	5476	Reduced virulence
EVM0008406.1	PHI: 2568	138/303 (45.54)	5e-84	CAP2	Q5AMP9	Candida albicans	5476	Reduced virulence
EVM0006970.1	PHI: 816	135/268 (50.37)	1e-91	MGG_04582	EDJ95999	Magnaporthe oryzae	318829	Reduced virulence
EVM0009136.1	PHI: 2644	29/84 (34.52)	1e-10	thioredoxin_1	P0AA28	Salmonella enterica serovar Typhimurium	90371	Reduced virulence
EVM0006657.1	PHI: 440	343/990 (34.65)	3e-157	PMR1	CAB87245	Candida albicans	5476	Reduced virulence
EVM0011599.1	PHI: 799	111/383 (28.98)	3e-36	MGG_03530	EDJ94565	Magnaporthe oryzae	318829	Reduced virulence
EVM0008097.1	PHI: 2821	191/645 (29.61)	3e-82	SNF2	Q5ALP9	Candida albicans	5476	Reduced virulence
EVM0015355.1	PHI: 2357	203/540 (37.59)	2e-93	CYP52X1	E2EAF6	Beauveria bassiana	475271	Reduced virulence
EVM0010597.1	PHI: 2563	63/189 (33.33)	2e-24	DPP3	Q5AH74	Candida albicans	5476	Reduced virulence
EVM0014571.2	PHI: 338	136/270 (50.37)	1e-97	CLB2	AAP94020	Ustilago maydis	5270	Reduced virulence
EVM0000128.1	PHI: 211	53/217 (24.42)	2e-13	CaTUP1	AAB63195	Candida albicans	5476	Reduced virulence
EVM0014973.1	PHI: 1921	727/902 (80.60)	0	GzZC236	I1RCH8	Gibberella zeae (related: Fusarium graminearum)	5518	Reduced virulence
EVM0013003.1	PHI: 280	373/667 (55.92)	0	CCN1	AAG36938	Cryptococcus neoformans	5207	Reduced virulence
EVM0009049.1	PHI: 1304	463/525 (88.19)	0	GzbHLH005	I1RCJ0	Gibberella zeae (related: Fusarium graminearum)	5518	Reduced virulence
EVM0004633.1	PHI: 1212	1688/1933 (87.33)	0	FGSG_12149	I1RCJ5	Gibberella zeae (related: Fusarium graminearum)	5518	Reduced virulence
EVM0008157.1	PHI: 2644	22/75 (29.33)	1e-06	thioredoxin_1	P0AA28	Salmonella enterica serovar Typhimurium	90371	Reduced virulence
EVM0012266.1	PHI: 211	75/259 (28.96)	3e-22	CaTUP1	AAB63195	Candida albicans	5476	Reduced virulence
EVM0006271.1	PHI: 1353	617/728 (84.75)	0	GzC2H013	I1RCM1	Gibberella zeae (related: Fusarium graminearum)	5518	Reduced virulence
EVM0002596.1	PHI: 1354	515/609 (84.56)	0	GzC2H014	I1RCM9	Gibberella zeae (related: Fusarium graminearum)	5518	Reduced virulence
EVM0014894.1	PHI: 1173	456/502 (90.84)	0	HDF1	I1RCN2	Gibberella zeae (related: Fusarium graminearum)	5518	Reduced virulence
EVM0008793.1	PHI: 2866	21/52 (40.38)	3e-08	ORF19.3625	Q59Y24	Candida albicans	5476	Reduced virulence
EVM0002275.1	PHI: 2427	45/52 (86.54)	1e-25	FgVELB	I1RCN9	Gibberella zeae (related: Fusarium graminearum)	5518	Reduced virulence
EVM0004553.1	PHI: 2092	1274/2138 (59.59)	0	Cch1	MGG_05643	Magnaporthe oryzae (related: Magnaporthe grisea)	148305	Reduced virulence
EVM0006256.1	PHI: 784	71/262 (27.10)	2e-21	MGG_00056	EDK03390	Magnaporthe oryzae	318829	Reduced virulence
EVM0015023.1	PHI: 881	81/262 (30.92)	3e-31	MGG_04556	EDJ96020	Magnaporthe oryzae	318829	Reduced virulence
EVM0014449.1	PHI: 2693	112/315 (35.56)	4e-45	GcABC-G1	F0XP73	Grosmannia clavigera	226899	Reduced virulence
EVM0001697.1	PHI: 17	126/357 (35.29)	4e-42	ACP	CAA43678	Candida tropicalis	5482	Reduced virulence
EVM0003738.1	PHI: 504	121/366 (33.06)	6e-42	LEU2	CAA42366	Saccharomyces cerevisiae	4932	Reduced virulence
EVM0003352.2	PHI: 1648	262/724 (36.19)	1e-117	GzWing020	I1RWP1	Gibberella zeae (related: Fusarium graminearum)	5518	Reduced virulence
EVM0012598.1	PHI: 139	55/141 (39.01)	1e-20	CAP10	BAC76819	Cryptococcus neoformans	5207	Reduced virulence
EVM0002304.1	PHI: 2321	41/142 (28.87)	3e-06	SidI	Q4WR83	Aspergillus fumigatus	746128	Reduced virulence
EVM0014111.1	PHI: 254	292/316 (92.41)	0	FOW1	BAB85760	Fusarium oxysporum	5507	Reduced virulence
EVM0008683.1	PHI: 447	247/458 (53.93)	2e-163	MCSA	CAI48090	Aspergillus fumigatus	5085	Reduced virulence
EVM0008806.1	PHI: 440	192/722 (26.59)	5e-68	PMR1	CAB87245	Candida albicans	5476	Reduced virulence
EVM0007096.1	PHI: 211	70/275 (25.45)	5e-15	CaTUP1	AAB63195	Candida albicans	5476	Reduced virulence
EVM0012813.1	PHI: 2835	64/180 (35.56)	2e-26	RED2	C3JXE8	Cochliobolus heterostrophus	5016	Reduced virulence
EVM0003935.1	PHI: 378	180/242 (74.38)	3e-136	SIT4	EAK91146	Candida albicans	5476	Reduced virulence
EVM0011965.1	PHI: 784	88/280 (31.43)	2e-25	MGG_00056	EDK03390	Magnaporthe oryzae	318829	Reduced virulence
EVM0000212.1	PHI: 1047	111/358 (31.01)	3e-29	CTB6	ABK64183	Cercospora nicotianae	29003	Reduced virulence
EVM0008420.1	PHI: 616	96/254 (37.80)	3e-45	sseA	AAO68047	Salmonella enterica	216597	Reduced virulence
EVM0015198.1	PHI: 2433	321/363 (88.43)	0	FgRgsB	I1RD16	Gibberella zeae (related: Fusarium graminearum)	5518	Reduced virulence
EVM0006664.1	PHI: 243	363/845 (42.96)	0	CHIP6	AAD00894	Colletotrichum gloeosporioides	5457	Reduced virulence
EVM0004925.1	PHI: 419	63/287 (21.95)	2e-06	CSH1	AAP93915	Candida albicans	5476	Reduced virulence
EVM0011675.1	PHI: 2968	127/458 (27.73)	1e-48	Hxs1	J9VQA5	Cryptococcus neoformans	5207	Reduced virulence
EVM0002266.1	PHI: 2570	130/364 (35.71)	2e-63	CYB2	Q6FM61	Candida glabrata	5478	Reduced virulence
EVM0007986.1	PHI: 339	80/249 (32.13)	1e-34	CLPT1	CAC41973	Colletotrichum lindemuthianum	290576	Reduced virulence
EVM0013899.1	PHI: 1320	460/577 (79.72)	0	ZIF1	I1RD66	Gibberella zeae (related: Fusarium graminearum)	5518	Reduced virulence
EVM0009459.1	PHI: 2562	113/218 (51.83)	2e-70	Cwt1	Q59M50	Candida albicans	5476	Reduced virulence
EVM0000297.1	PHI: 881	106/340 (31.18)	3e-29	MGG_04556	EDJ96020	Magnaporthe oryzae	318829	Reduced virulence
EVM0000427.1	PHI: 872	331/859 (38.53)	8e-176	MGG_03284	EDK00201	Magnaporthe oryzae	318829	Reduced virulence
EVM0009953.1	PHI: 1188	644/829 (77.68)	0	(Sc_Sak1)	I1RDE5	Gibberella zeae (related: Fusarium graminearum)	5518	Reduced virulence
EVM0003623.1	PHI: 796	174/214 (81.31)	1e-131	MGG_02423	EDJ98620	Magnaporthe oryzae	318829	Reduced virulence
EVM0012988.1	PHI: 465	129/400 (32.25)	1e-54	KIN2	AAB63337	Ustilago maydis	5270	Reduced virulence
EVM0001739.1	PHI: 881	99/321 (30.84)	3e-32	MGG_04556	EDJ96020	Magnaporthe oryzae	318829	Reduced virulence
EVM0001558.1	PHI: 2838	86/261 (32.95)	1e-39	TOX9	D2SZX8	Cochliobolus heterostrophus	5016	Reduced virulence
EVM0009435.1	PHI: 2968	165/527 (31.31)	1e-67	Hxs1	J9VQA5	Cryptococcus neoformans	5207	Reduced virulence
EVM0009096.1	PHI: 2052	106/192 (55.21)	3e-63	Cdc42	AF250928	Magnaporthe oryzae (related: Magnaporthe grisea)	148305	Reduced virulence
EVM0012662.1	PHI: 1772	80/206 (38.83)	5e-37	GzZC087	I1S053	Gibberella zeae (related: Fusarium graminearum)	5518	Reduced virulence
EVM0014920.1	PHI: 59	48/217 (22.12)	3e-08	THR1	BAA18962	Colletotrichum lagenarium	5462	Reduced virulence
EVM0003753.1	PHI: 1046	54/193 (27.98)	2e-12	CTB5	ABK64182	Cercospora nicotianae	29003	Reduced virulence
EVM0008997.1	PHI: 438	118/456 (25.88)	6e-37	BcBOT1_(related:_CND5)	AAQ16576	Botrytis cinerea	40559	Reduced virulence
EVM0007359.1	PHI: 256	130/202 (64.36)	7e-88	GAS1	AAK52794	Magnaporthe oryzae	318829	Reduced virulence
EVM0011407.1	PHI: 1193	79/195 (40.51)	1e-41	(Sc_Sky1)	I1RGD6	Gibberella zeae (related: Fusarium graminearum)	5518	Reduced virulence
EVM0013099.1	PHI: 2968	116/480 (24.17)	4e-21	Hxs1	J9VQA5	Cryptococcus neoformans	5207	Reduced virulence
EVM0011755.1	PHI: 419	93/322 (28.88)	1e-32	CSH1	AAP93915	Candida albicans	5476	Reduced virulence
EVM0006340.1	PHI: 2240	130/471 (27.60)	3e-41	Srt1	Q4PBY9	Ustilago maydis	5270	Reduced virulence
EVM0004362.1	PHI: 1198	35/117 (29.91)	8e-10	(Sc_Ssk2/Ssk22)	I1RA81	Gibberella zeae (related: Fusarium graminearum)	5518	Reduced virulence
EVM0004051.1	PHI: 419	86/322 (26.71)	2e-27	CSH1	AAP93915	Candida albicans	5476	Reduced virulence
EVM0008162.1	PHI: 479	113/283 (39.93)	3e-54	MEP1	AAQ07436	Coccidioides posadasii	199306	Reduced virulence
EVM0003098.1	PHI: 1048	130/438 (29.68)	5e-39	CTB7	ABK64184	Cercospora nicotianae	29003	Reduced virulence
EVM0012242.1	PHI: 441	64/265 (24.15)	2e-15	BTP1	CAE55153	Botrytis cinerea	40559	Reduced virulence
EVM0013476.1	PHI: 112	104/379 (27.44)	4e-30	MAK1	AAC49410	Nectria haematococca (related: Fusarium solani)	140110	Reduced virulence
EVM0004462.1	PHI: 2654	150/684 (21.93)	5e-13	DUR1,2	Q59VF3	Candida albicans	5476	Reduced virulence
EVM0006850.1	PHI: 2968	131/492 (26.63)	4e-35	Hxs1	J9VQA5	Cryptococcus neoformans	5207	Reduced virulence
EVM0011894.1	PHI: 441	85/332 (25.60)	4e-17	BTP1	CAE55153	Botrytis cinerea	40559	Reduced virulence
EVM0015199.1	PHI: 2968	73/325 (22.46)	3e-15	Hxs1	J9VQA5	Cryptococcus neoformans	5207	Reduced virulence
EVM0000755.1	PHI: 860	95/252 (37.70)	3e-47	MSP1	AAX07670	Magnaporthe oryzae	318829	Reduced virulence
EVM0005914.1	PHI: 784	67/229 (29.26)	2e-22	MGG_00056	EDK03390	Magnaporthe oryzae	318829	Reduced virulence
EVM0014054.1	PHI: 404	48/181 (26.52)	4e-13	PTH11	AAD30436	Magnaporthe oryzae	318829	Reduced virulence
EVM0003106.1	PHI: 2357	42/114 (36.84)	2e-11	CYP52X1	E2EAF6	Beauveria bassiana	475271	Reduced virulence
EVM0006481.1	PHI: 2644	32/86 (37.21)	3e-19	thioredoxin_1	P0AA28	Salmonella enterica serovar Typhimurium	90371	Reduced virulence
EVM0006761.1	PHI: 1198	32/105 (30.48)	9e-06	(Sc_Ssk2/Ssk22)	I1RA81	Gibberella zeae (related: Fusarium graminearum)	5518	Reduced virulence
EVM0000947.1	PHI: 419	73/305 (23.93)	1e-17	CSH1	AAP93915	Candida albicans	5476	Reduced virulence
EVM0008107.1	PHI: 55	56/215 (26.05)	3e-12	PKS1	AAB08104	Cochliobolus heterostrophus	5016	Reduced virulence
EVM0013881.1	PHI: 2700	166/604 (27.48)	2e-62	lac2	J7MF98	Colletotrichum orbiculare	5465	Reduced virulence
EVM0005015.1	PHI: 180	180/233 (77.25)	2e-135	PELD	AAC49420	Nectria haematococca (related: Fusarium solani)	140110	Reduced virulence
EVM0001482.1	PHI: 1047	85/308 (27.60)	1e-17	CTB6	ABK64183	Cercospora nicotianae	29003	Reduced virulence
EVM0010937.1	PHI: 2174	47/193 (24.35)	1e-09	NMR2	MGG_02860	Magnaporthe oryzae (related: Magnaporthe grisea)	148305	Reduced virulence
EVM0000461.1	PHI: 441	70/296 (23.65)	1e-14	BTP1	CAE55153	Botrytis cinerea	40559	Reduced virulence
EVM0010262.1	PHI: 2190	116/527 (22.01)	5e-12	MoCYP51A	EHA58263.1	Magnaporthe oryzae (related: Magnaporthe grisea)	148305	Reduced virulence
EVM0006056.1	PHI: 2835	56/201 (27.86)	2e-06	RED2	C3JXE8	Cochliobolus heterostrophus	5016	Reduced virulence
EVM0002437.1	PHI: 112	123/415 (29.64)	3e-32	MAK1	AAC49410	Nectria haematococca (related: Fusarium solani)	140110	Reduced virulence
EVM0010129.1	PHI: 2837	87/228 (38.16)	9e-49	OXI1	D2SZX7	Cochliobolus heterostrophus	5016	Reduced virulence
EVM0005709.1	PHI: 441	58/260 (22.31)	4e-08	BTP1	CAE55153	Botrytis cinerea	40559	Reduced virulence
EVM0001557.1	PHI: 404	109/370 (29.46)	3e-43	PTH11	AAD30436	Magnaporthe oryzae	318829	Reduced virulence
EVM0000981.1	PHI: 419	47/189 (24.87)	1e-07	CSH1	AAP93915	Candida albicans	5476	Reduced virulence
EVM0003602.1	PHI: 1046	137/461 (29.72)	9e-50	CTB5	ABK64182	Cercospora nicotianae	29003	Reduced virulence
EVM0009304.1	PHI: 2835	85/200 (42.50)	4e-52	RED2	C3JXE8	Cochliobolus heterostrophus	5016	Reduced virulence
EVM0006492.1	PHI: 1772	85/199 (42.71)	8e-49	GzZC087	I1S053	Gibberella zeae (related: Fusarium graminearum)	5518	Reduced virulence
EVM0011457.1	PHI: 1047	88/319 (27.59)	1e-18	CTB6	ABK64183	Cercospora nicotianae	29003	Reduced virulence
EVM0002034.1	PHI: 2968	109/398 (27.39)	4e-24	Hxs1	J9VQA5	Cryptococcus neoformans	5207	Reduced virulence
EVM0012866.1	PHI: 1046	57/176 (32.39)	5e-22	CTB5	ABK64182	Cercospora nicotianae	29003	Reduced virulence
EVM0008718.1	PHI: 438	112/433 (25.87)	9e-39	BcBOT1_(related:_CND5)	AAQ16576	Botrytis cinerea	40559	Reduced virulence
EVM0000902.1	PHI: 438	124/493 (25.15)	2e-35	BcBOT1_(related:_CND5)	AAQ16576	Botrytis cinerea	40559	Reduced virulence
EVM0006244.1	PHI: 2821	87/292 (29.79)	5e-26	SNF2	Q5ALP9	Candida albicans	5476	Reduced virulence
EVM0001543.1	PHI: 1046	43/172 (25.00)	2e-10	CTB5	ABK64182	Cercospora nicotianae	29003	Reduced virulence
EVM0007573.1	PHI: 441	86/340 (25.29)	8e-13	BTP1	CAE55153	Botrytis cinerea	40559	Reduced virulence
EVM0007962.1	PHI: 184	49/131 (37.40)	6e-14	RBT4	AAG09789	Candida albicans	5476	Reduced virulence
EVM0012798.1	PHI: 2261	532/1307 (40.70)	0	NPS6	G8DNS9	Cochliobolus sativus	45130	Reduced virulence
EVM0001332.1	PHI: 2322	133/281 (47.33)	3e-82	SidH	Q4WF54	Aspergillus fumigatus	746128	Reduced virulence
EVM0003054.1	PHI: 513	133/582 (22.85)	9e-47	ARN1_(related:_SIT1)	EAK97011	Candida albicans	5476	Reduced virulence
EVM0010152.1	PHI: 438	56/222 (25.23)	6e-16	BcBOT1_(related:_CND5)	AAQ16576	Botrytis cinerea	40559	Reduced virulence
EVM0012503.1	PHI: 1793	75/357 (21.01)	3e-13	GzZC108	I1RWT7	Gibberella zeae (related: Fusarium graminearum)	5518	Reduced virulence
EVM0008077.1	PHI: 2968	131/473 (27.70)	2e-36	Hxs1	J9VQA5	Cryptococcus neoformans	5207	Reduced virulence
EVM0002693.1	PHI: 404	82/341 (24.05)	9e-18	PTH11	AAD30436	Magnaporthe oryzae	318829	Reduced virulence
EVM0003706.1	PHI: 2240	130/485 (26.80)	5e-39	Srt1	Q4PBY9	Ustilago maydis	5270	Reduced virulence
EVM0009367.1	PHI: 2034	59/178 (33.15)	9e-19	MFP1	G4MZY1	Magnaporthe oryzae (related: Magnaporthe grisea)	148305	Reduced virulence
EVM0002059.1	PHI: 441	89/336 (26.49)	1e-23	BTP1	CAE55153	Botrytis cinerea	40559	Reduced virulence
EVM0000723.1	PHI: 2968	116/486 (23.87)	1e-28	Hxs1	J9VQA5	Cryptococcus neoformans	5207	Reduced virulence
EVM0007621.1	PHI: 1051	111/412 (26.94)	3e-18	CTB3	ABC79591	Cercospora nicotianae	29003	Reduced virulence
EVM0012734.1	PHI: 441	94/354 (26.55)	2e-25	BTP1	CAE55153	Botrytis cinerea	40559	Reduced virulence
EVM0012462.1	PHI: 2034	58/226 (25.66)	1e-08	MFP1	G4MZY1	Magnaporthe oryzae (related: Magnaporthe grisea)	148305	Reduced virulence
EVM0002543.1	PHI: 2171	258/677 (38.11)	2e-133	Peroxisomal_copper_amine_oxidase	MGG_02681	Magnaporthe oryzae (related: Magnaporthe grisea)	148305	Reduced virulence
EVM0003783.1	PHI: 2558	31/124 (25.00)	5e-06	DUR31	Q59P00	Candida albicans	5476	Reduced virulence
EVM0008595.1	PHI: 2654	52/178 (29.21)	8e-13	DUR1,2	Q59VF3	Candida albicans	5476	Reduced virulence
EVM0013148.1	PHI: 2976	235/765 (30.72)	1e-117	CgOPT1	C6ZRH8	Colletotrichum gloeosporioides f. sp. aeschynomenes	29905	Reduced virulence
EVM0003905.1	PHI: 419	59/299 (19.73)	5e-06	CSH1	AAP93915	Candida albicans	5476	Reduced virulence
EVM0000063.1	PHI: 2968	129/480 (26.88)	1e-36	Hxs1	J9VQA5	Cryptococcus neoformans	5207	Reduced virulence
EVM0012536.1	PHI: 812	117/320 (36.56)	1e-57	MGG_10702	EDJ94108	Magnaporthe oryzae	318829	Reduced virulence
EVM0009027.1	PHI: 55	54/219 (24.66)	6e-07	PKS1	AAB08104	Cochliobolus heterostrophus	5016	Reduced virulence
EVM0013189.1	PHI: 482	91/286 (31.82)	2e-48	LAEA	AAR01218	Aspergillus fumigatus	5085	Reduced virulence
EVM0014951.1	PHI: 2968	128/493 (25.96)	4e-47	Hxs1	J9VQA5	Cryptococcus neoformans	5207	Reduced virulence
EVM0001118.1	PHI: 2322	85/262 (32.44)	1e-36	SidH	Q4WF54	Aspergillus fumigatus	746128	Reduced virulence
EVM0013641.1	PHI: 2170	25/47 (53.19)	3e-11	Conserved_hypothetical_protein	MGG_09312	Magnaporthe oryzae (related: Magnaporthe grisea)	148305	Reduced virulence
EVM0005088.1	PHI: 511	107/452 (23.67)	8e-16	CaNAG4	EAK93098	Candida albicans	5476	Reduced virulence
EVM0001302.1	PHI: 465	53/235 (22.55)	8e-10	KIN2	AAB63337	Ustilago maydis	5270	Reduced virulence
EVM0014861.1	PHI: 112	288/448 (64.29)	0	MAK1	AAC49410	Nectria haematococca (related: Fusarium solani)	140110	Reduced virulence
EVM0003728.1	PHI: 2431	79/271 (29.15)	7e-28	ACTT2	C9K1M7	Alternaria alternata	5599	Reduced virulence
EVM0005786.1	PHI: 2839	100/297 (33.67)	1e-39	RED1	Q8NJQ2	Cochliobolus heterostrophus	5016	Reduced virulence
EVM0001852.1	PHI: 404	84/307 (27.36)	1e-21	PTH11	AAD30436	Magnaporthe oryzae	318829	Reduced virulence
EVM0001309.1	PHI: 2174	74/249 (29.72)	5e-26	NMR2	MGG_02860	Magnaporthe oryzae (related: Magnaporthe grisea)	148305	Reduced virulence
EVM0010847.1	PHI: 2968	116/451 (25.72)	1e-30	Hxs1	J9VQA5	Cryptococcus neoformans	5207	Reduced virulence
EVM0000493.1	PHI: 1046	116/459 (25.27)	5e-21	CTB5	ABK64182	Cercospora nicotianae	29003	Reduced virulence
EVM0000541.1	PHI: 256	69/204 (33.82)	1e-21	GAS1	AAK52794	Magnaporthe oryzae	318829	Reduced virulence
EVM0011815.1	PHI: 2968	122/484 (25.21)	1e-42	Hxs1	J9VQA5	Cryptococcus neoformans	5207	Reduced virulence
EVM0010165.1	PHI: 441	74/294 (25.17)	3e-15	BTP1	CAE55153	Botrytis cinerea	40559	Reduced virulence
EVM0002399.1	PHI: 441	79/334 (23.65)	9e-16	BTP1	CAE55153	Botrytis cinerea	40559	Reduced virulence
EVM0011023.1	PHI: 2147	89/236 (37.71)	2e-48	Erl1	EHA46510.1	Magnaporthe oryzae (related: Magnaporthe grisea)	148305	Reduced virulence
EVM0002459.1	PHI: 2147	79/234 (33.76)	8e-37	Erl1	EHA46510.1	Magnaporthe oryzae (related: Magnaporthe grisea)	148305	Reduced virulence
EVM0005643.1	PHI: 254	113/196 (57.65)	9e-68	FOW1	BAB85760	Fusarium oxysporum	5507	Reduced virulence
EVM0013665.1	PHI: 106	112/251 (44.62)	7e-70	CAT1	AAC39448	Candida albicans	5476	Reduced virulence
EVM0003857.1	PHI: 438	122/476 (25.63)	2e-31	BcBOT1_(related:_CND5)	AAQ16576	Botrytis cinerea	40559	Reduced virulence
EVM0010545.1	PHI: 2968	106/483 (21.95)	7e-19	Hxs1	J9VQA5	Cryptococcus neoformans	5207	Reduced virulence
EVM0007927.1	PHI: 2968	117/503 (23.26)	8e-34	Hxs1	J9VQA5	Cryptococcus neoformans	5207	Reduced virulence
EVM0009001.1	PHI: 504	118/368 (32.07)	3e-39	LEU2	CAA42366	Saccharomyces cerevisiae	4932	Reduced virulence
EVM0009500.1	PHI: 784	60/176 (34.09)	9e-16	MGG_00056	EDK03390	Magnaporthe oryzae	318829	Reduced virulence
EVM0014476.1	PHI: 2968	62/247 (25.10)	2e-17	Hxs1	J9VQA5	Cryptococcus neoformans	5207	Reduced virulence
EVM0012328.1	PHI: 2654	67/203 (33.00)	8e-17	DUR1,2	Q59VF3	Candida albicans	5476	Reduced virulence
EVM0006498.1	PHI: 386	117/192 (60.94)	2e-84	TSA1	AAP68994	Cryptococcus neoformans	5207	Reduced virulence
EVM0006116.1	PHI: 441	78/312 (25.00)	2e-11	BTP1	CAE55153	Botrytis cinerea	40559	Reduced virulence
EVM0006505.1	PHI: 438	149/469 (31.77)	1e-75	BcBOT1_(related:_CND5)	AAQ16576	Botrytis cinerea	40559	Reduced virulence
EVM0010829.1	PHI: 438	111/439 (25.28)	5e-34	BcBOT1_(related:_CND5)	AAQ16576	Botrytis cinerea	40559	Reduced virulence
EVM0000527.1	PHI: 44	142/339 (41.89)	7e-105	TRI5	AAM90953	Fusarium graminearum	5518	Reduced virulence
EVM0013288.1	PHI: 44	142/339 (41.89)	7e-105	TRI5	AAM90953	Fusarium graminearum	5518	Reduced virulence
EVM0011377.1	PHI: 438	111/439 (25.28)	5e-34	BcBOT1_(related:_CND5)	AAQ16576	Botrytis cinerea	40559	Reduced virulence
EVM0010894.1	PHI: 438	149/469 (31.77)	1e-75	BcBOT1_(related:_CND5)	AAQ16576	Botrytis cinerea	40559	Reduced virulence
EVM0001615.1	PHI: 211	114/311 (36.66)	4e-52	CaTUP1	AAB63195	Candida albicans	5476	Reduced virulence
EVM0007867.1	PHI: 223	76/162 (46.91)	8e-47	PEP1	AAK11166	Nectria haematococca (related: Fusarium solani)	140110	Reduced virulence
EVM0004510.1	PHI: 59	35/97 (36.08)	6e-08	THR1	BAA18962	Colletotrichum lagenarium	5462	Reduced virulence
EVM0010586.1	PHI: 784	56/198 (28.28)	9e-10	MGG_00056	EDK03390	Magnaporthe oryzae	318829	Reduced virulence
EVM0015048.1	PHI: 513	220/588 (37.41)	2e-134	ARN1_(related:_SIT1)	EAK97011	Candida albicans	5476	Reduced virulence
EVM0006729.1	PHI: 881	113/358 (31.56)	2e-37	MGG_04556	EDJ96020	Magnaporthe oryzae	318829	Reduced virulence
EVM0012768.1	PHI: 2654	178/440 (40.45)	6e-95	DUR1,2	Q59VF3	Candida albicans	5476	Reduced virulence
EVM0014439.1	PHI: 1046	116/464 (25.00)	2e-35	CTB5	ABK64182	Cercospora nicotianae	29003	Reduced virulence
EVM0007884.1	PHI: 447	329/467 (70.45)	0	MCSA	CAI48090	Aspergillus fumigatus	5085	Reduced virulence
EVM0009680.1	PHI: 261	246/540 (45.56)	6e-171	ICL1	AAM89498	Leptosphaeria maculans	5022	Reduced virulence
EVM0014165.1	PHI: 784	94/264 (35.61)	6e-31	MGG_00056	EDK03390	Magnaporthe oryzae	318829	Reduced virulence
EVM0004828.1	PHI: 2117	368/538 (68.40)	0	SPM1	P58371	Magnaporthe oryzae (related: Magnaporthe grisea)	148305	Reduced virulence
EVM0009204.1	PHI: 404	68/251 (27.09)	2e-14	PTH11	AAD30436	Magnaporthe oryzae	318829	Reduced virulence
EVM0005773.1	PHI: 2968	110/469 (23.45)	4e-38	Hxs1	J9VQA5	Cryptococcus neoformans	5207	Reduced virulence
EVM0012060.1	PHI: 812	70/322 (21.74)	1e-12	MGG_10702	EDJ94108	Magnaporthe oryzae	318829	Reduced virulence
EVM0009052.1	PHI: 404	60/259 (23.17)	2e-08	PTH11	AAD30436	Magnaporthe oryzae	318829	Reduced virulence
EVM0003658.1	PHI: 199	134/480 (27.92)	1e-33	AOX1	AAF82788	Cladosporium fulvum	5499	Reduced virulence
EVM0006680.1	PHI: 1209	81/268 (30.22)	1e-29	FGSG_04770	I1RLH1	Gibberella zeae (related: Fusarium graminearum)	5518	Reduced virulence
EVM0009632.1	PHI: 2886	98/288 (34.03)	3e-48	MNN23	Q5AP90	Candida albicans	5476	Reduced virulence
EVM0014396.1	PHI: 2174	30/79 (37.97)	2e-06	NMR2	MGG_02860	Magnaporthe oryzae (related: Magnaporthe grisea)	148305	Reduced virulence
EVM0012173.1	PHI: 812	95/378 (25.13)	1e-18	MGG_10702	EDJ94108	Magnaporthe oryzae	318829	Reduced virulence
EVM0010376.1	PHI: 404	94/406 (23.15)	1e-37	PTH11	AAD30436	Magnaporthe oryzae	318829	Reduced virulence
EVM0008581.1	PHI: 105	238/568 (41.90)	2e-134	PLB1	AAC61890	Candida albicans	5476	Reduced virulence
EVM0010822.1	PHI: 2034	87/207 (42.03)	5e-44	MFP1	G4MZY1	Magnaporthe oryzae (related: Magnaporthe grisea)	148305	Reduced virulence
EVM0004126.1	PHI: 2835	45/196 (22.96)	6e-07	RED2	C3JXE8	Cochliobolus heterostrophus	5016	Reduced virulence
EVM0014019.1	PHI: 2214	124/187 (66.31)	2e-91	endo-1,4-beta-xylanase_I_[GH10_family]	MGG_08424	Magnaporthe oryzae (related: Magnaporthe grisea)	148305	Reduced virulence
EVM0005044.1	PHI: 404	86/383 (22.45)	2e-16	PTH11	AAD30436	Magnaporthe oryzae	318829	Reduced virulence
EVM0002180.1	PHI: 2240	130/518 (25.10)	1e-35	Srt1	Q4PBY9	Ustilago maydis	5270	Reduced virulence
EVM0010905.1	PHI: 441	95/380 (25.00)	7e-25	BTP1	CAE55153	Botrytis cinerea	40559	Reduced virulence
EVM0009353.1	PHI: 1046	126/471 (26.75)	4e-47	CTB5	ABK64182	Cercospora nicotianae	29003	Reduced virulence
EVM0014553.1	PHI: 2654	70/170 (41.18)	3e-19	DUR1,2	Q59VF3	Candida albicans	5476	Reduced virulence
EVM0014134.1	PHI: 2368	34/143 (23.78)	2e-06	bac	Q9P880	Botrytis cinerea	40559	Reduced virulence
EVM0005870.1	PHI: 1186	1188/1434 (82.85)	0	(Sc_Cdc15)	I1S0Y9	Gibberella zeae (related: Fusarium graminearum)	5518	Reduced virulence
EVM0014605.1	PHI: 2321	148/527 (28.08)	4e-46	SidI	Q4WR83	Aspergillus fumigatus	746128	Reduced virulence
EVM0010902.1	PHI: 213	103/162 (63.58)	3e-67	CPA1	AAF69795	Cryptococcus neoformans	5207	Reduced virulence
EVM0003754.1	PHI: 1440	493/578 (85.29)	0	GzNot002	I1SA65	Gibberella zeae (related: Fusarium graminearum)	5518	Reduced virulence
EVM0010337.1	PHI: 2175	37/79 (46.84)	2e-09	NMR3	MGG_09705	Magnaporthe oryzae (related: Magnaporthe grisea)	148305	Reduced virulence
EVM0000809.1	PHI: 2034	24/82 (29.27)	5e-07	MFP1	G4MZY1	Magnaporthe oryzae (related: Magnaporthe grisea)	148305	Reduced virulence
EVM0000744.1	PHI: 59	53/209 (25.36)	4e-11	THR1	BAA18962	Colletotrichum lagenarium	5462	Reduced virulence
EVM0012713.1	PHI: 59	30/99 (30.30)	1e-07	THR1	BAA18962	Colletotrichum lagenarium	5462	Reduced virulence
EVM0010984.1	PHI: 2968	117/512 (22.85)	1e-25	Hxs1	J9VQA5	Cryptococcus neoformans	5207	Reduced virulence
EVM0013955.1	PHI: 2174	66/277 (23.83)	1e-11	NMR2	MGG_02860	Magnaporthe oryzae (related: Magnaporthe grisea)	148305	Reduced virulence
EVM0002982.1	PHI: 1196	395/419 (94.27)	0	(Mgv1)	I1S0S6	Gibberella zeae (related: Fusarium graminearum)	5518	Reduced virulence
EVM0005532.1	PHI: 2837	77/223 (34.53)	6e-34	OXI1	D2SZX7	Cochliobolus heterostrophus	5016	Reduced virulence
EVM0014962.1	PHI: 784	67/231 (29.00)	2e-08	MGG_00056	EDK03390	Magnaporthe oryzae	318829	Reduced virulence
EVM0004573.1	PHI: 2570	25/63 (39.68)	3e-10	CYB2	Q6FM61	Candida glabrata	5478	Reduced virulence
EVM0010076.1	PHI: 419	68/299 (22.74)	4e-17	CSH1	AAP93915	Candida albicans	5476	Reduced virulence
EVM0009550.1	PHI: 1185	711/1052 (67.59)	0	(Sc_Swe1)	I1S0J9	Gibberella zeae (related: Fusarium graminearum)	5518	Reduced virulence
EVM0004223.1	PHI: 2491	86/268 (32.09)	5e-25	FgPTC1	I1RJS9	Gibberella zeae (related: Fusarium graminearum)	5518	Reduced virulence
EVM0001295.1	PHI: 280	58/237 (24.47)	1e-12	CCN1	AAG36938	Cryptococcus neoformans	5207	Reduced virulence
EVM0006061.1	PHI: 434	134/284 (47.18)	7e-85	GEL2	EAL88984	Aspergillus fumigatus	5085	Reduced virulence
EVM0005781.1	PHI: 2322	72/276 (26.09)	9e-22	SidH	Q4WF54	Aspergillus fumigatus	746128	Reduced virulence
EVM0013858.1	PHI: 423	126/386 (32.64)	6e-61	VAD1	AAV41010	Cryptococcus neoformans	5207	Reduced virulence
EVM0009557.1	PHI: 2169	243/465 (52.26)	7e-141	Conserved_hypothetical_protein	MGG_06188	Magnaporthe oryzae (related: Magnaporthe grisea)	148305	Reduced virulence
EVM0014627.1	PHI: 1210	1157/1403 (82.47)	0	FGSG_01058	I1S077	Gibberella zeae (related: Fusarium graminearum)	5518	Reduced virulence
EVM0006046.1	PHI: 510	128/527 (24.29)	2e-32	CaNAG3	EAK93097	Candida albicans	5476	Reduced virulence
EVM0003130.1	PHI: 55	67/216 (31.02)	8e-22	PKS1	AAB08104	Cochliobolus heterostrophus	5016	Reduced virulence
EVM0008014.1	PHI: 2321	146/598 (24.41)	3e-19	SidI	Q4WR83	Aspergillus fumigatus	746128	Reduced virulence
EVM0003994.2	PHI: 1436	167/353 (47.31)	4e-101	GzC2H105	I1SA30	Gibberella zeae (related: Fusarium graminearum)	5518	Reduced virulence
EVM0009673.1	PHI: 1533	139/151 (92.05)	4e-101	GzLam002	I1S0F5	Gibberella zeae (related: Fusarium graminearum)	5518	Reduced virulence
EVM0000622.1	PHI: 854	61/203 (30.05)	1e-15	um01947	EAK82380	Ustilago maydis	5270	Reduced virulence
EVM0003105.1	PHI: 465	150/364 (41.21)	2e-66	KIN2	AAB63337	Ustilago maydis	5270	Reduced virulence
EVM0014315.1	PHI: 2570	24/66 (36.36)	1e-09	CYB2	Q6FM61	Candida glabrata	5478	Reduced virulence
EVM0004529.1	PHI: 211	71/286 (24.83)	3e-13	CaTUP1	AAB63195	Candida albicans	5476	Reduced virulence
EVM0004128.1	PHI: 1163	985/1181 (83.40)	0	ERB1_(enhanced_branching_1)	I1S042	Gibberella zeae (related: Fusarium graminearum)	5518	Reduced virulence
EVM0011986.1	PHI: 211	69/261 (26.44)	4e-12	CaTUP1	AAB63195	Candida albicans	5476	Reduced virulence
EVM0014764.1	PHI: 1203	437/453 (96.47)	0	(Sc_Yck1/2/3)	I1S050	Gibberella zeae (related: Fusarium graminearum)	5518	Reduced virulence
EVM0013784.4	PHI: 1772	547/654 (83.64)	0	GzZC087	I1S053	Gibberella zeae (related: Fusarium graminearum)	5518	Reduced virulence
EVM0003038.1	PHI: 40	81/341 (23.75)	1e-11	PKS1	BAA18956	Colletotrichum lagenarium	5462	Reduced virulence
EVM0005037.1	PHI: 317	42/147 (28.57)	8e-07	RHBA	AAN17787	Aspergillus fumigatus	5085	Reduced virulence
EVM0006824.1	PHI: 2969	243/334 (72.75)	0	argEF	Q4WCZ1	Aspergillus fumigatus	746128	Reduced virulence
EVM0001005.1	PHI: 790	218/505 (43.17)	1e-109	MGG_07259	EDK03989	Magnaporthe oryzae	318829	Reduced virulence
EVM0012882.1	PHI: 2964	293/600 (48.83)	0	AsnB	G7TM01	Xanthomonas oryzae pv. Oryzicola	129394	Reduced virulence
EVM0013428.1	PHI: 2396	252/299 (84.28)	0	GzSYN2	I1RZS5	Gibberella zeae (related: Fusarium graminearum)	5518	Reduced virulence
EVM0004491.1	PHI: 373	383/709 (54.02)	0	PLD1	EAK93902	Candida albicans	5476	Reduced virulence
EVM0015298.1	PHI: 1197	638/712 (89.61)	0	(Snf1)	I1RZP6	Gibberella zeae (related: Fusarium graminearum)	5518	Reduced virulence
EVM0004324.1	PHI: 305	448/546 (82.05)	0	ICL1	AAN28719	Magnaporthe oryzae	318829	Reduced virulence
EVM0008238.1	PHI: 794	564/736 (76.63)	0	MGG_09471	EDJ95622	Magnaporthe oryzae	318829	Reduced virulence
EVM0003823.1	PHI: 1201	231/263 (87.83)	5e-172	(Bud32)	Q4HYC1	Gibberella zeae (related: Fusarium graminearum)	5518	Reduced virulence
EVM0006833.1	PHI: 319	24/54 (44.44)	9e-07	SQL2	AAO19638	Ustilago maydis	5270	Reduced virulence
EVM0011418.1	PHI: 211	69/286 (24.13)	1e-20	CaTUP1	AAB63195	Candida albicans	5476	Reduced virulence
EVM0004338.1	PHI: 2239	192/291 (65.98)	6e-135	Spe-Sdh	Q4P245	Ustilago maydis	5270	Reduced virulence
EVM0013076.1	PHI: 1556	124/175 (70.86)	1e-76	GzNH001	I1RZY2	Gibberella zeae (related: Fusarium graminearum)	5518	Reduced virulence
EVM0001390.1	PHI: 2728	496/605 (81.98)	0	FgERG4	FGSG_10003.3	Fusarium graminearum	5518	Reduced virulence
EVM0004428.1	PHI: 2822	148/564 (26.24)	2e-39	Cxt1p	Q5K8R6	Cryptococcus neoformans	5207	Reduced virulence
EVM0009882.1	PHI: 179	160/230 (69.57)	2e-119	PELA	AAA33338	Nectria haematococca (related: Fusarium solani)	140110	Reduced virulence
EVM0006546.1	PHI: 441	86/345 (24.93)	1e-17	BTP1	CAE55153	Botrytis cinerea	40559	Reduced virulence
EVM0014673.1	PHI: 2962	182/408 (44.61)	8e-100	glyA	C5BEV2	Edwardsiella ictaluri	67780	Reduced virulence
EVM0012940.1	PHI: 1497	349/558 (62.54)	0	GzHMG029	I1RZL9	Gibberella zeae (related: Fusarium graminearum)	5518	Reduced virulence
EVM0010688.1	PHI: 1671	817/989 (82.61)	0	GzCCHC011	Q4HWE2	Gibberella zeae (related: Fusarium graminearum)	5518	Reduced virulence
EVM0015287.1	PHI: 2354	428/520 (82.31)	0	AMT2	XP_390894	Gibberella zeae (related: Fusarium graminearum)	5518	Reduced virulence
EVM0002500.1	PHI: 346	88/373 (23.59)	5e-23	CRU1	AAN10186	Ustilago maydis	5270	Reduced virulence
EVM0012686.1	PHI: 144	268/430 (62.33)	0	CHT42	AAC05829	Trichoderma virens	29875	Reduced virulence
EVM0011931.1	PHI: 911	89/334 (26.65)	9e-21	um11451	um11451	Ustilago maydis	5270	Reduced virulence
EVM0000811.1	PHI: 2643	32/105 (30.48)	8e-10	CFAS	A4HTK3	Leishmania infantum	5671	Reduced virulence
EVM0005672.1	PHI: 2240	136/505 (26.93)	3e-32	Srt1	Q4PBY9	Ustilago maydis	5270	Reduced virulence
EVM0012534.1	PHI: 2625	174/423 (41.13)	2e-108	purA	P65882	Salmonella enterica serovar Typhimurium	90371	Reduced virulence
EVM0014136.1	PHI: 200	204/314 (64.97)	5e-150	ARG1	BAB40769	Fusarium oxysporum	5507	Reduced virulence
EVM0014116.1	PHI: 2353	684/777 (88.03)	0	AMT1	XP_381310	Gibberella zeae (related: Fusarium graminearum)	5518	Reduced virulence
EVM0012737.1	PHI: 2968	123/498 (24.70)	1e-28	Hxs1	J9VQA5	Cryptococcus neoformans	5207	Reduced virulence
EVM0001043.1	PHI: 2173	64/257 (24.90)	9e-06	NMR1	MGG_10017	Magnaporthe oryzae (related: Magnaporthe grisea)	148305	Reduced virulence
EVM0006335.1	PHI: 2175	103/311 (33.12)	3e-42	NMR3	MGG_09705	Magnaporthe oryzae (related: Magnaporthe grisea)	148305	Reduced virulence
EVM0001665.1	PHI: 2412	53/199 (26.63)	7e-06	lipA	B9VSG8	Xanthomonas campestris	339	Reduced virulence
EVM0011115.1	PHI: 2570	40/101 (39.60)	5e-11	CYB2	Q6FM61	Candida glabrata	5478	Reduced virulence
EVM0007209.1	PHI: 423	309/403 (76.67)	0	VAD1	AAV41010	Cryptococcus neoformans	5207	Reduced virulence
EVM0004415.1	PHI: 2058	594/1028 (57.78)	0	LHS1	ABS87374	Magnaporthe oryzae (related: Magnaporthe grisea)	148305	Reduced virulence
EVM0013759.1	PHI: 442	709/766 (92.56)	0	MSY1	I1S241	Fusarium graminearum	5518	Reduced virulence
EVM0011834.1	PHI: 2175	123/311 (39.55)	6e-67	NMR3	MGG_09705	Magnaporthe oryzae (related: Magnaporthe grisea)	148305	Reduced virulence
EVM0014352.1	PHI: 598	40/146 (27.40)	2e-06	THIOL	ABB55459	Leptosphaeria maculans	5022	Reduced virulence
EVM0014534.1	PHI: 881	100/344 (29.07)	3e-42	MGG_04556	EDJ96020	Magnaporthe oryzae	318829	Reduced virulence
EVM0009871.1	PHI: 2411	160/366 (43.72)	7e-97	Ss-ggt1	A7F946	Sclerotinia sclerotiorum	5180	Reduced virulence
EVM0015142.1	PHI: 339	120/203 (59.11)	3e-84	CLPT1	CAC41973	Colletotrichum lindemuthianum	290576	Reduced virulence
EVM0007172.1	PHI: 2293	75/97 (77.32)	1e-52	cycA	AFUB_028740	Aspergillus fumigatus	746128	Reduced virulence
EVM0003712.1	PHI: 319	202/519 (38.92)	4e-98	SQL2	AAO19638	Ustilago maydis	5270	Reduced virulence
EVM0011673.2	PHI: 319	56/223 (25.11)	7e-12	SQL2	AAO19638	Ustilago maydis	5270	Reduced virulence
EVM0011850.1	PHI: 513	163/634 (25.71)	3e-62	ARN1_(related:_SIT1)	EAK97011	Candida albicans	5476	Reduced virulence
EVM0013723.1	PHI: 2654	877/1851 (47.38)	0	DUR1,2	Q59VF3	Candida albicans	5476	Reduced virulence
EVM0007254.1	PHI: 2839	118/352 (33.52)	2e-55	RED1	Q8NJQ2	Cochliobolus heterostrophus	5016	Reduced virulence
EVM0006961.1	PHI: 2968	173/522 (33.14)	2e-74	Hxs1	J9VQA5	Cryptococcus neoformans	5207	Reduced virulence
EVM0003076.1	PHI: 2147	96/236 (40.68)	5e-53	Erl1	EHA46510.1	Magnaporthe oryzae (related: Magnaporthe grisea)	148305	Reduced virulence
EVM0005687.1	PHI: 441	81/317 (25.55)	4e-18	BTP1	CAE55153	Botrytis cinerea	40559	Reduced virulence
EVM0001050.1	PHI: 144	182/396 (45.96)	4e-124	CHT42	AAC05829	Trichoderma virens	29875	Reduced virulence
EVM0013545.1	PHI: 441	74/292 (25.34)	5e-13	BTP1	CAE55153	Botrytis cinerea	40559	Reduced virulence
EVM0007267.1	PHI: 891	120/512 (23.44)	2e-11	MGG_01748	EDK04531	Magnaporthe oryzae	318829	Reduced virulence
EVM0014715.1	PHI: 2822	169/589 (28.69)	5e-58	Cxt1p	Q5K8R6	Cryptococcus neoformans	5207	Reduced virulence
EVM0007302.1	PHI: 2321	89/317 (28.08)	3e-16	SidI	Q4WR83	Aspergillus fumigatus	746128	Reduced virulence
EVM0003557.1	PHI: 2968	119/458 (25.98)	2e-30	Hxs1	J9VQA5	Cryptococcus neoformans	5207	Reduced virulence
EVM0006743.1	PHI: 26	201/549 (36.61)	1e-109	CaMDR1	CAA37820	Candida albicans	5476	Reduced virulence
EVM0008856.1	PHI: 404	159/420 (37.86)	1e-93	PTH11	AAD30436	Magnaporthe oryzae	318829	Reduced virulence
EVM0010367.1	PHI: 441	92/355 (25.92)	8e-10	BTP1	CAE55153	Botrytis cinerea	40559	Reduced virulence
EVM0005318.1	PHI: 405	364/889 (40.94)	0	PDE1	AAK07740	Magnaporthe oryzae	318829	Reduced virulence
EVM0006907.1	PHI: 2570	111/316 (35.13)	7e-48	CYB2	Q6FM61	Candida glabrata	5478	Reduced virulence
EVM0013871.1	PHI: 1046	50/185 (27.03)	8e-10	CTB5	ABK64182	Cercospora nicotianae	29003	Reduced virulence
EVM0005627.1	PHI: 144	90/368 (24.46)	2e-16	CHT42	AAC05829	Trichoderma virens	29875	Reduced virulence
EVM0007632.1	PHI: 2034	68/244 (27.87)	2e-07	MFP1	G4MZY1	Magnaporthe oryzae (related: Magnaporthe grisea)	148305	Reduced virulence
EVM0001333.1	PHI: 881	106/348 (30.46)	2e-37	MGG_04556	EDJ96020	Magnaporthe oryzae	318829	Reduced virulence
EVM0012779.1	PHI: 2654	82/307 (26.71)	1e-10	DUR1,2	Q59VF3	Candida albicans	5476	Reduced virulence
EVM0012555.1	PHI: 511	110/501 (21.96)	3e-15	CaNAG4	EAK93098	Candida albicans	5476	Reduced virulence
EVM0005893.1	PHI: 2835	70/212 (33.02)	5e-34	RED2	C3JXE8	Cochliobolus heterostrophus	5016	Reduced virulence
EVM0010245.1	PHI: 438	119/450 (26.44)	7e-37	BcBOT1_(related:_CND5)	AAQ16576	Botrytis cinerea	40559	Reduced virulence
EVM0011662.1	PHI: 438	125/492 (25.41)	5e-43	BcBOT1_(related:_CND5)	AAQ16576	Botrytis cinerea	40559	Reduced virulence
EVM0014091.1	PHI: 2511	752/2279 (33.00)	0	Pes1	Q4WT66	Aspergillus fumigatus	746128	Reduced virulence
EVM0012393.1	PHI: 1008	224/689 (32.51)	1e-102	NPS6	ABI51982	Cochliobolus miyabeanus	101162	Reduced virulence
EVM0011872.1	PHI: 267	175/602 (29.07)	3e-58	MLT1	AAD51594	Candida albicans	5476	Reduced virulence
EVM0006541.1	PHI: 438	107/491 (21.79)	2e-26	BcBOT1_(related:_CND5)	AAQ16576	Botrytis cinerea	40559	Reduced virulence
EVM0012656.1	PHI: 784	56/222 (25.23)	3e-10	MGG_00056	EDK03390	Magnaporthe oryzae	318829	Reduced virulence
EVM0011167.1	PHI: 141	56/260 (21.54)	3e-07	CFP	AAC78076	Cercospora kikuchii	84275	Reduced virulence
EVM0013734.1	PHI: 1048	122/424 (28.77)	8e-43	CTB7	ABK64184	Cercospora nicotianae	29003	Reduced virulence
EVM0004983.1	PHI: 2240	100/450 (22.22)	3e-27	Srt1	Q4PBY9	Ustilago maydis	5270	Reduced virulence
EVM0008913.1	PHI: 487	66/100 (66.00)	8e-41	MHP1	O94196	Magnaporthe grisea	148305	Reduced virulence
EVM0000945.1	PHI: 2968	124/518 (23.94)	2e-30	Hxs1	J9VQA5	Cryptococcus neoformans	5207	Reduced virulence
EVM0011428.1	PHI: 2968	121/483 (25.05)	2e-25	Hxs1	J9VQA5	Cryptococcus neoformans	5207	Reduced virulence
EVM0007687.1	PHI: 2968	130/449 (28.95)	2e-41	Hxs1	J9VQA5	Cryptococcus neoformans	5207	Reduced virulence
EVM0006759.1	PHI: 224	162/193 (83.94)	7e-127	PEP2	AAK11167	Nectria haematococca (related: Fusarium solani)	140110	Reduced virulence
EVM0000540.1	PHI: 2117	138/431 (32.02)	3e-52	SPM1	P58371	Magnaporthe oryzae (related: Magnaporthe grisea)	148305	Reduced virulence
EVM0009048.1	PHI: 2570	119/372 (31.99)	2e-56	CYB2	Q6FM61	Candida glabrata	5478	Reduced virulence
EVM0001599.1	PHI: 441	61/234 (26.07)	2e-17	BTP1	CAE55153	Botrytis cinerea	40559	Reduced virulence
EVM0009345.1	PHI: 2968	123/514 (23.93)	2e-31	Hxs1	J9VQA5	Cryptococcus neoformans	5207	Reduced virulence
EVM0012161.1	PHI: 267	179/627 (28.55)	4e-67	MLT1	AAD51594	Candida albicans	5476	Reduced virulence
EVM0002780.1	PHI: 2920	401/572 (70.10)	0	FET3-1	E3QRA4	Colletotrichum graminicola	31870	Reduced virulence
EVM0012860.1	PHI: 55	54/226 (23.89)	4e-10	PKS1	AAB08104	Cochliobolus heterostrophus	5016	Reduced virulence
EVM0009999.1	PHI: 404	102/358 (28.49)	3e-44	PTH11	AAD30436	Magnaporthe oryzae	318829	Reduced virulence
EVM0000036.2	PHI: 2994	151/609 (24.79)	9e-27	MGG_06355.6	G4N7V2	Magnaporthe oryzae	148305	Reduced virulence
EVM0000830.1	PHI: 2654	51/163 (31.29)	1e-09	DUR1,2	Q59VF3	Candida albicans	5476	Reduced virulence
EVM0000415.3	PHI: 890	81/367 (22.07)	2e-06	MGG_07015	EDJ98043	Magnaporthe oryzae	318829	Reduced virulence
EVM0002688.1	PHI: 2710	287/400 (71.75)	0	mepB	H8ZZ79	Colletotrichum gloeosporioides	474922	Reduced virulence
EVM0009063.1	PHI: 243	275/656 (41.92)	2e-162	CHIP6	AAD00894	Colletotrichum gloeosporioides	5457	Reduced virulence
EVM0012211.1	PHI: 105	232/567 (40.92)	4e-136	PLB1	AAC61890	Candida albicans	5476	Reduced virulence
EVM0006176.1	PHI: 2968	118/487 (24.23)	2e-46	Hxs1	J9VQA5	Cryptococcus neoformans	5207	Reduced virulence
EVM0011759.1	PHI: 2968	121/470 (25.74)	1e-35	Hxs1	J9VQA5	Cryptococcus neoformans	5207	Reduced virulence
EVM0014361.1	PHI: 3005	96/195 (49.23)	2e-62	ClpP	P63786	Staphylococcus aureus	1280	Reduced virulence
EVM0007789.1	PHI: 2608	36/116 (31.03)	2e-09	ACRTS2	F8R4Y0	Alternaria alternata	5599	Reduced virulence
EVM0008669.1	PHI: 2638	449/603 (74.46)	0	Ilv3A	Q4X099	Aspergillus fumigatus	746128	Reduced virulence
EVM0005314.1	PHI: 465	133/349 (38.11)	7e-63	KIN2	AAB63337	Ustilago maydis	5270	Reduced virulence
EVM0010553.1	PHI: 812	94/381 (24.67)	3e-17	MGG_10702	EDJ94108	Magnaporthe oryzae	318829	Reduced virulence
EVM0003444.1	PHI: 441	44/178 (24.72)	1e-11	BTP1	CAE55153	Botrytis cinerea	40559	Reduced virulence
EVM0014252.1	PHI: 812	107/319 (33.54)	3e-53	MGG_10702	EDJ94108	Magnaporthe oryzae	318829	Reduced virulence
EVM0008426.1	PHI: 1200	76/275 (27.64)	4e-17	(Gsk3)	I1RT36	Gibberella zeae (related: Fusarium graminearum)	5518	Reduced virulence
EVM0008090.1	PHI: 2563	51/193 (26.42)	1e-15	DPP3	Q5AH74	Candida albicans	5476	Reduced virulence
EVM0015164.1	PHI: 2808	400/540 (74.07)	0	gas1	Q2KN79	Fusarium oxysporum f. sp. Lycopersici	59765	Reduced virulence
EVM0001240.1	PHI: 211	74/288 (25.69)	4e-21	CaTUP1	AAB63195	Candida albicans	5476	Reduced virulence
EVM0004873.1	PHI: 364	111/281 (39.50)	2e-55	MIT1	EAK95175	Candida albicans	5476	Reduced virulence
EVM0015266.1	PHI: 2834	60/156 (38.46)	1e-28	LAM1	C3PTB1	Cochliobolus heterostrophus	5016	Reduced virulence
EVM0011104.1	PHI: 404	62/264 (23.48)	4e-24	PTH11	AAD30436	Magnaporthe oryzae	318829	Reduced virulence
EVM0003599.1	PHI: 1209	92/329 (27.96)	8e-30	FGSG_04770	I1RLH1	Gibberella zeae (related: Fusarium graminearum)	5518	Reduced virulence
EVM0001681.1	PHI: 800	93/388 (23.97)	6e-13	MGG_13324	EDK00897	Magnaporthe oryzae	318829	Reduced virulence
EVM0011482.1	PHI: 2968	136/472 (28.81)	2e-58	Hxs1	J9VQA5	Cryptococcus neoformans	5207	Reduced virulence
EVM0000174.1	PHI: 2968	136/491 (27.70)	3e-46	Hxs1	J9VQA5	Cryptococcus neoformans	5207	Reduced virulence
EVM0000599.1	PHI: 2130	178/415 (42.89)	1e-90	MoHox4	MGG_06285	Magnaporthe oryzae (related: Magnaporthe grisea)	148305	Reduced virulence
EVM0000321.1	PHI: 2395	29/109 (26.61)	4e-07	GzSYN1	I1RBM2	Gibberella zeae (related: Fusarium graminearum)	5518	Reduced virulence
EVM0006171.1	PHI: 2640	52/140 (37.14)	9e-21	CNB1	C4XXN5	Candida lusitaniae	36911	Reduced virulence
EVM0009242.1	PHI: 200	450/466 (96.57)	0	ARG1	BAB40769	Fusarium oxysporum	5507	Reduced virulence
EVM0012276.1	PHI: 346	273/507 (53.85)	1e-174	CRU1	AAN10186	Ustilago maydis	5270	Reduced virulence
EVM0004908.1	PHI: 2911	479/610 (78.52)	0	Ss-pth2	A7F6V9	Sclerotinia sclerotiorum	5180	Reduced virulence
EVM0006459.1	PHI: 443	412/446 (92.38)	0	CBL1	FG01932	Fusarium graminearum	5518	Reduced virulence
EVM0012849.1	PHI: 860	278/378 (73.54)	0	MSP1	AAX07670	Magnaporthe oryzae	318829	Reduced virulence
EVM0004452.1	PHI: 259	103/457 (22.54)	4e-11	GPI7	AAL83897	Candida albicans	5476	Reduced virulence
EVM0009147.1	PHI: 2981	807/877 (92.02)	0	Ctf1	A6N6J8	Fusarium oxysporum f. sp. Lycopersici	59765	Reduced virulence
EVM0009058.1	PHI: 2301	511/753 (67.86)	0	CHS7	EU935590	Magnaporthe oryzae (related: Magnaporthe grisea)	148305	Reduced virulence
EVM0015316.1	PHI: 2058	137/517 (26.50)	4e-37	LHS1	ABS87374	Magnaporthe oryzae (related: Magnaporthe grisea)	148305	Reduced virulence
EVM0000976.1	PHI: 228	114/423 (26.95)	2e-20	PLB1	AAF65220	Cryptococcus neoformans	5207	Reduced virulence
EVM0006637.1	PHI: 438	89/310 (28.71)	2e-22	BcBOT1_(related:_CND5)	AAQ16576	Botrytis cinerea	40559	Reduced virulence
EVM0001471.1	PHI: 2654	57/172 (33.14)	4e-07	DUR1,2	Q59VF3	Candida albicans	5476	Reduced virulence
EVM0008668.1	PHI: 2358	209/506 (41.30)	8e-112	PLD	Q4WZL4	Aspergillus fumigatus	746128	Reduced virulence
EVM0000538.1	PHI: 2570	259/489 (52.97)	4e-179	CYB2	Q6FM61	Candida glabrata	5478	Reduced virulence
EVM0011564.1	PHI: 97	1113/2078 (53.56)	0	TOXC	AAC62818	Cochliobolus carbonum	5017	Reduced virulence
EVM0002944.1	PHI: 26	190/470 (40.43)	2e-117	CaMDR1	CAA37820	Candida albicans	5476	Reduced virulence
EVM0006123.1	PHI: 1464	136/182 (74.73)	2e-95	GzCCAAT004	I1RMV4	Gibberella zeae (related: Fusarium graminearum)	5518	Reduced virulence
EVM0008986.1	PHI: 286	382/751 (50.87)	0	CLC-A	AAO73005	Cryptococcus neoformans	5207	Reduced virulence
EVM0005403.1	PHI: 504	215/363 (59.23)	1e-149	LEU2	CAA42366	Saccharomyces cerevisiae	4932	Reduced virulence
EVM0012971.1	PHI: 1296	558/660 (84.55)	0	GzAPSES004	I1S0Z2	Gibberella zeae (related: Fusarium graminearum)	5518	Reduced virulence
EVM0015189.1	PHI: 2968	158/530 (29.81)	4e-65	Hxs1	J9VQA5	Cryptococcus neoformans	5207	Reduced virulence
EVM0000937.1	PHI: 2700	284/589 (48.22)	0	lac2	J7MF98	Colletotrichum orbiculare	5465	Reduced virulence
EVM0013424.1	PHI: 885	255/567 (44.97)	1e-114	MGG_02240	EDJ98842	Magnaporthe oryzae	318829	Reduced virulence
EVM0002744.1	PHI: 2208	184/338 (54.44)	2e-127	endo-1,4-beta-xylanase_[GH10_family]	MGG_05464	Magnaporthe oryzae (related: Magnaporthe grisea)	148305	Reduced virulence
EVM0013487.1	PHI: 59	32/118 (27.12)	1e-05	THR1	BAA18962	Colletotrichum lagenarium	5462	Reduced virulence
EVM0009839.1	PHI: 2654	63/193 (32.64)	4e-11	DUR1,2	Q59VF3	Candida albicans	5476	Reduced virulence
EVM0014216.1	PHI: 2968	129/482 (26.76)	2e-45	Hxs1	J9VQA5	Cryptococcus neoformans	5207	Reduced virulence
EVM0011736.1	PHI: 812	83/362 (22.93)	1e-18	MGG_10702	EDJ94108	Magnaporthe oryzae	318829	Reduced virulence
EVM0003488.1	PHI: 26	51/153 (33.33)	7e-19	CaMDR1	CAA37820	Candida albicans	5476	Reduced virulence
EVM0014723.1	PHI: 2174	71/264 (26.89)	9e-12	NMR2	MGG_02860	Magnaporthe oryzae (related: Magnaporthe grisea)	148305	Reduced virulence
EVM0005193.1	PHI: 796	89/214 (41.59)	2e-41	MGG_02423	EDJ98620	Magnaporthe oryzae	318829	Reduced virulence
EVM0015292.1	PHI: 306	300/625 (48.00)	0	KEX2	AAB80929	Candida albicans	5476	Reduced virulence
EVM0001200.1	PHI: 2411	210/365 (57.53)	3e-138	Ss-ggt1	A7F946	Sclerotinia sclerotiorum	5180	Reduced virulence
EVM0011451.1	PHI: 2654	66/203 (32.51)	2e-18	DUR1,2	Q59VF3	Candida albicans	5476	Reduced virulence
EVM0012740.1	PHI: 443	82/350 (23.43)	6e-19	CBL1	FG01932	Fusarium graminearum	5518	Reduced virulence
EVM0013094.1	PHI: 2147	159/320 (49.69)	7e-102	Erl1	EHA46510.1	Magnaporthe oryzae (related: Magnaporthe grisea)	148305	Reduced virulence
EVM0012206.1	PHI: 2654	48/161 (29.81)	3e-11	DUR1,2	Q59VF3	Candida albicans	5476	Reduced virulence
EVM0003436.1	PHI: 419	140/323 (43.34)	9e-81	CSH1	AAP93915	Candida albicans	5476	Reduced virulence
EVM0006648.1	PHI: 2240	99/377 (26.26)	3e-33	Srt1	Q4PBY9	Ustilago maydis	5270	Reduced virulence
EVM0010243.1	PHI: 2968	130/489 (26.58)	1e-40	Hxs1	J9VQA5	Cryptococcus neoformans	5207	Reduced virulence
EVM0001560.1	PHI: 812	123/358 (34.36)	9e-60	MGG_10702	EDJ94108	Magnaporthe oryzae	318829	Reduced virulence
EVM0005901.1	PHI: 1050	80/286 (27.97)	2e-12	CTB8	ABK64185	Cercospora nicotianae	29003	Reduced virulence
EVM0002846.1	PHI: 2240	55/216 (25.46)	1e-12	Srt1	Q4PBY9	Ustilago maydis	5270	Reduced virulence
EVM0003890.1	PHI: 881	83/236 (35.17)	1e-27	MGG_04556	EDJ96020	Magnaporthe oryzae	318829	Reduced virulence
EVM0011870.1	PHI: 112	166/477 (34.80)	6e-93	MAK1	AAC49410	Nectria haematococca (related: Fusarium solani)	140110	Reduced virulence
EVM0005165.1	PHI: 1051	146/377 (38.73)	5e-81	CTB3	ABC79591	Cercospora nicotianae	29003	Reduced virulence
EVM0005585.1	PHI: 101	817/1920 (42.55)	0	ALB1	AAC39471	Aspergillus fumigatus	5085	Reduced virulence
EVM0002798.1	PHI: 1006	973/1161 (83.81)	0	HMR1	I1RXX1	Fusarium graminearum	5518	Reduced virulence
EVM0014835.1	PHI: 2175	66/254 (25.98)	1e-07	NMR3	MGG_09705	Magnaporthe oryzae (related: Magnaporthe grisea)	148305	Reduced virulence
EVM0002587.1	PHI: 1047	84/242 (34.71)	7e-43	CTB6	ABK64183	Cercospora nicotianae	29003	Reduced virulence
EVM0007555.1	PHI: 419	53/219 (24.20)	8e-08	CSH1	AAP93915	Candida albicans	5476	Reduced virulence
EVM0008479.1	PHI: 1047	68/231 (29.44)	9e-15	CTB6	ABK64183	Cercospora nicotianae	29003	Reduced virulence
EVM0012215.1	PHI: 2968	135/505 (26.73)	4e-62	Hxs1	J9VQA5	Cryptococcus neoformans	5207	Reduced virulence
EVM0011532.1	PHI: 1046	65/221 (29.41)	3e-24	CTB5	ABK64182	Cercospora nicotianae	29003	Reduced virulence
EVM0001307.1	PHI: 881	176/337 (52.23)	7e-123	MGG_04556	EDJ96020	Magnaporthe oryzae	318829	Reduced virulence
EVM0009015.1	PHI: 2644	27/97 (27.84)	5e-08	thioredoxin_1	P0AA28	Salmonella enterica serovar Typhimurium	90371	Reduced virulence
EVM0012394.1	PHI: 440	300/1008 (29.76)	7e-106	PMR1	CAB87245	Candida albicans	5476	Reduced virulence
EVM0011679.1	PHI: 404	107/375 (28.53)	4e-40	PTH11	AAD30436	Magnaporthe oryzae	318829	Reduced virulence
EVM0001265.1	PHI: 1046	81/267 (30.34)	8e-33	CTB5	ABK64182	Cercospora nicotianae	29003	Reduced virulence
EVM0007640.1	PHI: 441	72/314 (22.93)	1e-08	BTP1	CAE55153	Botrytis cinerea	40559	Reduced virulence
EVM0002993.2	PHI: 441	73/236 (30.93)	1e-19	BTP1	CAE55153	Botrytis cinerea	40559	Reduced virulence
EVM0007494.1	PHI: 211	52/186 (27.96)	9e-12	CaTUP1	AAB63195	Candida albicans	5476	Reduced virulence
EVM0010229.1	PHI: 465	136/335 (40.60)	7e-60	KIN2	AAB63337	Ustilago maydis	5270	Reduced virulence
EVM0010845.1	PHI: 2835	45/164 (27.44)	6e-10	RED2	C3JXE8	Cochliobolus heterostrophus	5016	Reduced virulence
EVM0011944.1	PHI: 106	221/460 (48.04)	1e-140	CAT1	AAC39448	Candida albicans	5476	Reduced virulence
EVM0009608.1	PHI: 469	84/321 (26.17)	4e-09	TOXG	AAD47837	Cochliobolus carbonum	5017	Reduced virulence
EVM0011621.1	PHI: 419	81/319 (25.39)	2e-22	CSH1	AAP93915	Candida albicans	5476	Reduced virulence
EVM0014798.1	PHI: 784	56/178 (31.46)	2e-21	MGG_00056	EDK03390	Magnaporthe oryzae	318829	Reduced virulence
EVM0006869.1	PHI: 2240	113/449 (25.17)	4e-35	Srt1	Q4PBY9	Ustilago maydis	5270	Reduced virulence
EVM0006016.1	PHI: 404	17/65 (26.15)	1e-05	PTH11	AAD30436	Magnaporthe oryzae	318829	Reduced virulence
EVM0009723.1	PHI: 2654	63/236 (26.69)	1e-06	DUR1,2	Q59VF3	Candida albicans	5476	Reduced virulence
EVM0008064.1	PHI: 267	218/644 (33.85)	2e-93	MLT1	AAD51594	Candida albicans	5476	Reduced virulence
EVM0012552.1	PHI: 784	60/225 (26.67)	3e-11	MGG_00056	EDK03390	Magnaporthe oryzae	318829	Reduced virulence
EVM0000380.1	PHI: 2175	123/314 (39.17)	8e-54	NMR3	MGG_09705	Magnaporthe oryzae (related: Magnaporthe grisea)	148305	Reduced virulence
EVM0009991.1	PHI: 598	117/308 (37.99)	1e-52	THIOL	ABB55459	Leptosphaeria maculans	5022	Reduced virulence
EVM0007320.1	PHI: 438	121/487 (24.85)	2e-39	BcBOT1_(related:_CND5)	AAQ16576	Botrytis cinerea	40559	Reduced virulence
EVM0006638.1	PHI: 2240	114/456 (25.00)	5e-40	Srt1	Q4PBY9	Ustilago maydis	5270	Reduced virulence
EVM0006106.1	PHI: 2240	129/449 (28.73)	7e-44	Srt1	Q4PBY9	Ustilago maydis	5270	Reduced virulence
EVM0013193.1	PHI: 2920	328/557 (58.89)	0	FET3-1	E3QRA4	Colletotrichum graminicola	31870	Reduced virulence
EVM0000216.1	PHI: 440	212/756 (28.04)	7e-70	PMR1	CAB87245	Candida albicans	5476	Reduced virulence
EVM0006518.1	PHI: 513	187/461 (40.56)	3e-112	ARN1_(related:_SIT1)	EAK97011	Candida albicans	5476	Reduced virulence
EVM0010422.1	PHI: 199	246/647 (38.02)	2e-144	AOX1	AAF82788	Cladosporium fulvum	5499	Reduced virulence
EVM0009964.1	PHI: 784	62/196 (31.63)	3e-16	MGG_00056	EDK03390	Magnaporthe oryzae	318829	Reduced virulence
EVM0000559.1	PHI: 2175	27/60 (45.00)	5e-06	NMR3	MGG_09705	Magnaporthe oryzae (related: Magnaporthe grisea)	148305	Reduced virulence
EVM0003189.1	PHI: 438	97/393 (24.68)	3e-26	BcBOT1_(related:_CND5)	AAQ16576	Botrytis cinerea	40559	Reduced virulence
EVM0006096.1	PHI: 881	64/235 (27.23)	2e-14	MGG_04556	EDJ96020	Magnaporthe oryzae	318829	Reduced virulence
EVM0004666.1	PHI: 225	72/239 (30.13)	1e-23	PEP5	AAK16922	Nectria haematococca (related: Fusarium solani)	140110	Reduced virulence
EVM0011721.1	PHI: 2654	63/213 (29.58)	2e-10	DUR1,2	Q59VF3	Candida albicans	5476	Reduced virulence
EVM0004349.1	PHI: 2968	118/471 (25.05)	3e-34	Hxs1	J9VQA5	Cryptococcus neoformans	5207	Reduced virulence
EVM0000879.1	PHI: 2968	134/519 (25.82)	4e-44	Hxs1	J9VQA5	Cryptococcus neoformans	5207	Reduced virulence
EVM0012002.1	PHI: 404	44/181 (24.31)	4e-09	PTH11	AAD30436	Magnaporthe oryzae	318829	Reduced virulence
EVM0013486.1	PHI: 881	59/183 (32.24)	7e-24	MGG_04556	EDJ96020	Magnaporthe oryzae	318829	Reduced virulence
EVM0007396.1	PHI: 2240	138/502 (27.49)	1e-45	Srt1	Q4PBY9	Ustilago maydis	5270	Reduced virulence
EVM0010514.1	PHI: 2170	73/321 (22.74)	7e-09	Conserved_hypothetical_protein	MGG_09312	Magnaporthe oryzae (related: Magnaporthe grisea)	148305	Reduced virulence
EVM0000028.1	PHI: 404	74/273 (27.11)	2e-22	PTH11	AAD30436	Magnaporthe oryzae	318829	Reduced virulence
EVM0001103.1	PHI: 2920	149/547 (27.24)	6e-34	FET3-1	E3QRA4	Colletotrichum graminicola	31870	Reduced virulence
EVM0013691.1	PHI: 784	212/286 (74.13)	5e-152	MGG_00056	EDK03390	Magnaporthe oryzae	318829	Reduced virulence
EVM0005904.1	PHI: 2034	61/258 (23.64)	8e-09	MFP1	G4MZY1	Magnaporthe oryzae (related: Magnaporthe grisea)	148305	Reduced virulence
EVM0011138.1	PHI: 438	52/157 (33.12)	3e-22	BcBOT1_(related:_CND5)	AAQ16576	Botrytis cinerea	40559	Reduced virulence
EVM0003984.1	PHI: 881	85/235 (36.17)	2e-34	MGG_04556	EDJ96020	Magnaporthe oryzae	318829	Reduced virulence
EVM0014514.1	PHI: 438	123/445 (27.64)	7e-39	BcBOT1_(related:_CND5)	AAQ16576	Botrytis cinerea	40559	Reduced virulence
EVM0010032.1	PHI: 2654	122/470 (25.96)	1e-13	DUR1,2	Q59VF3	Candida albicans	5476	Reduced virulence
EVM0007108.1	PHI: 261	174/511 (34.05)	7e-87	ICL1	AAM89498	Leptosphaeria maculans	5022	Reduced virulence
EVM0014649.1	PHI: 511	123/547 (22.49)	4e-13	CaNAG4	EAK93098	Candida albicans	5476	Reduced virulence
EVM0009216.1	PHI: 2654	53/180 (29.44)	1e-10	DUR1,2	Q59VF3	Candida albicans	5476	Reduced virulence
EVM0008223.1	PHI: 2968	138/500 (27.60)	8e-46	Hxs1	J9VQA5	Cryptococcus neoformans	5207	Reduced virulence
EVM0007936.1	PHI: 206	117/231 (50.65)	2e-73	CaNAG1	BAB43821	Candida albicans	5476	Reduced virulence
EVM0005827.1	PHI: 207	161/428 (37.62)	1e-84	CaNAG2	BAB43813	Candida albicans	5476	Reduced virulence
EVM0005704.1	PHI: 217	89/293 (30.38)	7e-32	HXK1	EAK93243	Candida albicans	5476	Reduced virulence
EVM0002963.1	PHI: 2976	230/709 (32.44)	7e-124	CgOPT1	C6ZRH8	Colletotrichum gloeosporioides f. sp. aeschynomenes	29905	Reduced virulence
EVM0001660.1	PHI: 2837	77/237 (32.49)	1e-38	OXI1	D2SZX7	Cochliobolus heterostrophus	5016	Reduced virulence
EVM0014332.1	PHI: 2976	197/724 (27.21)	4e-71	CgOPT1	C6ZRH8	Colletotrichum gloeosporioides f. sp. aeschynomenes	29905	Reduced virulence
EVM0015064.1	PHI: 441	76/342 (22.22)	1e-11	BTP1	CAE55153	Botrytis cinerea	40559	Reduced virulence
EVM0009951.1	PHI: 2511	1420/3556 (39.93)	0	Pes1	Q4WT66	Aspergillus fumigatus	746128	Reduced virulence
EVM0013135.1	PHI: 267	388/1516 (25.59)	2e-114	MLT1	AAD51594	Candida albicans	5476	Reduced virulence
EVM0001602.1	PHI: 2171	100/423 (23.64)	2e-25	Peroxisomal_copper_amine_oxidase	MGG_02681	Magnaporthe oryzae (related: Magnaporthe grisea)	148305	Reduced virulence
EVM0002732.1	PHI: 2838	59/253 (23.32)	7e-14	TOX9	D2SZX8	Cochliobolus heterostrophus	5016	Reduced virulence
EVM0008571.1	PHI: 2968	108/450 (24.00)	2e-25	Hxs1	J9VQA5	Cryptococcus neoformans	5207	Reduced virulence
EVM0010510.1	PHI: 2968	106/508 (20.87)	2e-17	Hxs1	J9VQA5	Cryptococcus neoformans	5207	Reduced virulence
EVM0002073.1	PHI: 2959	157/325 (48.31)	2e-88	mdh	C5BF98	Edwardsiella ictaluri	67780	Reduced virulence
EVM0012851.1	PHI: 225	94/243 (38.68)	2e-45	PEP5	AAK16922	Nectria haematococca (related: Fusarium solani)	140110	Reduced virulence
EVM0000866.1	PHI: 1051	112/440 (25.45)	8e-21	CTB3	ABC79591	Cercospora nicotianae	29003	Reduced virulence
EVM0004636.1	PHI: 1046	58/182 (31.87)	8e-22	CTB5	ABK64182	Cercospora nicotianae	29003	Reduced virulence
EVM0009960.1	PHI: 438	64/185 (34.59)	7e-26	BcBOT1_(related:_CND5)	AAQ16576	Botrytis cinerea	40559	Reduced virulence
EVM0008349.1	PHI: 2693	1014/1549 (65.46)	0	GcABC-G1	F0XP73	Grosmannia clavigera	226899	Reduced virulence
EVM0010663.1	PHI: 225	94/243 (38.68)	1e-42	PEP5	AAK16922	Nectria haematococca (related: Fusarium solani)	140110	Reduced virulence
EVM0000399.1	PHI: 2570	200/475 (42.11)	1e-115	CYB2	Q6FM61	Candida glabrata	5478	Reduced virulence
EVM0001339.1	PHI: 223	179/305 (58.69)	5e-128	PEP1	AAK11166	Nectria haematococca (related: Fusarium solani)	140110	Reduced virulence
EVM0000718.1	PHI: 2968	110/413 (26.63)	3e-23	Hxs1	J9VQA5	Cryptococcus neoformans	5207	Reduced virulence
EVM0007178.1	PHI: 2034	92/304 (30.26)	4e-29	MFP1	G4MZY1	Magnaporthe oryzae (related: Magnaporthe grisea)	148305	Reduced virulence
EVM0015216.1	PHI: 2240	129/474 (27.22)	4e-38	Srt1	Q4PBY9	Ustilago maydis	5270	Reduced virulence
EVM0008045.1	PHI: 404	57/232 (24.57)	9e-15	PTH11	AAD30436	Magnaporthe oryzae	318829	Reduced virulence
EVM0013560.1	PHI: 2968	121/480 (25.21)	4e-25	Hxs1	J9VQA5	Cryptococcus neoformans	5207	Reduced virulence
EVM0001587.1	PHI: 2968	149/501 (29.74)	1e-64	Hxs1	J9VQA5	Cryptococcus neoformans	5207	Reduced virulence
EVM0006390.1	PHI: 1209	70/200 (35.00)	2e-22	FGSG_04770	I1RLH1	Gibberella zeae (related: Fusarium graminearum)	5518	Reduced virulence
EVM0004218.1	PHI: 2309	424/595 (71.26)	0	BcatrB	Q9UW03	Botrytis cinerea	40559	Reduced virulence
EVM0006037.1	PHI: 2174	26/82 (31.71)	7e-07	NMR2	MGG_02860	Magnaporthe oryzae (related: Magnaporthe grisea)	148305	Reduced virulence
EVM0004764.1	PHI: 55	78/341 (22.87)	3e-16	PKS1	AAB08104	Cochliobolus heterostrophus	5016	Reduced virulence
EVM0005949.1	PHI: 812	116/377 (30.77)	2e-48	MGG_10702	EDJ94108	Magnaporthe oryzae	318829	Reduced virulence
EVM0005749.1	PHI: 881	88/257 (34.24)	3e-35	MGG_04556	EDJ96020	Magnaporthe oryzae	318829	Reduced virulence
EVM0000511.1	PHI: 2930	174/678 (25.66)	3e-51	ctf2	J9MFF7	Fusarium oxysporum f. sp. Lycopersici	59765	Reduced virulence
EVM0008662.1	PHI: 2034	63/205 (30.73)	2e-17	MFP1	G4MZY1	Magnaporthe oryzae (related: Magnaporthe grisea)	148305	Reduced virulence
EVM0013977.1	PHI: 598	157/359 (43.73)	1e-88	THIOL	ABB55459	Leptosphaeria maculans	5022	Reduced virulence
EVM0010751.1	PHI: 881	106/359 (29.53)	5e-34	MGG_04556	EDJ96020	Magnaporthe oryzae	318829	Reduced virulence
EVM0004208.1	PHI: 1047	103/355 (29.01)	2e-37	CTB6	ABK64183	Cercospora nicotianae	29003	Reduced virulence
EVM0000430.1	PHI: 2034	60/183 (32.79)	5e-17	MFP1	G4MZY1	Magnaporthe oryzae (related: Magnaporthe grisea)	148305	Reduced virulence
EVM0012417.1	PHI: 350	46/104 (44.23)	2e-17	EMP1	AAR06609	Magnaporthe oryzae	318829	Reduced virulence
EVM0004832.1	PHI: 2412	52/198 (26.26)	3e-06	lipA	B9VSG8	Xanthomonas campestris	339	Reduced virulence
EVM0004512.1	PHI: 2654	58/168 (34.52)	1e-10	DUR1,2	Q59VF3	Candida albicans	5476	Reduced virulence
EVM0009539.1	PHI: 199	188/656 (28.66)	3e-55	AOX1	AAF82788	Cladosporium fulvum	5499	Reduced virulence
EVM0014923.1	PHI: 404	60/215 (27.91)	1e-22	PTH11	AAD30436	Magnaporthe oryzae	318829	Reduced virulence
EVM0006082.1	PHI: 1047	123/346 (35.55)	1e-68	CTB6	ABK64183	Cercospora nicotianae	29003	Reduced virulence
EVM0003930.1	PHI: 2322	43/146 (29.45)	2e-06	SidH	Q4WF54	Aspergillus fumigatus	746128	Reduced virulence
EVM0002874.1	PHI: 1047	62/210 (29.52)	8e-18	CTB6	ABK64183	Cercospora nicotianae	29003	Reduced virulence
EVM0007253.1	PHI: 1933	112/410 (27.32)	9e-38	GzZC248	I1RC73	Gibberella zeae (related: Fusarium graminearum)	5518	Reduced virulence
EVM0002461.1	PHI: 2034	420/864 (48.61)	0	MFP1	G4MZY1	Magnaporthe oryzae (related: Magnaporthe grisea)	148305	Reduced virulence
EVM0013826.1	PHI: 881	98/313 (31.31)	4e-32	MGG_04556	EDJ96020	Magnaporthe oryzae	318829	Reduced virulence
EVM0004150.1	PHI: 2968	140/486 (28.81)	3e-51	Hxs1	J9VQA5	Cryptococcus neoformans	5207	Reduced virulence
EVM0012401.1	PHI: 2968	130/475 (27.37)	1e-42	Hxs1	J9VQA5	Cryptococcus neoformans	5207	Reduced virulence
EVM0000773.1	PHI: 2728	138/495 (27.88)	2e-37	FgERG4	FGSG_10003.3	Fusarium graminearum	5518	Reduced virulence
EVM0000577.1	PHI: 112	155/413 (37.53)	5e-78	MAK1	AAC49410	Nectria haematococca (related: Fusarium solani)	140110	Reduced virulence
EVM0007511.1	PHI: 2968	128/443 (28.89)	3e-51	Hxs1	J9VQA5	Cryptococcus neoformans	5207	Reduced virulence
EVM0008626.1	PHI: 2837	109/223 (48.88)	5e-71	OXI1	D2SZX7	Cochliobolus heterostrophus	5016	Reduced virulence
EVM0009607.1	PHI: 2644	33/96 (34.38)	3e-16	thioredoxin_1	P0AA28	Salmonella enterica serovar Typhimurium	90371	Reduced virulence
EVM0013259.1	PHI: 510	167/516 (32.36)	1e-75	CaNAG3	EAK93097	Candida albicans	5476	Reduced virulence
EVM0015034.1	PHI: 1046	125/465 (26.88)	7e-44	CTB5	ABK64182	Cercospora nicotianae	29003	Reduced virulence
EVM0005957.1	PHI: 2693	992/1448 (68.51)	0	GcABC-G1	F0XP73	Grosmannia clavigera	226899	Reduced virulence
EVM0000033.1	PHI: 2171	331/700 (47.29)	0	Peroxisomal_copper_amine_oxidase	MGG_02681	Magnaporthe oryzae (related: Magnaporthe grisea)	148305	Reduced virulence
EVM0004083.2	PHI: 438	92/403 (22.83)	3e-22	BcBOT1_(related:_CND5)	AAQ16576	Botrytis cinerea	40559	Reduced virulence
EVM0003816.1	PHI: 511	153/491 (31.16)	2e-62	CaNAG4	EAK93098	Candida albicans	5476	Reduced virulence
EVM0005367.1	PHI: 438	127/505 (25.15)	1e-35	BcBOT1_(related:_CND5)	AAQ16576	Botrytis cinerea	40559	Reduced virulence
EVM0003971.1	PHI: 1046	64/208 (30.77)	2e-21	CTB5	ABK64182	Cercospora nicotianae	29003	Reduced virulence
EVM0008083.1	PHI: 438	124/433 (28.64)	1e-40	BcBOT1_(related:_CND5)	AAQ16576	Botrytis cinerea	40559	Reduced virulence
EVM0014434.1	PHI: 262	91/217 (41.94)	2e-56	MAD2	EAK94586	Candida albicans	5476	Reduced virulence
EVM0001061.1	PHI: 2968	163/474 (34.39)	4e-98	Hxs1	J9VQA5	Cryptococcus neoformans	5207	Reduced virulence
EVM0013180.1	PHI: 815	439/832 (52.76)	0	MGG_04685	EDJ95941	Magnaporthe oryzae	318829	Reduced virulence
EVM0007739.1	PHI: 2601	78/281 (27.76)	2e-27	Oligopeptidase B	AAC80228	Trypanosoma cruzi	5693	Reduced virulence
EVM0006364.1	PHI: 1917	23/44 (52.27)	1e-08	GzZC232	I1RSE9	Gibberella zeae (related: Fusarium graminearum)	5518	Reduced virulence
EVM0007896.1	PHI: 881	54/221 (24.43)	1e-06	MGG_04556	EDJ96020	Magnaporthe oryzae	318829	Reduced virulence
EVM0005960.1	PHI: 812	106/278 (38.13)	1e-56	MGG_10702	EDJ94108	Magnaporthe oryzae	318829	Reduced virulence
EVM0011250.1	PHI: 2034	36/126 (28.57)	1e-12	MFP1	G4MZY1	Magnaporthe oryzae (related: Magnaporthe grisea)	148305	Reduced virulence
EVM0014842.1	PHI: 2399	130/224 (58.04)	5e-73	Fgp1	I1S5P3	Gibberella zeae (related: Fusarium graminearum)	5518	Reduced virulence
EVM0013970.1	PHI: 2959	153/326 (46.93)	1e-83	mdh	C5BF98	Edwardsiella ictaluri	67780	Reduced virulence
EVM0009818.1	PHI: 259	328/920 (35.65)	7e-171	GPI7	AAL83897	Candida albicans	5476	Reduced virulence
EVM0004141.1	PHI: 1166	515/632 (81.49)	0	ATG15	I1RFN8	Gibberella zeae (related: Fusarium graminearum)	5518	Reduced virulence
EVM0007139.1	PHI: 1441	833/996 (83.63)	0	GzDDT	I1RFP4	Gibberella zeae (related: Fusarium graminearum)	5518	Reduced virulence
EVM0010843.1	PHI: 2821	163/492 (33.13)	9e-80	SNF2	Q5ALP9	Candida albicans	5476	Reduced virulence
EVM0011151.1	PHI: 812	93/367 (25.34)	4e-18	MGG_10702	EDJ94108	Magnaporthe oryzae	318829	Reduced virulence
EVM0006556.1	PHI: 488	52/154 (33.77)	2e-24	IRS4	EAK93583	Candida albicans	5476	Reduced virulence
EVM0006300.1	PHI: 280	66/294 (22.45)	3e-06	CCN1	AAG36938	Cryptococcus neoformans	5207	Reduced virulence
EVM0000302.1	PHI: 404	57/245 (23.27)	1e-08	PTH11	AAD30436	Magnaporthe oryzae	318829	Reduced virulence
EVM0015093.1	PHI: 2240	129/509 (25.34)	5e-40	Srt1	Q4PBY9	Ustilago maydis	5270	Reduced virulence
EVM0008698.1	PHI: 144	118/367 (32.15)	6e-57	CHT42	AAC05829	Trichoderma virens	29875	Reduced virulence
EVM0009833.2	PHI: 1366	357/419 (85.20)	0	GzCON7	I1RJV1	Gibberella zeae (related: Fusarium graminearum)	5518	Reduced virulence
EVM0006643.1	PHI: 2491	498/570 (87.37)	0	FgPTC1	I1RJS9	Gibberella zeae (related: Fusarium graminearum)	5518	Reduced virulence
EVM0000051.1	PHI: 441	53/225 (23.56)	8e-10	BTP1	CAE55153	Botrytis cinerea	40559	Reduced virulence
EVM0012633.1	PHI: 784	60/221 (27.15)	1e-15	MGG_00056	EDK03390	Magnaporthe oryzae	318829	Reduced virulence
EVM0009239.1	PHI: 404	59/200 (29.50)	3e-14	PTH11	AAD30436	Magnaporthe oryzae	318829	Reduced virulence
EVM0008321.1	PHI: 184	53/134 (39.55)	2e-23	RBT4	AAG09789	Candida albicans	5476	Reduced virulence
EVM0007093.1	PHI: 812	97/323 (30.03)	4e-31	MGG_10702	EDJ94108	Magnaporthe oryzae	318829	Reduced virulence
EVM0010080.1	PHI: 337	306/334 (91.62)	0	CHS7	AAT77184	Fusarium oxysporum	5507	Reduced virulence
EVM0011292.1	PHI: 2821	89/333 (26.73)	3e-21	SNF2	Q5ALP9	Candida albicans	5476	Reduced virulence
EVM0006479.1	PHI: 2644	27/74 (36.49)	4e-11	thioredoxin_1	P0AA28	Salmonella enterica serovar Typhimurium	90371	Reduced virulence
EVM0002980.1	PHI: 346	57/193 (29.53)	5e-11	CRU1	AAN10186	Ustilago maydis	5270	Reduced virulence
EVM0008282.1	PHI: 2835	43/160 (26.88)	6e-06	RED2	C3JXE8	Cochliobolus heterostrophus	5016	Reduced virulence
EVM0009941.1	PHI: 511	56/198 (28.28)	3e-13	CaNAG4	EAK93098	Candida albicans	5476	Reduced virulence
EVM0001497.1	PHI: 513	138/507 (27.22)	4e-53	ARN1_(related:_SIT1)	EAK97011	Candida albicans	5476	Reduced virulence
EVM0014228.1	PHI: 511	114/450 (25.33)	1e-28	CaNAG4	EAK93098	Candida albicans	5476	Reduced virulence
EVM0004222.1	PHI: 438	108/475 (22.74)	9e-24	BcBOT1_(related:_CND5)	AAQ16576	Botrytis cinerea	40559	Reduced virulence
EVM0009322.1	PHI: 2959	162/313 (51.76)	1e-89	mdh	C5BF98	Edwardsiella ictaluri	67780	Reduced virulence
EVM0004646.1	PHI: 806	150/251 (59.76)	2e-97	MGG_04137	EDJ99440	Magnaporthe oryzae	318829	Reduced virulence
EVM0003263.1	PHI: 339	62/157 (39.49)	3e-37	CLPT1	CAC41973	Colletotrichum lindemuthianum	290576	Reduced virulence
EVM0013744.1	PHI: 336	868/957 (90.70)	0	CHS2	AAT77182	Fusarium oxysporum	5507	Reduced virulence
EVM0009911.1	PHI: 441	79/292 (27.05)	1e-31	BTP1	CAE55153	Botrytis cinerea	40559	Reduced virulence
EVM0002259.1	PHI: 812	137/362 (37.85)	6e-78	MGG_10702	EDJ94108	Magnaporthe oryzae	318829	Reduced virulence
EVM0004522.1	PHI: 817	50/175 (28.57)	5e-18	MGG_12252	EDK03444	Magnaporthe oryzae	318829	Reduced virulence
EVM0007698.1	PHI: 26	187/471 (39.70)	1e-110	CaMDR1	CAA37820	Candida albicans	5476	Reduced virulence
EVM0004972.1	PHI: 812	80/316 (25.32)	1e-13	MGG_10702	EDJ94108	Magnaporthe oryzae	318829	Reduced virulence
EVM0001423.2	PHI: 1293	699/807 (86.62)	0	GzAPSES001	I1RK32	Gibberella zeae (related: Fusarium graminearum)	5518	Reduced virulence
EVM0010600.1	PHI: 2654	119/430 (27.67)	8e-19	DUR1,2	Q59VF3	Candida albicans	5476	Reduced virulence
EVM0006435.1	PHI: 598	161/359 (44.85)	3e-92	THIOL	ABB55459	Leptosphaeria maculans	5022	Reduced virulence
EVM0014016.1	PHI: 2643	104/374 (27.81)	6e-37	CFAS	A4HTK3	Leishmania infantum	5671	Reduced virulence
EVM0000676.1	PHI: 785	377/529 (71.27)	0	MGG_04128	EDJ99431	Magnaporthe oryzae	318829	Reduced virulence
EVM0011081.1	PHI: 280	83/376 (22.07)	2e-08	CCN1	AAG36938	Cryptococcus neoformans	5207	Reduced virulence
EVM0006560.1	PHI: 2321	84/282 (29.79)	1e-24	SidI	Q4WR83	Aspergillus fumigatus	746128	Reduced virulence
EVM0007999.1	PHI: 2825	47/169 (27.81)	4e-10	SET1	Q5ABG1	Candida albicans	5476	Reduced virulence
EVM0008525.1	PHI: 419	82/314 (26.11)	1e-19	CSH1	AAP93915	Candida albicans	5476	Reduced virulence
EVM0012234.1	PHI: 1364	529/618 (85.60)	0	GzC2H024	I1RJQ3	Gibberella zeae (related: Fusarium graminearum)	5518	Reduced virulence
EVM0011745.1	PHI: 2968	126/484 (26.03)	8e-40	Hxs1	J9VQA5	Cryptococcus neoformans	5207	Reduced virulence
EVM0009388.1	PHI: 1206	618/830 (74.46)	0	(Sp_Prp4)	I1RJM8	Gibberella zeae (related: Fusarium graminearum)	5518	Reduced virulence
EVM0006246.1	PHI: 2656	54/219 (24.66)	1e-22	pmrF	D0ZPP5	Salmonella enterica serovar Typhimurium	90371	Reduced virulence
EVM0011829.1	PHI: 2034	72/183 (39.34)	6e-27	MFP1	G4MZY1	Magnaporthe oryzae (related: Magnaporthe grisea)	148305	Reduced virulence
EVM0000102.1	PHI: 404	69/278 (24.82)	5e-13	PTH11	AAD30436	Magnaporthe oryzae	318829	Reduced virulence
EVM0009563.1	PHI: 2654	71/193 (36.79)	7e-18	DUR1,2	Q59VF3	Candida albicans	5476	Reduced virulence
EVM0009881.1	PHI: 2834	29/94 (30.85)	6e-09	LAM1	C3PTB1	Cochliobolus heterostrophus	5016	Reduced virulence
EVM0005639.1	PHI: 112	95/399 (23.81)	9e-21	MAK1	AAC49410	Nectria haematococca (related: Fusarium solani)	140110	Reduced virulence
EVM0009214.1	PHI: 2968	100/419 (23.87)	7e-15	Hxs1	J9VQA5	Cryptococcus neoformans	5207	Reduced virulence
EVM0006467.1	PHI: 465	60/198 (30.30)	1e-18	KIN2	AAB63337	Ustilago maydis	5270	Reduced virulence
EVM0002446.1	PHI: 2322	74/244 (30.33)	2e-25	SidH	Q4WF54	Aspergillus fumigatus	746128	Reduced virulence
EVM0007823.1	PHI: 404	83/279 (29.75)	1e-31	PTH11	AAD30436	Magnaporthe oryzae	318829	Reduced virulence
EVM0007730.1	PHI: 404	55/264 (20.83)	2e-16	PTH11	AAD30436	Magnaporthe oryzae	318829	Reduced virulence
EVM0015170.1	PHI: 2034	84/254 (33.07)	6e-25	MFP1	G4MZY1	Magnaporthe oryzae (related: Magnaporthe grisea)	148305	Reduced virulence
EVM0008305.1	PHI: 2968	110/470 (23.40)	5e-24	Hxs1	J9VQA5	Cryptococcus neoformans	5207	Reduced virulence
EVM0006419.1	PHI: 441	35/139 (25.18)	1e-07	BTP1	CAE55153	Botrytis cinerea	40559	Reduced virulence
EVM0007049.1	PHI: 513	151/543 (27.81)	8e-54	ARN1_(related:_SIT1)	EAK97011	Candida albicans	5476	Reduced virulence
EVM0003494.1	PHI: 612	48/208 (23.08)	6e-07	orf408	AAL20306	Salmonella enterica	216597	Reduced virulence
EVM0006011.1	PHI: 72	116/376 (30.85)	1e-32	SAP2	AAM21050	Candida albicans	5476	Reduced virulence
EVM0009476.1	PHI: 26	219/574 (38.15)	2e-121	CaMDR1	CAA37820	Candida albicans	5476	Reduced virulence
EVM0001382.1	PHI: 2643	95/284 (33.45)	7e-30	CFAS	A4HTK3	Leishmania infantum	5671	Reduced virulence
EVM0014839.1	PHI: 881	167/336 (49.70)	1e-114	MGG_04556	EDJ96020	Magnaporthe oryzae	318829	Reduced virulence
EVM0015373.1	PHI: 2644	32/101 (31.68)	4e-14	thioredoxin_1	P0AA28	Salmonella enterica serovar Typhimurium	90371	Reduced virulence
EVM0004616.1	PHI: 211	100/301 (33.22)	2e-40	CaTUP1	AAB63195	Candida albicans	5476	Reduced virulence
EVM0005106.1	PHI: 267	340/1261 (26.96)	8e-133	MLT1	AAD51594	Candida albicans	5476	Reduced virulence
EVM0011432.1	PHI: 2654	58/188 (30.85)	1e-13	DUR1,2	Q59VF3	Candida albicans	5476	Reduced virulence
EVM0009876.1	PHI: 1046	124/449 (27.62)	2e-31	CTB5	ABK64182	Cercospora nicotianae	29003	Reduced virulence
EVM0012222.1	PHI: 419	59/229 (25.76)	4e-07	CSH1	AAP93915	Candida albicans	5476	Reduced virulence
EVM0008713.1	PHI: 2654	100/393 (25.45)	3e-12	DUR1,2	Q59VF3	Candida albicans	5476	Reduced virulence
EVM0011079.1	PHI: 511	104/497 (20.93)	1e-13	CaNAG4	EAK93098	Candida albicans	5476	Reduced virulence
EVM0004858.1	PHI: 419	72/330 (21.82)	1e-07	CSH1	AAP93915	Candida albicans	5476	Reduced virulence
[truncated: 3,149 more rows]
