# Supplementary material for: Whole-Genome Sequencing and Comparative Genome Analysis of Fusarium solani-melongenae Causing Fusarium Root and Stem Rot in Sweetpotatoes
Source: Microbiol Spectr. 2022 Jul 7;10(4):e00683-22. doi: 10.1128/spectrum.00683-22 (PMC9430127; doi:10.1128/spectrum.00683-22)
Supplement: Supplemental file 7 — Supplemental material. Download spectrum.00683-22-s0007.xlsx, XLSX file, 0.1 MB [file spectrum.00683-22-s0007.xlsx]

## Sheet: sheet 1
TABLE S6 Effectors predicted in CRI 24-3
Protein IDa	GO annotation	KEGG annotation	KOG class annotation	Pfam annotation	Swissprot annotation	TrEMBL annotation	Nr annotation	CAZyme subfamilyb	Phenotype of mutantc
EVM0000126.1	Biological Process: telomere maintenance (GO:0000723); Cellular Component: polysome (GO:0005844); Biological Process: translational elongation (GO:0006414); Cellular Component: integral component of membrane (GO:0016021); Cellular Component: cytosolic ribosome (GO:0022626); Biological Process: TOR signaling (GO:0031929); Molecular Function: telomeric DNA binding (GO:0042162); Biological Process: …	K13199|0|nhe:NECHADRAFT_100237|hypothetical protein; K13199 plasminogen activator inhibitor 1 RNA-binding protein (A)	-	Stm1	Suppressor protein STM1 GN=L9634.1 OS=Saccharomyces cerevisiae (strain ATCC 204508 / S288c) PE=1 SV=3	Putative uncharacterized protein {ECO:0000313|EMBL:EEU46639.1} OS=Nectria haematococca (strain 77-13-4 / ATCC MYA-4622 / FGSC 9596 / PE=4 SV=1	hypothetical protein NECHADRAFT_100237 [Nectria haematococca mpVI 77-13-4]	-	Effector
EVM0000626.1	Biological Process: carbohydrate metabolic process (GO:0005975); Cellular Component: integral component of membrane (GO:0016021); Molecular Function: hydrolase activity (GO:0016787);	-	-	-	Probable glucan endo-1,3-beta-glucosidase eglC (Precursor) GN=eglC OS=Aspergillus oryzae (strain ATCC 42149 / RIB 40) PE=3 SV=1	Putative uncharacterized protein {ECO:0000313|EMBL:EEU34135.1} OS=Nectria haematococca (strain 77-13-4 / ATCC MYA-4622 / FGSC 9596 / PE=4 SV=1	hypothetical protein NECHADRAFT_106419 [Nectria haematococca mpVI 77-13-4]	GH17	Effector
EVM0001202.1	Cellular Component: integral component of membrane (GO:0016021); Molecular Function: oxidoreductase activity (GO:0016491); Biological Process: oxidation-reduction process (GO:0055114);	-	[PQ] -	Ferric reductase like transmembrane component	Ferric/cupric reductase transmembrane component 2 (Precursor) GN=FRE2 OS=Saccharomyces cerevisiae (strain ATCC 204508 / S288c) PE=1 SV=1	Putative uncharacterized protein {ECO:0000313|EMBL:EEU35896.1} OS=Nectria haematococca (strain 77-13-4 / ATCC MYA-4622 / FGSC 9596 / PE=4 SV=1	hypothetical protein NECHADRAFT_34876 [Nectria haematococca mpVI 77-13-4]	-	Effector
EVM0002443.1	Biological Process: activation of MAPK activity (GO:0000187); Molecular Function: protein serine/threonine kinase activity (GO:0004674); Molecular Function: MAP kinase kinase activity (GO:0004708); Molecular Function: protein tyrosine kinase activity (GO:0004713); Molecular Function: ATP binding (GO:0005524); Cellular Component: nucleus (GO:0005634); Cellular Component: cytosol (GO:0005829); Biol…	K08294|0|nhe:NECHADRAFT_68573|hypothetical protein; K08294 mitogen-activated protein kinase kinase [EC:2.7.12.2] (A)	[T] Signal transduction mechanisms	Protein kinase domain	MAP kinase kinase MKK2/SSP33 GN=MKK2 OS=Saccharomyces cerevisiae (strain ATCC 204508 / S288c) PE=1 SV=2	Predicted protein {ECO:0000313|EMBL:EEU46112.1} OS=Nectria haematococca (strain 77-13-4 / ATCC MYA-4622 / FGSC 9596 / PE=4 SV=1	predicted protein [Nectria haematococca mpVI 77-13-4]	-	Effector
EVM0002895.1	Molecular Function: metalloendopeptidase activity (GO:0004222); Cellular Component: extracellular region (GO:0005576); Biological Process: proteolysis (GO:0006508); Molecular Function: metal ion binding (GO:0046872);	-	-	Deuterolysin metalloprotease (M35) family	Neutral protease 2 homolog MGG_10927 (Precursor) GN=GLRG_10315 OS=Colletotrichum graminicola (strain M1.001 / M2 / FGSC 10212) PE=3 SV=1	Neutral protease 2 {ECO:0000256|RuleBase:RU361126} OS=Nectria haematococca (strain 77-13-4 / ATCC MYA-4622 / FGSC 9596 / PE=3 SV=1	hypothetical protein NECHADRAFT_36693 [Nectria haematococca mpVI 77-13-4]	-	Effector
EVM0002922.1	Molecular Function: hydrolase activity, hydrolyzing O-glycosyl compounds (GO:0004553); Biological Process: carbohydrate metabolic process (GO:0005975);	K01210|0|nhe:NECHADRAFT_70623|glycoside hydrolase family 17; K01210 glucan 1,3-beta-glucosidase [EC:3.2.1.58] (A)	-	Glycosyl hydrolases family 17	Glucan 1,3-beta-glucosidase (Precursor) GN=bgl2 OS=Schizosaccharomyces pombe (strain 972 / ATCC 24843) PE=2 SV=4	Glycoside hydrolase family 17 {ECO:0000313|EMBL:EEU35054.1} OS=Nectria haematococca (strain 77-13-4 / ATCC MYA-4622 / FGSC 9596 / PE=3 SV=1	glycoside hydrolase family 17 [Nectria haematococca mpVI 77-13-4]	GH17	Effector
EVM0003249.1	Molecular Function: catalytic activity (GO:0003824); Biological Process: metabolic process (GO:0008152);	-	-	Enoyl-CoA hydratase/isomerase family	-	Uncharacterized protein {ECO:0000313|EMBL:ESU12549.1, ECO:0000313|EnsemblFungi:FGSG_06457P0} OS=Gibberella zeae (strain PH-1 / ATCC MYA-4620 / FGSC 9075 / NRRL 31084) PE=4 SV=1	hypothetical protein FG06457.1 [Fusarium graminearum PH-1]	-	Effector
EVM0003279.1	Molecular Function: DNA binding (GO:0003677); Molecular Function: DNA-(apurinic or apyrimidinic site) lyase activity (GO:0003906); Cellular Component: nucleus (GO:0005634); Cellular Component: mitochondrion (GO:0005739); Biological Process: base-excision repair (GO:0006284); Molecular Function: zinc ion binding (GO:0008270); Molecular Function: double-stranded DNA 3'-5' exodeoxyribonuclease activ…	K10771|0|nhe:NECHADRAFT_74423|hypothetical protein; K10771 AP endonuclease 1 [EC:4.2.99.18] (A)	[L] Replication, recombination and repair	Xylose isomerase-like TIM barrel	DNA-(apurinic or apyrimidinic site) lyase 1 GN=APN1 OS=Saccharomyces cerevisiae (strain ATCC 204508 / S288c) PE=1 SV=4	Predicted protein {ECO:0000313|EMBL:EEU47648.1} OS=Nectria haematococca (strain 77-13-4 / ATCC MYA-4622 / FGSC 9596 / PE=3 SV=1	predicted protein [Nectria haematococca mpVI 77-13-4]	-	Effector
EVM0003385.1	Molecular Function: serine-type endopeptidase activity (GO:0004252); Cellular Component: extracellular region (GO:0005576); Cellular Component: cytoplasm (GO:0005737); Biological Process: proteolysis (GO:0006508);	K01312|1.05732e-174|nhe:NECHADRAFT_40795|hypothetical protein; K01312 trypsin [EC:3.4.21.4] (A)	[E] Amino acid transport and metabolism	Trypsin	Trypsin (Precursor) OS=Fusarium oxysporum (Fusarium vascular wilt) PE=1 SV=1	Putative uncharacterized protein {ECO:0000313|EMBL:EEU45692.1} OS=Nectria haematococca (strain 77-13-4 / ATCC MYA-4622 / FGSC 9596 / PE=3 SV=1	hypothetical protein NECHADRAFT_40795 [Nectria haematococca mpVI 77-13-4]	-	Effector
EVM0003387.1	-	-	-	PhoD-like phosphatase	Uncharacterized protein YGR266W GN=YGR266W OS=Saccharomyces cerevisiae (strain ATCC 204508 / S288c) PE=1 SV=1	Predicted protein {ECO:0000313|EMBL:EEU47742.1} OS=Nectria haematococca (strain 77-13-4 / ATCC MYA-4622 / FGSC 9596 / PE=4 SV=1	predicted protein [Nectria haematococca mpVI 77-13-4]	-	Effector
EVM0003787.1	Cellular Component: integral component of membrane (GO:0016021); Molecular Function: oxidoreductase activity (GO:0016491); Biological Process: oxidation-reduction process (GO:0055114);	-	[PQ] -	Ferric reductase NAD binding domain	Ferric/cupric reductase transmembrane component 2 GN=frp2 OS=Schizosaccharomyces pombe (strain 972 / ATCC 24843) PE=3 SV=1	Putative uncharacterized protein {ECO:0000313|EMBL:EEU45379.1} OS=Nectria haematococca (strain 77-13-4 / ATCC MYA-4622 / FGSC 9596 / PE=4 SV=1	hypothetical protein NECHADRAFT_41555 [Nectria haematococca mpVI 77-13-4]	-	Effector
EVM0003924.1	Cellular Component: Golgi membrane (GO:0000139); Biological Process: sphingolipid metabolic process (GO:0006665); Molecular Function: ceramide glucosyltransferase activity (GO:0008120); Cellular Component: integral component of membrane (GO:0016021);	K00720|0|nhe:NECHADRAFT_123410|hypothetical protein; K00720 ceramide glucosyltransferase [EC:2.4.1.80] (A)	[IM] -	Glycosyl transferase family 21	-	Putative uncharacterized protein {ECO:0000313|EMBL:EEU44427.1} OS=Nectria haematococca (strain 77-13-4 / ATCC MYA-4622 / FGSC 9596 / PE=4 SV=1	hypothetical protein NECHADRAFT_123410 [Nectria haematococca mpVI 77-13-4]	GT21	Effector
EVM0005051.1	Cellular Component: fungal-type vacuole (GO:0000324); Biological Process: proteolysis (GO:0006508); Molecular Function: metallopeptidase activity (GO:0008237); Cellular Component: fungal-type cell wall (GO:0009277);	-	-	Putative peptidase family	Major allergen Asp f 2 (Precursor) GN=AFUA_4G09580 OS=Neosartorya fumigata (strain ATCC MYA-4609 / Af293 / CBS 101355 / FGSC PE=1 SV=2	Putative uncharacterized protein {ECO:0000313|EMBL:EEU36935.1} (Fragment) OS=Nectria haematococca (strain 77-13-4 / ATCC MYA-4622 / FGSC 9596 / PE=4 SV=1	hypothetical protein NECHADRAFT_18806 [Nectria haematococca mpVI 77-13-4]	-	Effector
EVM0005499.1	-	-	-	-	-	Uncharacterized protein {ECO:0000313|EMBL:EXA40593.1} OS=Fusarium oxysporum f. sp. pisi HDV247 PE=4 SV=1	hypothetical protein FOXB_14139 [Fusarium oxysporum Fo5176]	-	Effector
EVM0005858.1	Cellular Component: cytosol (GO:0005829); Biological Process: protein import into peroxisome matrix (GO:0016558);	-	[O] Posttranslational modification, protein turnover, chaperones	X-domain of DnaJ-containing	Uncharacterized J domain-containing protein C3E7.11c GN=SPBC3E7.11c OS=Schizosaccharomyces pombe (strain 972 / ATCC 24843) PE=3 SV=1	Putative uncharacterized protein {ECO:0000313|EMBL:EEU48890.1} OS=Nectria haematococca (strain 77-13-4 / ATCC MYA-4622 / FGSC 9596 / PE=4 SV=1	hypothetical protein NECHADRAFT_75491 [Nectria haematococca mpVI 77-13-4]	-	Effector
EVM0006992.1	-	-	-	-	-	Putative uncharacterized protein {ECO:0000313|EMBL:EEU38359.1} OS=Nectria haematococca (strain 77-13-4 / ATCC MYA-4622 / FGSC 9596 / PE=4 SV=1	hypothetical protein NECHADRAFT_105934 [Nectria haematococca mpVI 77-13-4]	-	Effector
EVM0007257.1	Molecular Function: metalloendopeptidase activity (GO:0004222); Cellular Component: extracellular region (GO:0005576); Biological Process: proteolysis (GO:0006508); Molecular Function: metal ion binding (GO:0046872);	-	-	Deuterolysin metalloprotease (M35) family	Neutral protease 2 homolog SS1G_13741 (Precursor) GN=SS1G_13741 OS=Sclerotinia sclerotiorum (strain ATCC 18683 / 1980 / Ss-1) PE=3 SV=1	Neutral protease 2 {ECO:0000256|RuleBase:RU361126} (Fragment) OS=Nectria haematococca (strain 77-13-4 / ATCC MYA-4622 / FGSC 9596 / PE=3 SV=1	hypothetical protein NECHADRAFT_26618 [Nectria haematococca mpVI 77-13-4]	-	Effector
EVM0007902.1	Cellular Component: integral component of membrane (GO:0016021); Molecular Function: hydrolase activity (GO:0016787);	-	[O] Posttranslational modification, protein turnover, chaperones	DnaJ domain	Uncharacterized J domain-containing protein C4H3.01 GN=SPAC4H3.01 OS=Schizosaccharomyces pombe (strain 972 / ATCC 24843) PE=1 SV=1	Putative uncharacterized protein {ECO:0000313|EMBL:EEU45062.1} OS=Nectria haematococca (strain 77-13-4 / ATCC MYA-4622 / FGSC 9596 / PE=4 SV=1	hypothetical protein NECHADRAFT_61102 [Nectria haematococca mpVI 77-13-4]	-	Effector
EVM0008702.1	Cellular Component: mitochondrial outer membrane (GO:0005741); Cellular Component: plasma membrane (GO:0005886);	-	-	-	Uncharacterized protein YGR266W GN=YGR266W OS=Saccharomyces cerevisiae (strain ATCC 204508 / S288c) PE=1 SV=1	Putative uncharacterized protein {ECO:0000313|EMBL:EEU48166.1} OS=Nectria haematococca (strain 77-13-4 / ATCC MYA-4622 / FGSC 9596 / PE=4 SV=1	hypothetical protein NECHADRAFT_90440 [Nectria haematococca mpVI 77-13-4]	-	Effector
EVM0009164.1	-	-	-	WW domain	Uncharacterized protein YGR266W GN=YGR266W OS=Saccharomyces cerevisiae (strain ATCC 204508 / S288c) PE=1 SV=1	Putative uncharacterized protein {ECO:0000313|EMBL:EEU45980.1} OS=Nectria haematococca (strain 77-13-4 / ATCC MYA-4622 / FGSC 9596 / PE=4 SV=1	hypothetical protein NECHADRAFT_104091 [Nectria haematococca mpVI 77-13-4]	-	Effector
EVM0009262.1	Biological Process: mitochondrial genome maintenance (GO:0000002); Molecular Function: ATP binding (GO:0005524); Cellular Component: mitochondrial matrix (GO:0005759); Biological Process: positive regulation of mitochondrial translation in response to stress (GO:0010892); Molecular Function: ATPase activity (GO:0016887); Biological Process: protein import into mitochondrial matrix (GO:0030150); B…	K03695|0|nhe:NECHADRAFT_32069|hypothetical protein; K03695 ATP-dependent Clp protease ATP-binding subunit ClpB (A)	[O] Posttranslational modification, protein turnover, chaperones	AAA domain (Cdc48 subfamily)	Heat shock protein 78, mitochondrial (Precursor) GN=hsp78 OS=Schizosaccharomyces pombe (strain 972 / ATCC 24843) PE=3 SV=1	Predicted protein {ECO:0000313|EMBL:EEU47800.1} OS=Nectria haematococca (strain 77-13-4 / ATCC MYA-4622 / FGSC 9596 / PE=3 SV=1	predicted protein [Nectria haematococca mpVI 77-13-4]	-	Effector
EVM0009285.1	Cellular Component: membrane (GO:0016020);	-	[PQ] -	-	Ferric/cupric reductase transmembrane component 2 (Precursor) GN=FRE2 OS=Saccharomyces cerevisiae (strain ATCC 204508 / S288c) PE=1 SV=1	Uncharacterized protein {ECO:0000313|EMBL:EWY99445.1} OS=Fusarium oxysporum FOSC 3-a PE=4 SV=1	hypothetical protein FOYG_03490 [Fusarium oxysporum FOSC 3-a]	-	Effector
EVM0009726.1	Biological Process: mitochondrial genome maintenance (GO:0000002); Molecular Function: ATPase activator activity (GO:0001671); Molecular Function: ATP binding (GO:0005524); Cellular Component: mitochondrial matrix (GO:0005759); Biological Process: 'de novo' protein folding (GO:0006458); Biological Process: misfolded or incompletely synthesized protein catabolic process (GO:0006515); Biological Pr…	K03686|0|nhe:NECHADRAFT_66446|hypothetical protein; K03686 molecular chaperone DnaJ (A)	[O] Posttranslational modification, protein turnover, chaperones	DnaJ C terminal domain	DnaJ homolog 1, mitochondrial (Precursor) GN=AN10778 OS=Emericella nidulans (strain FGSC A4 / ATCC 38163 / CBS 112.46 / NRRL PE=3 SV=1	Putative uncharacterized protein {ECO:0000313|EMBL:EEU40883.1} OS=Nectria haematococca (strain 77-13-4 / ATCC MYA-4622 / FGSC 9596 / PE=3 SV=1	hypothetical protein NECHADRAFT_66446 [Nectria haematococca mpVI 77-13-4]	-	Effector
EVM0009774.1	-	-	-	Cerato-platanin	Protein SnodProt1 (Precursor) GN=SNOG_13722 OS=Phaeosphaeria nodorum (strain SN15 / ATCC MYA-4574 / FGSC 10173) PE=2 SV=1	Putative uncharacterized protein {ECO:0000313|EMBL:EEU45566.1} OS=Nectria haematococca (strain 77-13-4 / ATCC MYA-4622 / FGSC 9596 / PE=4 SV=1	hypothetical protein NECHADRAFT_69590 [Nectria haematococca mpVI 77-13-4]	-	Effector
EVM0010628.1	Cellular Component: integral component of membrane (GO:0016021); Molecular Function: oxidoreductase activity (GO:0016491); Biological Process: oxidation-reduction process (GO:0055114);	-	[PQ] -	Ferric reductase NAD binding domain	Ferric reductase transmembrane component 3 (Precursor) GN=FRE3 OS=Saccharomyces cerevisiae (strain ATCC 204508 / S288c) PE=1 SV=1	Putative uncharacterized protein {ECO:0000313|EMBL:EEU33669.1} OS=Nectria haematococca (strain 77-13-4 / ATCC MYA-4622 / FGSC 9596 / PE=4 SV=1	hypothetical protein NECHADRAFT_89269 [Nectria haematococca mpVI 77-13-4]	-	Effector
EVM0010797.1	Molecular Function: hydrolase activity, hydrolyzing O-glycosyl compounds (GO:0004553); Biological Process: carbohydrate metabolic process (GO:0005975);	-	-	Glycosyl hydrolases family 17	Probable glucan endo-1,3-beta-glucosidase eglC (Precursor) GN=eglC OS=Aspergillus terreus (strain NIH 2624 / FGSC A1156) PE=3 SV=1	Putative uncharacterized protein {ECO:0000313|EMBL:EEU45642.1} (Fragment) OS=Nectria haematococca (strain 77-13-4 / ATCC MYA-4622 / FGSC 9596 / PE=3 SV=1	hypothetical protein NECHADRAFT_5675 [Nectria haematococca mpVI 77-13-4]	-	Effector
EVM0010851.1	Molecular Function: S-adenosylmethionine-dependent methyltransferase activity (GO:0008757); Molecular Function: oxidoreductase activity (GO:0016491); Biological Process: polyketide biosynthetic process (GO:0030639); Molecular Function: phosphopantetheine binding (GO:0031177); Biological Process: methylation (GO:0032259); Biological Process: S-adenosylmethionine metabolic process (GO:0046500); Mol…	-	[I] Lipid transport and metabolism	Beta-ketoacyl synthase, N-terminal domain	Lovastatin nonaketide synthase GN=lovB OS=Aspergillus terreus (strain NIH 2624 / FGSC A1156) PE=3 SV=2	Polyketide synthase, putative {ECO:0000313|EMBL:EAW13520.1} OS=Aspergillus clavatus (strain ATCC 1007 / CBS 513.65 / DSM 816 / NCTC PE=4 SV=1	polyketide synthase, putative [Aspergillus clavatus NRRL 1]	-	Effector
EVM0011481.1	-	-	[O] Posttranslational modification, protein turnover, chaperones	DnaJ domain	DnaJ-related protein SCJ1 (Precursor) GN=SCJ1 OS=Saccharomyces cerevisiae (strain ATCC 204508 / S288c) PE=1 SV=2	Predicted protein {ECO:0000313|EMBL:EEU35865.1} OS=Nectria haematococca (strain 77-13-4 / ATCC MYA-4622 / FGSC 9596 / PE=4 SV=1	predicted protein [Nectria haematococca mpVI 77-13-4]	-	Effector
EVM0011565.1	Cellular Component: integral component of membrane (GO:0016021); Molecular Function: oxidoreductase activity (GO:0016491); Biological Process: oxidation-reduction process (GO:0055114);	-	[PQ] -	Ferric reductase NAD binding domain	Ferric/cupric reductase transmembrane component 2 GN=frp2 OS=Schizosaccharomyces pombe (strain 972 / ATCC 24843) PE=3 SV=1	Putative uncharacterized protein {ECO:0000313|EMBL:EEU33978.1} OS=Nectria haematococca (strain 77-13-4 / ATCC MYA-4622 / FGSC 9596 / PE=4 SV=1	hypothetical protein NECHADRAFT_82244 [Nectria haematococca mpVI 77-13-4]	-	Effector
EVM0011660.1	-	-	-	WW domain	WW domain-containing protein WWM1 GN=WWM1 OS=Saccharomyces cerevisiae (strain ATCC 204508 / S288c) PE=1 SV=1	Predicted protein {ECO:0000313|EMBL:EEU45249.1} OS=Nectria haematococca (strain 77-13-4 / ATCC MYA-4622 / FGSC 9596 / PE=4 SV=1	predicted protein [Nectria haematococca mpVI 77-13-4]	-	Effector
EVM0013830.1	Cellular Component: nucleolus (GO:0005730); Biological Process: telomere capping (GO:0016233); Molecular Function: single-stranded telomeric DNA binding (GO:0043047); Cellular Component: CST complex (GO:1990879);	K09529|0|nhe:NECHADRAFT_77734|hypothetical protein; K09529 DnaJ homolog subfamily C member 9 (A)	[O] Posttranslational modification, protein turnover, chaperones	DnaJ domain	Uncharacterized J domain-containing protein C1071.09c GN=SPAC1071.09c OS=Schizosaccharomyces pombe (strain 972 / ATCC 24843) PE=3 SV=1	Putative uncharacterized protein {ECO:0000313|EMBL:EEU47377.1} OS=Nectria haematococca (strain 77-13-4 / ATCC MYA-4622 / FGSC 9596 / PE=4 SV=1	hypothetical protein NECHADRAFT_77734 [Nectria haematococca mpVI 77-13-4]	-	Effector
EVM0014628.1	-	-	-	Cerato-platanin	Protein SnodProt1 (Precursor) GN=SNOG_13722 OS=Phaeosphaeria nodorum (strain SN15 / ATCC MYA-4574 / FGSC 10173) PE=2 SV=1	Putative uncharacterized protein {ECO:0000313|EMBL:EEU34790.1} OS=Nectria haematococca (strain 77-13-4 / ATCC MYA-4622 / FGSC 9596 / PE=4 SV=1	hypothetical protein NECHADRAFT_123372 [Nectria haematococca mpVI 77-13-4]	-	Effector
EVM0014692.1	Cellular Component: integral component of membrane (GO:0016021); Molecular Function: oxidoreductase activity (GO:0016491); Biological Process: oxidation-reduction process (GO:0055114);	-	[PQ] -	Ferric reductase like transmembrane component	Ferric reductase transmembrane component 3 (Precursor) GN=FRE3 OS=Saccharomyces cerevisiae (strain ATCC 204508 / S288c) PE=1 SV=1	Putative uncharacterized protein {ECO:0000313|EMBL:EEU46974.1} OS=Nectria haematococca (strain 77-13-4 / ATCC MYA-4622 / FGSC 9596 / PE=4 SV=1	hypothetical protein NECHADRAFT_35958 [Nectria haematococca mpVI 77-13-4]	-	Effector
EVM0014792.2	Cellular Component: nuclear chromatin (GO:0000790); Molecular Function: RNA polymerase II core promoter proximal region sequence-specific DNA binding (GO:0000978); Molecular Function: transcriptional activator activity, RNA polymerase II core promoter proximal region sequence-specific binding (GO:0001077); Molecular Function: transcriptional repressor activity, RNA polymerase II core promoter pro…	K09051|0|nhe:NECHADRAFT_69482|hypothetical protein; K09051 ATF/CREB family transcription factor (A)	[K] Transcription	Aft1 HRA domain	Transcription factor atf1 GN=atf1 OS=Schizosaccharomyces pombe (strain 972 / ATCC 24843) PE=1 SV=1	Predicted protein {ECO:0000313|EMBL:EEU45127.1} OS=Nectria haematococca (strain 77-13-4 / ATCC MYA-4622 / FGSC 9596 / PE=4 SV=1	predicted protein [Nectria haematococca mpVI 77-13-4]	-	Effector
EVM0014949.1	Biological Process: inheritance of oxidatively modified proteins involved in replicative cell aging (GO:0001319); Molecular Function: ATP binding (GO:0005524); Cellular Component: nuclear envelope (GO:0005635); Biological Process: protein metabolic process (GO:0019538); Biological Process: protein folding in endoplasmic reticulum (GO:0034975); Molecular Function: ATPase activity, coupled (GO:0042…	-	[O] Posttranslational modification, protein turnover, chaperones	AAA domain (Cdc48 subfamily)	Heat shock protein hsp98 GN=hsp98 OS=Neurospora crassa (strain ATCC 24698 / 74-OR23-1A / CBS 708.71 / DSM PE=1 SV=2	Predicted protein {ECO:0000313|EMBL:EEU43070.1} OS=Nectria haematococca (strain 77-13-4 / ATCC MYA-4622 / FGSC 9596 / PE=3 SV=1	predicted protein [Nectria haematococca mpVI 77-13-4]	-	Effector
EVM0015079.1	-	-	[PQ] -	Ferric reductase NAD binding domain	Ferric/cupric reductase transmembrane component 1 (Precursor) GN=FRE1 OS=Saccharomyces cerevisiae (strain ATCC 204508 / S288c) PE=1 SV=1	Uncharacterized protein {ECO:0000313|EMBL:EXF84003.1} OS=Colletotrichum fioriniae PJ7 PE=4 SV=1	hypothetical protein CFIO01_04863 [Colletotrichum fioriniae PJ7]	-	Effector
EVM0000151.1	-	-	-	Cerato-platanin	-	Predicted protein {ECO:0000313|EMBL:EEU42680.1} OS=Nectria haematococca (strain 77-13-4 / ATCC MYA-4622 / FGSC 9596 / PE=4 SV=1	predicted protein [Nectria haematococca mpVI 77-13-4]	-	-
EVM0000244.1	Molecular Function: chitin binding (GO:0008061);	-	[GO] -	WSC domain	Putative fungistatic metabolite GN=CHGG_05463 OS=Chaetomium globosum (strain ATCC 6205 / CBS 148.51 / DSM 1962 / NBRC PE=1 SV=2	Putative uncharacterized protein {ECO:0000313|EMBL:EEU35881.1} OS=Nectria haematococca (strain 77-13-4 / ATCC MYA-4622 / FGSC 9596 / PE=4 SV=1	hypothetical protein NECHADRAFT_91549 [Nectria haematococca mpVI 77-13-4]	CBM18	-
EVM0000293.1	-	-	-	-	-	Uncharacterized protein {ECO:0000313|EMBL:EYB29110.1} OS=Gibberella zeae (Wheat head blight fungus) PE=4 SV=1	hypothetical protein FG05_11135 [Fusarium graminearum]	-	-
EVM0000305.1	-	-	-	-	-	Putative uncharacterized protein {ECO:0000313|EMBL:EEU44544.1} OS=Nectria haematococca (strain 77-13-4 / ATCC MYA-4622 / FGSC 9596 / PE=4 SV=1	hypothetical protein NECHADRAFT_85197 [Nectria haematococca mpVI 77-13-4]	-	-
EVM0000451.1	Molecular Function: serine-type endopeptidase activity (GO:0004252); Biological Process: proteolysis (GO:0006508);	-	-	-	-	Putative uncharacterized protein {ECO:0000313|EMBL:EEU37716.1} OS=Nectria haematococca (strain 77-13-4 / ATCC MYA-4622 / FGSC 9596 / PE=4 SV=1	hypothetical protein NECHADRAFT_87532 [Nectria haematococca mpVI 77-13-4]	-	-
EVM0000535.1	Cellular Component: extracellular region (GO:0005576); Molecular Function: pectate lyase activity (GO:0030570);	-	-	Pectate lyase	Probable pectate lyase E (Precursor) GN=plyE OS=Neosartorya fischeri (strain ATCC 1020 / DSM 3700 / FGSC A1164 / NRRL PE=3 SV=1	Polysaccharide lyase family 3 {ECO:0000313|EMBL:EEU34673.1} OS=Nectria haematococca (strain 77-13-4 / ATCC MYA-4622 / FGSC 9596 / PE=4 SV=1	polysaccharide lyase family 3 [Nectria haematococca mpVI 77-13-4]	PL3	Reduced virulence
EVM0000565.1	-	-	-	-	-	Predicted protein {ECO:0000313|EMBL:EEU45720.1} OS=Nectria haematococca (strain 77-13-4 / ATCC MYA-4622 / FGSC 9596 / PE=4 SV=1	predicted protein [Nectria haematococca mpVI 77-13-4]	-	-
EVM0000775.1	-	-	-	-	Long chronological lifespan protein 2 (Precursor) GN=LCL2 OS=Nectria haematococca (strain 77-13-4 / ATCC MYA-4622 / FGSC 9596 / PE=3 SV=1	Uncharacterized protein {ECO:0000313|EMBL:EXA38264.1} OS=Fusarium oxysporum f. sp. pisi HDV247 PE=4 SV=1	hypothetical protein NECHADRAFT_83432 [Nectria haematococca mpVI 77-13-4]	-	-
EVM0000935.1	-	-	-	-	-	Predicted protein {ECO:0000313|EMBL:EEU44679.1} OS=Nectria haematococca (strain 77-13-4 / ATCC MYA-4622 / FGSC 9596 / PE=4 SV=1	predicted protein [Nectria haematococca mpVI 77-13-4]	-	-
EVM0000972.1	-	-	-	-	-	Predicted protein {ECO:0000313|EMBL:EEU37738.1} OS=Nectria haematococca (strain 77-13-4 / ATCC MYA-4622 / FGSC 9596 / PE=4 SV=1	predicted protein [Nectria haematococca mpVI 77-13-4]	-	-
EVM0000973.1	-	-	-	-	-	Uncharacterized protein {ECO:0000313|EMBL:CCF46450.1} OS=Colletotrichum higginsianum (strain IMI 349063) PE=4 SV=1	hypothetical protein CH063_03877 [Colletotrichum higginsianum]	-	-
EVM0001079.1	-	-	-	-	-	Putative uncharacterized protein {ECO:0000313|EMBL:EEU47690.1} OS=Nectria haematococca (strain 77-13-4 / ATCC MYA-4622 / FGSC 9596 / PE=4 SV=1	hypothetical protein NECHADRAFT_105804 [Nectria haematococca mpVI 77-13-4]	-	-
EVM0001354.1	-	-	-	-	-	Putative uncharacterized protein {ECO:0000313|EMBL:EEU43474.1} OS=Nectria haematococca (strain 77-13-4 / ATCC MYA-4622 / FGSC 9596 / PE=4 SV=1	hypothetical protein NECHADRAFT_62442 [Nectria haematococca mpVI 77-13-4]	-	-
EVM0001361.1	Cellular Component: integral component of membrane (GO:0016021);	-	-	-	-	Small secreted protein {ECO:0000313|EMBL:EEU39030.1} OS=Nectria haematococca (strain 77-13-4 / ATCC MYA-4622 / FGSC 9596 / PE=4 SV=1	small secreted protein [Nectria haematococca mpVI 77-13-4]	-	-
EVM0001443.1	-	-	-	-	-	Uncharacterized protein {ECO:0000313|EMBL:EXL96457.1} OS=Fusarium oxysporum f. sp. cubense tropical race 4 54006 PE=4 SV=1	hypothetical protein FOIG_11409 [Fusarium oxysporum f. sp. cubense tropical race 4 54006]	-	-
EVM0001449.1	-	-	-	-	-	Predicted protein {ECO:0000313|EMBL:EEU41939.1} OS=Nectria haematococca (strain 77-13-4 / ATCC MYA-4622 / FGSC 9596 / PE=4 SV=1	predicted protein [Nectria haematococca mpVI 77-13-4]	-	-
EVM0001514.1	Cellular Component: extracellular region (GO:0005576); Molecular Function: manganese ion binding (GO:0030145); Molecular Function: nutrient reservoir activity (GO:0045735);	-	-	Cupin	-	Putative uncharacterized protein {ECO:0000313|EMBL:EEU42725.1} OS=Nectria haematococca (strain 77-13-4 / ATCC MYA-4622 / FGSC 9596 / PE=4 SV=1	hypothetical protein NECHADRAFT_95877 [Nectria haematococca mpVI 77-13-4]	-	-
EVM0001624.1	-	-	-	-	-	Putative uncharacterized protein {ECO:0000313|EMBL:EEU38301.1} OS=Nectria haematococca (strain 77-13-4 / ATCC MYA-4622 / FGSC 9596 / PE=4 SV=1	hypothetical protein NECHADRAFT_77130 [Nectria haematococca mpVI 77-13-4]	-	-
EVM0001641.1	Cellular Component: extracellular region (GO:0005576); Molecular Function: pectate lyase activity (GO:0030570);	-	-	Pectate lyase	Probable pectate lyase F (Precursor) GN=plyF OS=Emericella nidulans (strain FGSC A4 / ATCC 38163 / CBS 112.46 / NRRL PE=3 SV=2	Polysaccharide lyase family 3 {ECO:0000313|EMBL:EEU43672.1} OS=Nectria haematococca (strain 77-13-4 / ATCC MYA-4622 / FGSC 9596 / PE=4 SV=1	polysaccharide lyase family 3 [Nectria haematococca mpVI 77-13-4]	PL3	Reduced virulence
EVM0001643.1	-	-	-	-	-	Predicted protein {ECO:0000313|EMBL:EEU44086.1} OS=Nectria haematococca (strain 77-13-4 / ATCC MYA-4622 / FGSC 9596 / PE=4 SV=1	predicted protein [Nectria haematococca mpVI 77-13-4]	-	-
EVM0001672.1	-	-	-	-	-	-	-	-	-
EVM0001713.1	-	-	-	-	-	Putative uncharacterized protein {ECO:0000313|EMBL:EEU41293.1} OS=Nectria haematococca (strain 77-13-4 / ATCC MYA-4622 / FGSC 9596 / PE=4 SV=1	hypothetical protein NECHADRAFT_106298 [Nectria haematococca mpVI 77-13-4]	-	-
EVM0001806.1	-	-	-	-	-	Uncharacterized protein {ECO:0000313|EMBL:EUC41471.1} OS=Bipolaris oryzae ATCC 44560 PE=4 SV=1	hypothetical protein COCMIDRAFT_106069 [Bipolaris oryzae ATCC 44560]	-	-
EVM0002147.1	Cellular Component: membrane (GO:0016020);	-	-	-	-	Putative uncharacterized protein {ECO:0000313|EMBL:EEU38122.1} OS=Nectria haematococca (strain 77-13-4 / ATCC MYA-4622 / FGSC 9596 / PE=4 SV=1	hypothetical protein NECHADRAFT_106343 [Nectria haematococca mpVI 77-13-4]	-	-
EVM0002288.1	-	-	-	-	-	Predicted protein {ECO:0000313|EMBL:EEU34035.1} OS=Nectria haematococca (strain 77-13-4 / ATCC MYA-4622 / FGSC 9596 / PE=4 SV=1	predicted protein [Nectria haematococca mpVI 77-13-4]	-	-
EVM0002291.1	-	-	-	-	-	Putative uncharacterized protein {ECO:0000313|EMBL:EEU45480.1} OS=Nectria haematococca (strain 77-13-4 / ATCC MYA-4622 / FGSC 9596 / PE=4 SV=1	hypothetical protein NECHADRAFT_106136 [Nectria haematococca mpVI 77-13-4]	-	-
EVM0002295.1	-	-	-	-	-	Putative uncharacterized protein {ECO:0000313|EMBL:EEU43848.1} OS=Nectria haematococca (strain 77-13-4 / ATCC MYA-4622 / FGSC 9596 / PE=4 SV=1	hypothetical protein NECHADRAFT_105781 [Nectria haematococca mpVI 77-13-4]	-	-
EVM0002474.1	-	-	-	-	Uncharacterized protein B24G3.190 (Precursor) OS=Neurospora crassa (strain ATCC 24698 / 74-OR23-1A / CBS 708.71 / DSM PE=3 SV=1	Putative uncharacterized protein {ECO:0000313|EMBL:EEU42539.1} OS=Nectria haematococca (strain 77-13-4 / ATCC MYA-4622 / FGSC 9596 / PE=4 SV=1	hypothetical protein NECHADRAFT_123342 [Nectria haematococca mpVI 77-13-4]	-	-
EVM0002496.1	-	-	-	-	-	Uncharacterized protein {ECO:0000313|EnsemblFungi:FOXG_08688P0} OS=Fusarium oxysporum f. sp. lycopersici (strain 4287 / CBS 123668 / FGSC PE=4 SV=1	hypothetical protein FOMG_12651 [Fusarium oxysporum f. sp. melonis 26406]	-	-
EVM0002563.1	-	-	-	-	-	Predicted protein {ECO:0000313|EMBL:EEU38197.1} OS=Nectria haematococca (strain 77-13-4 / ATCC MYA-4622 / FGSC 9596 / PE=4 SV=1	predicted protein [Nectria haematococca mpVI 77-13-4]	-	-
EVM0002662.1	Molecular Function: catalytic activity (GO:0003824); Biological Process: metabolic process (GO:0008152);	-	-	Glycosyl hydrolase family 61	Polysaccharide monooxygenase Cel61a (Precursor) GN=Cel61a OS=Thielavia heterothallica (strain ATCC 42464 / BCRC 31852 / DSM 1799) PE=1 SV=1	Putative uncharacterized protein {ECO:0000313|EMBL:EEU34899.1} OS=Nectria haematococca (strain 77-13-4 / ATCC MYA-4622 / FGSC 9596 / PE=4 SV=1	hypothetical protein NECHADRAFT_100325 [Nectria haematococca mpVI 77-13-4]	AA9	Unaffected pathogenicity
EVM0002762.1	-	-	-	-	-	Putative uncharacterized protein {ECO:0000313|EMBL:EEU40946.1} OS=Nectria haematococca (strain 77-13-4 / ATCC MYA-4622 / FGSC 9596 / PE=4 SV=1	hypothetical protein NECHADRAFT_122357 [Nectria haematococca mpVI 77-13-4]	-	-
EVM0002763.1	Molecular Function: lyase activity (GO:0016829); Molecular Function: metal ion binding (GO:0046872);	-	-	Polysaccharide lyase	-	Putative uncharacterized protein {ECO:0000313|EMBL:EEU36183.1} OS=Nectria haematococca (strain 77-13-4 / ATCC MYA-4622 / FGSC 9596 / PE=4 SV=1	hypothetical protein NECHADRAFT_52969 [Nectria haematococca mpVI 77-13-4]	PL20	-
EVM0002920.1	Biological Process: chitin catabolic process (GO:0006032); Molecular Function: chitin binding (GO:0008061);	-	-	-	-	Putative uncharacterized protein {ECO:0000313|EMBL:EEU45257.1} OS=Nectria haematococca (strain 77-13-4 / ATCC MYA-4622 / FGSC 9596 / PE=4 SV=1	hypothetical protein NECHADRAFT_73723 [Nectria haematococca mpVI 77-13-4]	-	-
EVM0002970.1	Molecular Function: monooxygenase activity (GO:0004497); Molecular Function: hydrolase activity (GO:0016787); Biological Process: oxidation-reduction process (GO:0055114);	-	-	Glycosyl hydrolase family 61	Polysaccharide monooxygenase Cel61a (Precursor) GN=Cel61a OS=Thielavia heterothallica (strain ATCC 42464 / BCRC 31852 / DSM 1799) PE=1 SV=1	Putative uncharacterized protein {ECO:0000313|EMBL:EEU39531.1} OS=Nectria haematococca (strain 77-13-4 / ATCC MYA-4622 / FGSC 9596 / PE=4 SV=1	hypothetical protein NECHADRAFT_44104 [Nectria haematococca mpVI 77-13-4]	AA9	Unaffected pathogenicity
EVM0003002.1	Molecular Function: catalytic activity (GO:0003824); Biological Process: cellular response to stress (GO:0033554); Biological Process: single-organism biosynthetic process (GO:0044711); Biological Process: organic substance biosynthetic process (GO:1901576);	-	[I] Lipid transport and metabolism	Enoyl-CoA hydratase/isomerase family	3-hydroxyisobutyryl-CoA hydrolase, mitochondrial (Precursor) GN=YD9673.08C OS=Saccharomyces cerevisiae (strain ATCC 204508 / S288c) PE=1 SV=2	Putative uncharacterized protein {ECO:0000313|EMBL:EEU43755.1} OS=Nectria haematococca (strain 77-13-4 / ATCC MYA-4622 / FGSC 9596 / PE=4 SV=1	hypothetical protein NECHADRAFT_95058 [Nectria haematococca mpVI 77-13-4]	-	Reduced virulence
EVM0003008.1	Cellular Component: endoplasmic reticulum membrane (GO:0005789); Cellular Component: Golgi apparatus (GO:0005794); Biological Process: transport (GO:0006810); Cellular Component: integral component of membrane (GO:0016021);	-	[U] Intracellular trafficking, secretion, and vesicular transport	emp24/gp25L/p24 family/GOLD	Protein ERP1 (Precursor) GN=ERP1 OS=Saccharomyces cerevisiae (strain ATCC 204508 / S288c) PE=1 SV=1	Predicted protein {ECO:0000313|EMBL:EEU45087.1} OS=Nectria haematococca (strain 77-13-4 / ATCC MYA-4622 / FGSC 9596 / PE=3 SV=1	predicted protein [Nectria haematococca mpVI 77-13-4]	-	-
EVM0003086.1	-	-	-	-	-	Predicted protein {ECO:0000313|EMBL:EEU48171.1} OS=Nectria haematococca (strain 77-13-4 / ATCC MYA-4622 / FGSC 9596 / PE=4 SV=1	predicted protein [Nectria haematococca mpVI 77-13-4]	-	-
EVM0003136.1	Cellular Component: extracellular region (GO:0005576); Molecular Function: pectate lyase activity (GO:0030570);	-	-	Pectate lyase	Probable pectate lyase F (Precursor) GN=plyF OS=Emericella nidulans (strain FGSC A4 / ATCC 38163 / CBS 112.46 / NRRL PE=3 SV=2	Putative uncharacterized protein {ECO:0000313|EMBL:EEU38641.1} OS=Nectria haematococca (strain 77-13-4 / ATCC MYA-4622 / FGSC 9596 / PE=4 SV=1	hypothetical protein NECHADRAFT_82994 [Nectria haematococca mpVI 77-13-4]	PL3	Reduced virulence
EVM0003213.1	Biological Process: defense response to bacterium (GO:0042742); Biological Process: defense response to fungus (GO:0050832);	-	-	-	-	Uncharacterized protein {ECO:0000313|EnsemblFungi:FOXG_11583P0} OS=Fusarium oxysporum f. sp. lycopersici (strain 4287 / CBS 123668 / FGSC PE=4 SV=1	hypothetical protein FAVG1_08028 [Fusarium avenaceum]	CBM63	-
EVM0003566.1	-	-	-	-	-	Predicted protein {ECO:0000313|EMBL:EEU33439.1} OS=Nectria haematococca (strain 77-13-4 / ATCC MYA-4622 / FGSC 9596 / PE=4 SV=1	predicted protein [Nectria haematococca mpVI 77-13-4]	-	-
EVM0003635.1	-	-	-	-	-	Uncharacterized protein {ECO:0000313|EMBL:EKJ79101.1} OS=Fusarium pseudograminearum (strain CS3096) PE=4 SV=1	hypothetical protein FAVG1_00411 [Fusarium avenaceum]	-	-
EVM0003655.1	Cellular Component: extracellular region (GO:0005576); Molecular Function: cellulase activity (GO:0008810); Biological Process: cellulose catabolic process (GO:0030245);	-	-	Glycosyl hydrolase family 61	Endoglucanase-4 (Precursor) GN=cel61a OS=Hypocrea jecorina (Trichoderma reesei) PE=1 SV=1	Putative uncharacterized protein {ECO:0000313|EMBL:EEU44782.1} OS=Nectria haematococca (strain 77-13-4 / ATCC MYA-4622 / FGSC 9596 / PE=4 SV=1	hypothetical protein NECHADRAFT_96284 [Nectria haematococca mpVI 77-13-4]	AA9	Unaffected pathogenicity
EVM0003732.1	-	-	-	Necrosis inducing protein (NPP1)	-	Putative uncharacterized protein {ECO:0000313|EMBL:EEU35190.1} OS=Nectria haematococca (strain 77-13-4 / ATCC MYA-4622 / FGSC 9596 / PE=4 SV=1	hypothetical protein NECHADRAFT_53292 [Nectria haematococca mpVI 77-13-4]	-	Unaffected pathogenicity
EVM0003908.1	Molecular Function: hydrolase activity, hydrolyzing O-glycosyl compounds (GO:0004553); Biological Process: xylan catabolic process (GO:0045493);	-	-	Glycosyl hydrolases family 43	-	Putative uncharacterized protein {ECO:0000313|EMBL:EEU35577.1} OS=Nectria haematococca (strain 77-13-4 / ATCC MYA-4622 / FGSC 9596 / PE=3 SV=1	hypothetical protein NECHADRAFT_52351 [Nectria haematococca mpVI 77-13-4]	GH43	-
EVM0004007.1	-	-	-	-	-	Putative uncharacterized protein {ECO:0000313|EMBL:EEU36234.1} OS=Nectria haematococca (strain 77-13-4 / ATCC MYA-4622 / FGSC 9596 / PE=4 SV=1	hypothetical protein NECHADRAFT_87090 [Nectria haematococca mpVI 77-13-4]	-	-
EVM0004142.1	-	-	-	-	-	Putative uncharacterized protein {ECO:0000313|EMBL:EEU42807.1} OS=Nectria haematococca (strain 77-13-4 / ATCC MYA-4622 / FGSC 9596 / PE=4 SV=1	hypothetical protein NECHADRAFT_84041 [Nectria haematococca mpVI 77-13-4]	-	-
EVM0004258.1	-	-	-	-	-	Uncharacterized protein {ECO:0000313|EMBL:ESU17394.1, ECO:0000313|EnsemblFungi:FGSG_10649P0} OS=Gibberella zeae (strain PH-1 / ATCC MYA-4620 / FGSC 9075 / NRRL 31084) PE=4 SV=1	hypothetical protein FGSG_10649 [Fusarium graminearum PH-1]	-	-
EVM0004348.1	Molecular Function: manganese ion binding (GO:0030145); Molecular Function: nutrient reservoir activity (GO:0045735);	-	-	Cupin	-	Predicted protein {ECO:0000313|EMBL:EEU40270.1} OS=Nectria haematococca (strain 77-13-4 / ATCC MYA-4622 / FGSC 9596 / PE=4 SV=1	predicted protein [Nectria haematococca mpVI 77-13-4]	-	-
EVM0004351.1	-	-	-	-	-	Putative uncharacterized protein {ECO:0000313|EMBL:EEU35769.1} OS=Nectria haematococca (strain 77-13-4 / ATCC MYA-4622 / FGSC 9596 / PE=4 SV=1	hypothetical protein NECHADRAFT_82177 [Nectria haematococca mpVI 77-13-4]	-	-
EVM0004635.1	Molecular Function: hydrolase activity (GO:0016787);	K15530|1.82366e-177|nhe:NECHADRAFT_49778|hypothetical protein; K15530 rhamnogalacturonan acetylesterase [EC:3.1.1.86] (A)	-	GDSL-like Lipase/Acylhydrolase	Rhamnogalacturonan acetylesterase (Precursor) GN=rha1 OS=Aspergillus aculeatus PE=1 SV=1	Putative uncharacterized protein {ECO:0000313|EMBL:EEU36024.1} OS=Nectria haematococca (strain 77-13-4 / ATCC MYA-4622 / FGSC 9596 / PE=4 SV=1	hypothetical protein NECHADRAFT_49778 [Nectria haematococca mpVI 77-13-4]	CE12	-
EVM0004651.1	-	-	-	-	-	Uncharacterized protein {ECO:0000313|EMBL:EHA28282.1} OS=Aspergillus niger (strain ATCC 1015 / CBS 113.46 / FGSC A1144 / LSHB PE=4 SV=1	hypothetical protein ASPNIDRAFT_43408 [Aspergillus niger ATCC 1015]	-	-
EVM0004705.1	-	-	-	-	-	Putative uncharacterized protein {ECO:0000313|EMBL:EEU35275.1} OS=Nectria haematococca (strain 77-13-4 / ATCC MYA-4622 / FGSC 9596 / PE=4 SV=1	hypothetical protein NECHADRAFT_92190 [Nectria haematococca mpVI 77-13-4]	-	-
EVM0004726.1	-	-	-	Cupin domain	-	Putative uncharacterized protein {ECO:0000313|EMBL:EEU38063.1} OS=Nectria haematococca (strain 77-13-4 / ATCC MYA-4622 / FGSC 9596 / PE=4 SV=1	hypothetical protein NECHADRAFT_48148 [Nectria haematococca mpVI 77-13-4]	-	-
EVM0004827.1	Cellular Component: extracellular region (GO:0005576); Biological Process: carbohydrate metabolic process (GO:0005975); Molecular Function: pectate lyase activity (GO:0030570);	-	-	Pectate lyase	Probable pectate lyase F (Precursor) GN=plyF OS=Aspergillus flavus (strain ATCC 200026 / FGSC A1120 / NRRL 3357 / JCM PE=3 SV=2	Putative uncharacterized protein {ECO:0000313|EMBL:EEU34414.1} OS=Nectria haematococca (strain 77-13-4 / ATCC MYA-4622 / FGSC 9596 / PE=4 SV=1	hypothetical protein NECHADRAFT_44441 [Nectria haematococca mpVI 77-13-4]	PL3	Reduced virulence
EVM0004836.1	Molecular Function: lysozyme activity (GO:0003796); Biological Process: peptidoglycan catabolic process (GO:0009253); Biological Process: cell wall macromolecule catabolic process (GO:0016998);	-	-	Phage lysozyme	-	Putative uncharacterized protein {ECO:0000313|EMBL:EEU39419.1} OS=Nectria haematococca (strain 77-13-4 / ATCC MYA-4622 / FGSC 9596 / PE=4 SV=1	hypothetical protein NECHADRAFT_81573 [Nectria haematococca mpVI 77-13-4]	GH24	-
EVM0004843.1	-	-	-	-	-	Putative uncharacterized protein {ECO:0000313|EMBL:EEU37400.1} OS=Nectria haematococca (strain 77-13-4 / ATCC MYA-4622 / FGSC 9596 / PE=4 SV=1	hypothetical protein NECHADRAFT_106450 [Nectria haematococca mpVI 77-13-4]	-	-
EVM0004928.1	-	-	-	-	-	Predicted protein {ECO:0000313|EMBL:EEU48738.1} OS=Nectria haematococca (strain 77-13-4 / ATCC MYA-4622 / FGSC 9596 / PE=4 SV=1	predicted protein [Nectria haematococca mpVI 77-13-4]	-	-
EVM0004962.1	-	-	-	-	-	Expressed protein {ECO:0000313|EMBL:EEU33704.1} OS=Nectria haematococca (strain 77-13-4 / ATCC MYA-4622 / FGSC 9596 / PE=4 SV=1	expressed protein [Nectria haematococca mpVI 77-13-4]	-	-
EVM0004976.1	Molecular Function: hydrolase activity, acting on glycosyl bonds (GO:0016798);	-	-	Carbohydrate binding domain	-	Predicted protein {ECO:0000313|EMBL:EEU43423.1} OS=Nectria haematococca (strain 77-13-4 / ATCC MYA-4622 / FGSC 9596 / PE=4 SV=1	predicted protein [Nectria haematococca mpVI 77-13-4]	-	-
EVM0004998.1	-	-	-	-	-	Predicted protein {ECO:0000313|EMBL:EEU36459.1} OS=Nectria haematococca (strain 77-13-4 / ATCC MYA-4622 / FGSC 9596 / PE=4 SV=1	predicted protein [Nectria haematococca mpVI 77-13-4]	AA11	-
EVM0005015.1	Cellular Component: extracellular region (GO:0005576); Molecular Function: pectate lyase activity (GO:0030570);	-	-	Pectate lyase	Probable pectate lyase F (Precursor) GN=plyF OS=Emericella nidulans (strain FGSC A4 / ATCC 38163 / CBS 112.46 / NRRL PE=3 SV=2	Polysaccharide lyase family 3 {ECO:0000313|EMBL:EEU36069.1} OS=Nectria haematococca (strain 77-13-4 / ATCC MYA-4622 / FGSC 9596 / PE=4 SV=1	polysaccharide lyase family 3 [Nectria haematococca mpVI 77-13-4]	PL3	Reduced virulence
EVM0005054.1	Cellular Component: extracellular region (GO:0005576); Molecular Function: pectate lyase activity (GO:0030570);	-	-	Pectate lyase	Probable pectate lyase F (Precursor) GN=plyF OS=Emericella nidulans (strain FGSC A4 / ATCC 38163 / CBS 112.46 / NRRL PE=3 SV=2	Polysaccharide lyase family 3 {ECO:0000313|EMBL:EEU36310.1} OS=Nectria haematococca (strain 77-13-4 / ATCC MYA-4622 / FGSC 9596 / PE=4 SV=1	polysaccharide lyase family 3 [Nectria haematococca mpVI 77-13-4]	PL3	Reduced virulence
EVM0005074.1	-	-	-	-	-	Fusarium graminearum chromosome 2, complete genome {ECO:0000313|EMBL:CEF78444.1} OS=Gibberella zeae (Wheat head blight fungus) PE=4 SV=1	unnamed protein product [Fusarium graminearum]	-	-
EVM0005130.1	-	-	-	-	-	Plastocyanin-like domain-containing protein {ECO:0000313|EMBL:EEU37926.1} OS=Nectria haematococca (strain 77-13-4 / ATCC MYA-4622 / FGSC 9596 / PE=4 SV=1	plastocyanin-like domain-containing protein [Nectria haematococca mpVI 77-13-4]	-	-
EVM0005177.1	-	-	-	-	-	Uncharacterized protein {ECO:0000313|EMBL:EYB23661.1} OS=Gibberella zeae (Wheat head blight fungus) PE=4 SV=1	hypothetical protein FG05_12554 [Fusarium graminearum]	-	-
EVM0005307.1	-	-	-	-	-	Predicted protein {ECO:0000313|EMBL:EEU38734.1} OS=Nectria haematococca (strain 77-13-4 / ATCC MYA-4622 / FGSC 9596 / PE=4 SV=1	predicted protein [Nectria haematococca mpVI 77-13-4]	-	-
EVM0005326.1	-	-	-	-	-	Putative uncharacterized protein {ECO:0000313|EMBL:EEU41179.1} OS=Nectria haematococca (strain 77-13-4 / ATCC MYA-4622 / FGSC 9596 / PE=4 SV=1	hypothetical protein NECHADRAFT_83337 [Nectria haematococca mpVI 77-13-4]	-	-
EVM0005424.1	-	-	-	-	-	Predicted protein {ECO:0000313|EMBL:EEU34780.1} OS=Nectria haematococca (strain 77-13-4 / ATCC MYA-4622 / FGSC 9596 / PE=4 SV=1	predicted protein [Nectria haematococca mpVI 77-13-4]	-	-
EVM0005550.1	-	-	-	-	-	Putative uncharacterized protein {ECO:0000313|EMBL:EEU34476.1} OS=Nectria haematococca (strain 77-13-4 / ATCC MYA-4622 / FGSC 9596 / PE=4 SV=1	hypothetical protein NECHADRAFT_88706 [Nectria haematococca mpVI 77-13-4]	-	-
EVM0005655.1	-	-	-	-	-	Uncharacterized protein {ECO:0000313|EMBL:EWZ33683.1} OS=Fusarium oxysporum Fo47 PE=4 SV=1	hypothetical protein FOZG_13388 [Fusarium oxysporum Fo47]	-	-
EVM0005717.1	Molecular Function: serine-type carboxypeptidase activity (GO:0004185); Biological Process: proteolysis (GO:0006508);	-	[OE] -	Serine carboxypeptidase	Carboxypeptidase Y homolog A (Precursor) GN=CPYA OS=Leptosphaeria maculans (strain JN3 / isolate v23.1.3 / race PE=3 SV=1	Uncharacterized protein {ECO:0000313|EMBL:EWZ79095.1} OS=Fusarium oxysporum f. sp. lycopersici MN25 PE=4 SV=1	hypothetical protein FOWG_16744 [Fusarium oxysporum f. sp. lycopersici MN25]	-	Unaffected pathogenicity
EVM0005731.1	-	-	[WV] -	Trypsin Inhibitor like cysteine rich domain	-	Chymotrypsin-elastase inhibitor ixodidin {ECO:0000313|EMBL:EMT67906.1} OS=Fusarium oxysporum f. sp. cubense (strain race 4) PE=4 SV=1	chymotrypsin-elastase inhibitor ixodidin [Fusarium avenaceum]	-	-
EVM0005738.1	Molecular Function: RNA polymerase II transcription factor activity, sequence-specific DNA binding (GO:0000981); Molecular Function: DNA binding (GO:0003677); Molecular Function: catalytic activity (GO:0003824); Cellular Component: nucleus (GO:0005634); Biological Process: regulation of transcription from RNA polymerase II promoter (GO:0006357); Molecular Function: zinc ion binding (GO:0008270); …	-	-	-	-	Uncharacterized protein {ECO:0000313|EnsemblFungi:FOXG_16390P0} OS=Fusarium oxysporum f. sp. lycopersici (strain 4287 / CBS 123668 / FGSC PE=4 SV=1	hypothetical protein FOPG_17670 [Fusarium oxysporum f. sp. conglutinans race 2 54008]	-	-
EVM0005836.1	-	-	-	-	-	Putative uncharacterized protein {ECO:0000313|EMBL:EEU46157.1} OS=Nectria haematococca (strain 77-13-4 / ATCC MYA-4622 / FGSC 9596 / PE=4 SV=1	hypothetical protein NECHADRAFT_102587 [Nectria haematococca mpVI 77-13-4]	-	-
EVM0005918.1	-	-	-	PAN domain	-	Predicted protein {ECO:0000313|EMBL:EEU34463.1} OS=Nectria haematococca (strain 77-13-4 / ATCC MYA-4622 / FGSC 9596 / PE=4 SV=1	predicted protein [Nectria haematococca mpVI 77-13-4]	-	-
EVM0006009.1	-	-	-	-	-	Predicted protein {ECO:0000313|EMBL:EEU41540.1} OS=Nectria haematococca (strain 77-13-4 / ATCC MYA-4622 / FGSC 9596 / PE=4 SV=1	predicted protein [Nectria haematococca mpVI 77-13-4]	-	-
EVM0006015.1	Molecular Function: hydrolase activity, hydrolyzing O-glycosyl compounds (GO:0004553); Biological Process: carbohydrate catabolic process (GO:0016052); Molecular Function: carbohydrate binding (GO:0030246);	-	-	-	-	Putative uncharacterized protein {ECO:0000313|EMBL:EEU38858.1} OS=Nectria haematococca (strain 77-13-4 / ATCC MYA-4622 / FGSC 9596 / PE=4 SV=1	hypothetical protein NECHADRAFT_45731 [Nectria haematococca mpVI 77-13-4]	-	-
EVM0006016.1	Cellular Component: integral component of membrane (GO:0016021);	-	-	-	-	Putative uncharacterized protein {ECO:0000313|EMBL:EEU36006.1} OS=Nectria haematococca (strain 77-13-4 / ATCC MYA-4622 / FGSC 9596 / PE=4 SV=1	hypothetical protein NECHADRAFT_85344 [Nectria haematococca mpVI 77-13-4]	-	Reduced virulence
EVM0006099.1	Molecular Function: hydrolase activity (GO:0016787);	-	-	Transglycosylase SLT domain	-	Putative uncharacterized protein {ECO:0000313|EMBL:EEU43618.1} OS=Nectria haematococca (strain 77-13-4 / ATCC MYA-4622 / FGSC 9596 / PE=4 SV=1	hypothetical protein NECHADRAFT_106250 [Nectria haematococca mpVI 77-13-4]	GH23	-
EVM0006115.1	Molecular Function: hydrolase activity, hydrolyzing O-glycosyl compounds (GO:0004553); Biological Process: carbohydrate metabolic process (GO:0005975);	-	-	Glycosyl hydrolases family 16	-	Putative uncharacterized protein {ECO:0000313|EMBL:EEU36602.1} OS=Nectria haematococca (strain 77-13-4 / ATCC MYA-4622 / FGSC 9596 / PE=4 SV=1	hypothetical protein NECHADRAFT_51855 [Nectria haematococca mpVI 77-13-4]	GH16	-
EVM0006272.1	-	-	-	-	-	Putative uncharacterized protein {ECO:0000313|EMBL:EEU34252.1} OS=Nectria haematococca (strain 77-13-4 / ATCC MYA-4622 / FGSC 9596 / PE=4 SV=1	hypothetical protein NECHADRAFT_101795 [Nectria haematococca mpVI 77-13-4]	-	-
EVM0006375.1	Molecular Function: catalytic activity (GO:0003824);	-	-	CVNH domain	-	Putative uncharacterized protein {ECO:0000313|EMBL:EEU43843.1} (Fragment) OS=Nectria haematococca (strain 77-13-4 / ATCC MYA-4622 / FGSC 9596 / PE=4 SV=1	hypothetical protein NECHADRAFT_122229 [Nectria haematococca mpVI 77-13-4]	-	-
EVM0006385.1	-	-	-	-	-	Putative uncharacterized protein {ECO:0000313|EMBL:EEU43478.1} OS=Nectria haematococca (strain 77-13-4 / ATCC MYA-4622 / FGSC 9596 / PE=4 SV=1	hypothetical protein NECHADRAFT_82801 [Nectria haematococca mpVI 77-13-4]	-	-
EVM0006395.1	Molecular Function: lysozyme activity (GO:0003796); Biological Process: peptidoglycan catabolic process (GO:0009253); Cellular Component: integral component of membrane (GO:0016021); Biological Process: cell wall macromolecule catabolic process (GO:0016998);	-	-	Bacterial SH3 domain	-	Putative uncharacterized protein {ECO:0000313|EMBL:EEU39041.1} OS=Nectria haematococca (strain 77-13-4 / ATCC MYA-4622 / FGSC 9596 / PE=4 SV=1	hypothetical protein NECHADRAFT_94402 [Nectria haematococca mpVI 77-13-4]	-	-
EVM0006520.1	Molecular Function: RNA polymerase II transcription factor activity, sequence-specific DNA binding (GO:0000981); Molecular Function: DNA binding (GO:0003677); Cellular Component: nucleus (GO:0005634); Biological Process: regulation of transcription from RNA polymerase II promoter (GO:0006357); Molecular Function: zinc ion binding (GO:0008270);	-	-	-	-	Putative uncharacterized protein {ECO:0000313|EMBL:EEU48946.1} OS=Nectria haematococca (strain 77-13-4 / ATCC MYA-4622 / FGSC 9596 / PE=4 SV=1	hypothetical protein NECHADRAFT_75612 [Nectria haematococca mpVI 77-13-4]	-	-
EVM0006554.1	-	K09705|1.73725e-114|nhe:NECHADRAFT_45328|hypothetical protein; K09705 hypothetical protein (A)	-	Cupin superfamily (DUF985)	-	Putative uncharacterized protein {ECO:0000313|EMBL:EEU43500.1} OS=Nectria haematococca (strain 77-13-4 / ATCC MYA-4622 / FGSC 9596 / PE=4 SV=1	hypothetical protein NECHADRAFT_45328 [Nectria haematococca mpVI 77-13-4]	-	-
EVM0006691.1	-	-	-	Protein of unknown function (DUF4237)	-	Putative uncharacterized protein {ECO:0000313|EMBL:EEU35195.1} OS=Nectria haematococca (strain 77-13-4 / ATCC MYA-4622 / FGSC 9596 / PE=4 SV=1	hypothetical protein NECHADRAFT_102898 [Nectria haematococca mpVI 77-13-4]	-	-
EVM0006721.1	-	-	-	-	-	Predicted protein {ECO:0000313|EMBL:EEU34544.1} OS=Nectria haematococca (strain 77-13-4 / ATCC MYA-4622 / FGSC 9596 / PE=4 SV=1	predicted protein [Nectria haematococca mpVI 77-13-4]	-	-
EVM0006732.1	-	-	-	-	-	Putative uncharacterized protein {ECO:0000313|EMBL:EEU42253.1} OS=Nectria haematococca (strain 77-13-4 / ATCC MYA-4622 / FGSC 9596 / PE=4 SV=1	hypothetical protein NECHADRAFT_79997 [Nectria haematococca mpVI 77-13-4]	-	-
EVM0006733.1	-	-	-	-	-	Uncharacterized protein {ECO:0000313|EMBL:EXK27408.1} OS=Fusarium oxysporum f. sp. melonis 26406 PE=4 SV=1	hypothetical protein FOMG_16214 [Fusarium oxysporum f. sp. melonis 26406]	-	-
EVM0006784.1	-	-	-	-	-	Putative uncharacterized protein {ECO:0000313|EMBL:EEU39353.1} OS=Nectria haematococca (strain 77-13-4 / ATCC MYA-4622 / FGSC 9596 / PE=4 SV=1	hypothetical protein NECHADRAFT_42877 [Nectria haematococca mpVI 77-13-4]	-	-
EVM0006884.1	-	-	-	-	-	Putative uncharacterized protein {ECO:0000313|EMBL:EEU42376.1} OS=Nectria haematococca (strain 77-13-4 / ATCC MYA-4622 / FGSC 9596 / PE=4 SV=1	hypothetical protein NECHADRAFT_40304 [Nectria haematococca mpVI 77-13-4]	-	-
EVM0006931.1	Molecular Function: triglyceride lipase activity (GO:0004806); Biological Process: lipid metabolic process (GO:0006629);	-	[I] Lipid transport and metabolism	Lipase (class 3)	Lipase (Precursor) GN=LIP OS=Thermomyces lanuginosus (Humicola lanuginosa) PE=1 SV=1	Putative uncharacterized protein {ECO:0000313|EMBL:EEU44893.1} OS=Nectria haematococca (strain 77-13-4 / ATCC MYA-4622 / FGSC 9596 / PE=4 SV=1	hypothetical protein NECHADRAFT_49364 [Nectria haematococca mpVI 77-13-4]	-	Unaffected pathogenicity
EVM0006936.1	-	-	-	-	-	Uncharacterized protein {ECO:0000313|EMBL:EXA53132.1} OS=Fusarium oxysporum f. sp. pisi HDV247 PE=4 SV=1	hypothetical protein FOC4_g10015139 [Fusarium oxysporum f. sp. cubense race 4]	-	-
EVM0006957.1	-	-	-	-	-	Predicted protein {ECO:0000313|EMBL:EEU39982.1} OS=Nectria haematococca (strain 77-13-4 / ATCC MYA-4622 / FGSC 9596 / PE=4 SV=1	predicted protein [Nectria haematococca mpVI 77-13-4]	-	-
EVM0006983.1	-	-	-	-	-	Predicted protein {ECO:0000313|EMBL:EEU34651.1} OS=Nectria haematococca (strain 77-13-4 / ATCC MYA-4622 / FGSC 9596 / PE=4 SV=1	predicted protein [Nectria haematococca mpVI 77-13-4]	-	-
EVM0007246.1	-	-	-	-	-	Putative uncharacterized protein {ECO:0000313|EMBL:EEU39191.1} OS=Nectria haematococca (strain 77-13-4 / ATCC MYA-4622 / FGSC 9596 / PE=4 SV=1	hypothetical protein NECHADRAFT_106217 [Nectria haematococca mpVI 77-13-4]	-	-
EVM0007281.1	Cellular Component: integral component of membrane (GO:0016021);	-	-	Protein of unknown function (DUF3237)	-	Putative uncharacterized protein {ECO:0000313|EMBL:EEU37777.1} OS=Nectria haematococca (strain 77-13-4 / ATCC MYA-4622 / FGSC 9596 / PE=4 SV=1	hypothetical protein NECHADRAFT_88191 [Nectria haematococca mpVI 77-13-4]	-	-
EVM0007345.1	-	-	-	-	-	Putative uncharacterized protein {ECO:0000313|EMBL:EEU38701.1} OS=Nectria haematococca (strain 77-13-4 / ATCC MYA-4622 / FGSC 9596 / PE=4 SV=1	hypothetical protein NECHADRAFT_122727 [Nectria haematococca mpVI 77-13-4]	-	-
EVM0007510.1	-	-	-	-	-	Putative uncharacterized protein {ECO:0000313|EMBL:EEU36491.1} OS=Nectria haematococca (strain 77-13-4 / ATCC MYA-4622 / FGSC 9596 / PE=4 SV=1	hypothetical protein NECHADRAFT_42451 [Nectria haematococca mpVI 77-13-4]	-	-
EVM0007890.1	-	-	-	-	-	Putative uncharacterized protein {ECO:0000313|EMBL:EEU46173.1} OS=Nectria haematococca (strain 77-13-4 / ATCC MYA-4622 / FGSC 9596 / PE=4 SV=1	hypothetical protein NECHADRAFT_106063 [Nectria haematococca mpVI 77-13-4]	-	-
EVM0007911.1	-	-	-	-	-	Putative uncharacterized protein {ECO:0000313|EMBL:EEU43139.1} OS=Nectria haematococca (strain 77-13-4 / ATCC MYA-4622 / FGSC 9596 / PE=4 SV=1	hypothetical protein NECHADRAFT_83586 [Nectria haematococca mpVI 77-13-4]	-	-
EVM0008246.1	-	-	-	-	-	Putative uncharacterized protein {ECO:0000313|EMBL:EEU46223.1} OS=Nectria haematococca (strain 77-13-4 / ATCC MYA-4622 / FGSC 9596 / PE=4 SV=1	hypothetical protein NECHADRAFT_37801 [Nectria haematococca mpVI 77-13-4]	-	-
EVM0008359.1	Cellular Component: integral component of membrane (GO:0016021);	-	-	Membrane magnesium transporter	-	Putative uncharacterized protein {ECO:0000313|EMBL:EEU48346.1} OS=Nectria haematococca (strain 77-13-4 / ATCC MYA-4622 / FGSC 9596 / PE=4 SV=1	hypothetical protein NECHADRAFT_98626 [Nectria haematococca mpVI 77-13-4]	-	-
EVM0008468.1	Cellular Component: extracellular region (GO:0005576); Molecular Function: pectate lyase activity (GO:0030570); Biological Process: pectin catabolic process (GO:0045490); Molecular Function: metal ion binding (GO:0046872); Biological Process: cell wall organization (GO:0071555);	K01728|0|nhe:NECHADRAFT_34871|polysaccharide lyase family 1; K01728 pectate lyase [EC:4.2.2.2] (A)	-	Pectate lyase	Pectate lyase plyB (Precursor) GN=plyB OS=Emericella nidulans (strain FGSC A4 / ATCC 38163 / CBS 112.46 / NRRL PE=1 SV=1	Polysaccharide lyase family 1 {ECO:0000313|EMBL:EEU35857.1} OS=Nectria haematococca (strain 77-13-4 / ATCC MYA-4622 / FGSC 9596 / PE=3 SV=1	polysaccharide lyase family 1 [Nectria haematococca mpVI 77-13-4]	PL1	Mixed outcome
EVM0008499.1	-	-	-	Kp4	-	Related to KP4 killer toxin {ECO:0000313|EMBL:CCT72568.1} OS=Gibberella fujikuroi (strain CBS 195.34 / IMI 58289 / NRRL A-6831) PE=4 SV=1	kp4 killer toxin [Fusarium avenaceum]	-	-
EVM0008523.1	Cellular Component: extracellular region (GO:0005576); Molecular Function: manganese ion binding (GO:0030145); Molecular Function: nutrient reservoir activity (GO:0045735);	-	-	Cupin	-	Predicted protein {ECO:0000313|EMBL:EEU37475.1} OS=Nectria haematococca (strain 77-13-4 / ATCC MYA-4622 / FGSC 9596 / PE=4 SV=1	predicted protein [Nectria haematococca mpVI 77-13-4]	-	-
EVM0008628.1	-	-	-	-	-	Putative uncharacterized protein {ECO:0000313|EMBL:EEU35071.1} OS=Nectria haematococca (strain 77-13-4 / ATCC MYA-4622 / FGSC 9596 / PE=4 SV=1	hypothetical protein NECHADRAFT_101073 [Nectria haematococca mpVI 77-13-4]	-	-
EVM0008784.1	Molecular Function: carbohydrate binding (GO:0030246); Molecular Function: pectin lyase activity (GO:0047490);	-	-	-	-	Putative uncharacterized protein {ECO:0000313|EMBL:EEU38759.1} OS=Nectria haematococca (strain 77-13-4 / ATCC MYA-4622 / FGSC 9596 / PE=4 SV=1	hypothetical protein NECHADRAFT_95104 [Nectria haematococca mpVI 77-13-4]	-	Mixed outcome
EVM0008831.1	-	-	-	-	-	Uncharacterized protein {ECO:0000313|EMBL:EHK20909.1} OS=Hypocrea virens (strain Gv29-8 / FGSC 10586) PE=4 SV=1	hypothetical protein TRIVIDRAFT_50424 [Trichoderma virens Gv29-8]	-	-
EVM0008846.1	Molecular Function: hydrolase activity (GO:0016787);	K14333|8.02877e-46|mrr:Moror_13771|amidohydrolase family protein; K14333 2,3-dihydroxybenzoate decarboxylase [EC:4.1.1.46] (A)	-	Amidohydrolase	2,3-dihydroxybenzoate decarboxylase GN=AO090005000447 OS=Aspergillus oryzae (strain ATCC 42149 / RIB 40) PE=1 SV=2	Amidohydrolase family protein {ECO:0000313|EMBL:ESK90342.1} OS=Moniliophthora roreri (strain MCA 2997) PE=4 SV=1	hypothetical protein M422DRAFT_66939 [Sphaerobolus stellatus SS14]	-	-
EVM0008913.1	Cellular Component: extracellular region (GO:0005576); Cellular Component: integral component of membrane (GO:0016021);	-	-	Fungal hydrophobin	Trihydrophobin (Precursor) GN=TH1 OS=Claviceps fusiformis (Ergot fungus) PE=1 SV=1	Putative uncharacterized protein {ECO:0000313|EMBL:EEU35469.1} OS=Nectria haematococca (strain 77-13-4 / ATCC MYA-4622 / FGSC 9596 / PE=4 SV=1	hypothetical protein NECHADRAFT_51212 [Nectria haematococca mpVI 77-13-4]	-	Reduced virulence
EVM0009086.1	-	-	-	-	-	Putative uncharacterized protein {ECO:0000313|EMBL:EEU43694.1} OS=Nectria haematococca (strain 77-13-4 / ATCC MYA-4622 / FGSC 9596 / PE=4 SV=1	hypothetical protein NECHADRAFT_122703 [Nectria haematococca mpVI 77-13-4]	-	-
EVM0009133.1	Cellular Component: integral component of membrane (GO:0016021);	-	-	-	-	Predicted protein {ECO:0000313|EMBL:EEU38657.1} OS=Nectria haematococca (strain 77-13-4 / ATCC MYA-4622 / FGSC 9596 / PE=4 SV=1	predicted protein [Nectria haematococca mpVI 77-13-4]	-	-
EVM0009330.1	-	-	-	-	-	Putative uncharacterized protein {ECO:0000313|EMBL:EEU41305.1} (Fragment) OS=Nectria haematococca (strain 77-13-4 / ATCC MYA-4622 / FGSC 9596 / PE=4 SV=1	hypothetical protein NECHADRAFT_122734 [Nectria haematococca mpVI 77-13-4]	-	-
EVM0009427.1	Molecular Function: oxidoreductase activity (GO:0016491); Biological Process: oxidation-reduction process (GO:0055114); Molecular Function: FAD binding (GO:0071949);	-	-	-	-	Uncharacterized protein {ECO:0000313|EMBL:EXM19842.1} OS=Fusarium oxysporum f. sp. vasinfectum 25433 PE=4 SV=1	hypothetical protein FOTG_12281 [Fusarium oxysporum f. sp. vasinfectum 25433]	-	-
EVM0009437.1	-	-	-	CFEM domain	-	Uncharacterized protein {ECO:0000313|EMBL:EXK46294.1} OS=Fusarium oxysporum f. sp. melonis 26406 PE=4 SV=1	hypothetical protein FOMG_00021 [Fusarium oxysporum f. sp. melonis 26406]	-	-
EVM0009458.1	-	-	-	-	-	Putative uncharacterized protein {ECO:0000313|EMBL:EEU36293.1} OS=Nectria haematococca (strain 77-13-4 / ATCC MYA-4622 / FGSC 9596 / PE=4 SV=1	hypothetical protein NECHADRAFT_52610 [Nectria haematococca mpVI 77-13-4]	-	-
EVM0009482.1	-	-	-	-	-	Uncharacterized protein {ECO:0000313|EMBL:EWZ29330.1} OS=Fusarium oxysporum Fo47 PE=4 SV=1	hypothetical protein FOZG_16959 [Fusarium oxysporum Fo47]	-	-
EVM0009609.1	-	-	-	-	-	Putative uncharacterized protein {ECO:0000313|EMBL:EEU37950.1} OS=Nectria haematococca (strain 77-13-4 / ATCC MYA-4622 / FGSC 9596 / PE=4 SV=1	hypothetical protein NECHADRAFT_73183 [Nectria haematococca mpVI 77-13-4]	-	-
EVM0009676.1	-	-	-	-	-	Putative uncharacterized protein {ECO:0000313|EMBL:EEU44085.1} OS=Nectria haematococca (strain 77-13-4 / ATCC MYA-4622 / FGSC 9596 / PE=4 SV=1	hypothetical protein NECHADRAFT_74129 [Nectria haematococca mpVI 77-13-4]	-	-
EVM0009819.1	Cellular Component: extracellular region (GO:0005576);	-	-	-	-	Putative uncharacterized protein {ECO:0000313|EMBL:EEU33800.1} OS=Nectria haematococca (strain 77-13-4 / ATCC MYA-4622 / FGSC 9596 / PE=4 SV=1	hypothetical protein NECHADRAFT_89135 [Nectria haematococca mpVI 77-13-4]	-	-
EVM0010000.1	-	-	-	-	-	Putative uncharacterized protein {ECO:0000313|EMBL:EEU35089.1} OS=Nectria haematococca (strain 77-13-4 / ATCC MYA-4622 / FGSC 9596 / PE=4 SV=1	hypothetical protein NECHADRAFT_44823 [Nectria haematococca mpVI 77-13-4]	-	-
EVM0010047.1	-	-	-	-	-	Uncharacterized protein {ECO:0000313|EMBL:EXA35675.1} OS=Fusarium oxysporum f. sp. pisi HDV247 PE=4 SV=1	hypothetical protein FOXB_05762 [Fusarium oxysporum Fo5176]	-	-
EVM0010205.1	-	-	-	GDSL-like Lipase/Acylhydrolase family	-	Putative uncharacterized protein {ECO:0000313|EMBL:EEU45260.1} OS=Nectria haematococca (strain 77-13-4 / ATCC MYA-4622 / FGSC 9596 / PE=4 SV=1	hypothetical protein NECHADRAFT_41392 [Nectria haematococca mpVI 77-13-4]	CE12	-
EVM0010331.1	-	-	-	-	-	Putative uncharacterized protein {ECO:0000313|EMBL:EEU39693.1} OS=Nectria haematococca (strain 77-13-4 / ATCC MYA-4622 / FGSC 9596 / PE=4 SV=1	hypothetical protein NECHADRAFT_82132 [Nectria haematococca mpVI 77-13-4]	-	-
EVM0010402.1	-	-	-	Domain of unknown function (DUF1961)	-	Putative uncharacterized protein {ECO:0000313|EMBL:EEU34253.1} OS=Nectria haematococca (strain 77-13-4 / ATCC MYA-4622 / FGSC 9596 / PE=4 SV=1	hypothetical protein NECHADRAFT_85539 [Nectria haematococca mpVI 77-13-4]	-	-
EVM0010714.1	-	-	[S] Function unknown	Cysteine-rich secretory protein family	Probable pathogenesis-related protein CaO19.6200 (Precursor) OS=Candida albicans (strain SC5314 / ATCC MYA-2876) PE=2 SV=1	Basic form of pathogenesis-protein 1 {ECO:0000313|EMBL:KFG87680.1} OS=Metarhizium anisopliae (Entomophthora anisopliae) PE=4 SV=1	Basic form of pathogenesis- protein 1 [Metarhizium guizhouense ARSEF 977]	-	-
EVM0010715.1	Molecular Function: nucleic acid binding (GO:0003676); Molecular Function: alanine-tRNA ligase activity (GO:0004813); Molecular Function: ATP binding (GO:0005524); Biological Process: alanyl-tRNA aminoacylation (GO:0006419); Molecular Function: lyase activity (GO:0016829);	-	-	Right handed beta helix region	-	Polysaccharide lyase family 9 {ECO:0000313|EMBL:EEU37075.1} OS=Nectria haematococca (strain 77-13-4 / ATCC MYA-4622 / FGSC 9596 / PE=4 SV=1	polysaccharide lyase family 9 [Nectria haematococca mpVI 77-13-4]	PL9	-
EVM0010791.1	Cellular Component: extracellular region (GO:0005576); Biological Process: pathogenesis (GO:0009405); Molecular Function: endo-1,4-beta-xylanase activity (GO:0031176); Biological Process: xylan catabolic process (GO:0045493);	K01181|0|nhe:NECHADRAFT_39302|hypothetical protein; K01181 endo-1,4-beta-xylanase [EC:3.2.1.8] (A)	-	Glycosyl hydrolase family 10	Endo-1,4-beta-xylanase C (Precursor) GN=XYLC OS=Gibberella zeae (strain PH-1 / ATCC MYA-4620 / FGSC 9075 / NRRL 31084) PE=1 SV=1	Beta-xylanase {ECO:0000256|RuleBase:RU361174} OS=Nectria haematococca (strain 77-13-4 / ATCC MYA-4622 / FGSC 9596 / PE=3 SV=1	hypothetical protein NECHADRAFT_39302 [Nectria haematococca mpVI 77-13-4]	GH10	Reduced virulence
EVM0011018.1	-	-	-	-	-	Putative uncharacterized protein {ECO:0000313|EMBL:EEU41602.1} OS=Nectria haematococca (strain 77-13-4 / ATCC MYA-4622 / FGSC 9596 / PE=4 SV=1	hypothetical protein NECHADRAFT_106546 [Nectria haematococca mpVI 77-13-4]	-	-
EVM0011113.1	-	-	-	-	-	Antifungal defensin {ECO:0000313|EMBL:AGS58421.1} OS=Fusarium tricinctum PE=4 SV=1	antifungal defensin [Fusarium tricinctum]	-	-
EVM0011141.1	Cellular Component: integral component of membrane (GO:0016021);	-	-	-	-	Putative uncharacterized protein {ECO:0000313|EMBL:EEU42148.1} OS=Nectria haematococca (strain 77-13-4 / ATCC MYA-4622 / FGSC 9596 / PE=4 SV=1	hypothetical protein NECHADRAFT_106440 [Nectria haematococca mpVI 77-13-4]	-	-
EVM0011399.1	-	-		Prokaryotic phospholipase A2				-	-
EVM0011544.1	Molecular Function: sulfuric ester hydrolase activity (GO:0008484); Biological Process: organic substance metabolic process (GO:0071704);	-	[G] Carbohydrate transport and metabolism	Sulfatase	-	Uncharacterized protein {ECO:0000313|EMBL:EWG48687.1} OS=Gibberella moniliformis (strain M3125 / FGSC 7600) PE=4 SV=1	hypothetical protein FVEG_16305 [Fusarium verticillioides 7600]	-	-
EVM0011742.1	-	-	-	-	-	Uncharacterized protein {ECO:0000313|EMBL:EKJ79101.1} OS=Fusarium pseudograminearum (strain CS3096) PE=4 SV=1	hypothetical protein FAVG1_00411 [Fusarium avenaceum]	-	-
EVM0011766.1	Biological Process: metabolic process (GO:0008152); Molecular Function: hydrolase activity (GO:0016787);	-	-	Cutinase	Acetylxylan esterase 2 (Precursor) GN=axe-2 OS=Penicillium purpurogenum (Soft rot fungus) PE=1 SV=1	Putative uncharacterized protein {ECO:0000313|EMBL:EEU48847.1} OS=Nectria haematococca (strain 77-13-4 / ATCC MYA-4622 / FGSC 9596 / PE=4 SV=1	hypothetical protein NECHADRAFT_105849 [Nectria haematococca mpVI 77-13-4]	CE5	Unaffected pathogenicity
EVM0011813.1	Cellular Component: membrane (GO:0016020);	-	-	-	-	Putative uncharacterized protein {ECO:0000313|EMBL:EEU43966.1} OS=Nectria haematococca (strain 77-13-4 / ATCC MYA-4622 / FGSC 9596 / PE=4 SV=1	hypothetical protein NECHADRAFT_73336 [Nectria haematococca mpVI 77-13-4]	-	-
EVM0011837.1	Molecular Function: aminopeptidase activity (GO:0004177); Molecular Function: carboxypeptidase activity (GO:0004180); Biological Process: proteolysis (GO:0006508); Molecular Function: manganese ion binding (GO:0030145);	-	-	-	-	Predicted protein {ECO:0000313|EMBL:EEU39336.1} OS=Nectria haematococca (strain 77-13-4 / ATCC MYA-4622 / FGSC 9596 / PE=4 SV=1	predicted protein [Nectria haematococca mpVI 77-13-4]	-	-
EVM0011895.1	-	-	-	-	-	Predicted protein {ECO:0000313|EMBL:EEU45669.1} OS=Nectria haematococca (strain 77-13-4 / ATCC MYA-4622 / FGSC 9596 / PE=4 SV=1	predicted protein [Nectria haematococca mpVI 77-13-4]	-	-
EVM0011922.1	Molecular Function: binding (GO:0005488); Biological Process: arabinan catabolic process (GO:0031222); Molecular Function: arabinan endo-1,5-alpha-L-arabinosidase activity (GO:0046558);	K06113|0|nhe:NECHADRAFT_53602|hypothetical protein; K06113 arabinan endo-1,5-alpha-L-arabinosidase [EC:3.2.1.99] (A)	-	Glycosyl hydrolases family 43	Probable arabinan endo-1,5-alpha-L-arabinosidase A (Precursor) GN=abnA OS=Aspergillus clavatus (strain ATCC 1007 / CBS 513.65 / DSM 816 / NCTC PE=3 SV=1	Arabinan endo-1,5-alpha-L-arabinosidase {ECO:0000256|PIRNR:PIRNR026534} OS=Nectria haematococca (strain 77-13-4 / ATCC MYA-4622 / FGSC 9596 / PE=3 SV=1	hypothetical protein NECHADRAFT_53602 [Nectria haematococca mpVI 77-13-4]	GH43	-
EVM0011992.1	-	-	-	-	-	Small secreted protein {ECO:0000313|EMBL:EEU41290.1} OS=Nectria haematococca (strain 77-13-4 / ATCC MYA-4622 / FGSC 9596 / PE=4 SV=1	small secreted protein [Nectria haematococca mpVI 77-13-4]	-	-
EVM0012071.1	-	-	-	-	-	Putative uncharacterized protein {ECO:0000313|EMBL:EEU35968.1} OS=Nectria haematococca (strain 77-13-4 / ATCC MYA-4622 / FGSC 9596 / PE=4 SV=1	hypothetical protein NECHADRAFT_85391 [Nectria haematococca mpVI 77-13-4]	-	-
EVM0012180.1	-	-	-	-	-	Putative uncharacterized protein {ECO:0000313|EMBL:EEU43473.1} OS=Nectria haematococca (strain 77-13-4 / ATCC MYA-4622 / FGSC 9596 / PE=4 SV=1	hypothetical protein NECHADRAFT_95025 [Nectria haematococca mpVI 77-13-4]	-	-
EVM0012216.1	-	-	-	-	-	Uncharacterized protein {ECO:0000313|EMBL:ENH65219.1} OS=Fusarium oxysporum f. sp. cubense (strain race 1) PE=4 SV=1	hypothetical protein FOC1_g10000882 [Fusarium oxysporum f. sp. cubense race 1]	-	-
EVM0012408.1	Molecular Function: hydrolase activity, hydrolyzing O-glycosyl compounds (GO:0004553); Cellular Component: extracellular region (GO:0005576); Biological Process: carbohydrate metabolic process (GO:0005975); Molecular Function: cellulose binding (GO:0030248);	-	-	-	-	Putative uncharacterized protein {ECO:0000313|EMBL:EEU33966.1} OS=Nectria haematococca (strain 77-13-4 / ATCC MYA-4622 / FGSC 9596 / PE=4 SV=1	hypothetical protein NECHADRAFT_54486 [Nectria haematococca mpVI 77-13-4]	-	-
EVM0012590.1	-	-	-	-	-	Putative uncharacterized protein {ECO:0000313|EMBL:EEU37563.1} OS=Nectria haematococca (strain 77-13-4 / ATCC MYA-4622 / FGSC 9596 / PE=4 SV=1	hypothetical protein NECHADRAFT_106522 [Nectria haematococca mpVI 77-13-4]	-	-
EVM0012608.1	Cellular Component: membrane (GO:0016020);	-	-	-	-	Putative uncharacterized protein {ECO:0000313|EMBL:EEU38790.1} OS=Nectria haematococca (strain 77-13-4 / ATCC MYA-4622 / FGSC 9596 / PE=4 SV=1	hypothetical protein NECHADRAFT_101134 [Nectria haematococca mpVI 77-13-4]	-	-
EVM0012724.1	-	-	-	-	-	Putative uncharacterized protein {ECO:0000313|EMBL:EEU45673.1} OS=Nectria haematococca (strain 77-13-4 / ATCC MYA-4622 / FGSC 9596 / PE=4 SV=1	hypothetical protein NECHADRAFT_123164 [Nectria haematococca mpVI 77-13-4]	-	-
EVM0012777.1	-	-	-	-	-	Putative uncharacterized protein {ECO:0000313|EMBL:EEU38174.1} OS=Nectria haematococca (strain 77-13-4 / ATCC MYA-4622 / FGSC 9596 / PE=4 SV=1	hypothetical protein NECHADRAFT_48278 [Nectria haematococca mpVI 77-13-4]	-	-
EVM0012840.1	-	-	-	-	-	Putative uncharacterized protein {ECO:0000313|EMBL:EEU42142.1} OS=Nectria haematococca (strain 77-13-4 / ATCC MYA-4622 / FGSC 9596 / PE=4 SV=1	hypothetical protein NECHADRAFT_106439 [Nectria haematococca mpVI 77-13-4]	-	-
EVM0012918.1	-	-	-	-	-	Uncharacterized protein {ECO:0000313|EMBL:EYB24274.1} OS=Gibberella zeae (Wheat head blight fungus) PE=4 SV=1	hypothetical protein FG05_30503 [Fusarium graminearum]	-	-
EVM0012937.1	-	-	-	Necrosis inducing protein (NPP1)	-	Putative uncharacterized protein {ECO:0000313|EMBL:EEU39963.1} OS=Nectria haematococca (strain 77-13-4 / ATCC MYA-4622 / FGSC 9596 / PE=4 SV=1	hypothetical protein NECHADRAFT_79720 [Nectria haematococca mpVI 77-13-4]	-	Unaffected pathogenicity
EVM0012993.1	Cellular Component: extracellular region (GO:0005576); Molecular Function: hydrolase activity (GO:0016787);	K05972|0|nhe:NECHADRAFT_106573|hypothetical protein; K05972 acetylxylan esterase [EC:3.1.1.72] (A)	-	Esterase PHB depolymerase	Probable acetylxylan esterase A (Precursor) GN=axeA OS=Neosartorya fumigata (strain ATCC MYA-4609 / Af293 / CBS 101355 / FGSC PE=3 SV=1	Putative uncharacterized protein {ECO:0000313|EMBL:EEU37824.1} OS=Nectria haematococca (strain 77-13-4 / ATCC MYA-4622 / FGSC 9596 / PE=4 SV=1	hypothetical protein NECHADRAFT_106573 [Nectria haematococca mpVI 77-13-4]	CE1	Unaffected pathogenicity
EVM0013442.1	Molecular Function: catalytic activity (GO:0003824);	K01759|7.26109e-167|nhe:NECHADRAFT_84117|hypothetical protein; K01759 lactoylglutathione lyase [EC:4.4.1.5] (A)	[G] Carbohydrate transport and metabolism	Glyoxalase/Bleomycin resistance protein/Dioxygenase superfamily	Lactoylglutathione lyase GN=glo1 OS=Schizosaccharomyces pombe (strain 972 / ATCC 24843) PE=1 SV=1	Putative uncharacterized protein {ECO:0000313|EMBL:EEU42843.1} OS=Nectria haematococca (strain 77-13-4 / ATCC MYA-4622 / FGSC 9596 / PE=4 SV=1	hypothetical protein NECHADRAFT_84117 [Nectria haematococca mpVI 77-13-4]	-	Unaffected pathogenicity
EVM0013555.1	-	-	-	-	-	Uncharacterized protein {ECO:0000313|EMBL:EWY85775.1} OS=Fusarium oxysporum FOSC 3-a PE=4 SV=1	hypothetical protein FOYG_12882 [Fusarium oxysporum FOSC 3-a]	-	-
EVM0013572.1	-	-	-	-	-	Putative uncharacterized protein {ECO:0000313|EMBL:EEU35091.1} OS=Nectria haematococca (strain 77-13-4 / ATCC MYA-4622 / FGSC 9596 / PE=4 SV=1	hypothetical protein FAVG1_11851 [Fusarium avenaceum]	-	-
EVM0013573.1	-	-	-	Kp4	-	Putative uncharacterized protein {ECO:0000313|EMBL:EFQ34120.1} OS=Colletotrichum graminicola (strain M1.001 / M2 / FGSC 10212) PE=4 SV=1	hypothetical protein GLRG_09264 [Colletotrichum graminicola M1.001]	-	-
EVM0013585.1	-	-	-	-	-	Putative uncharacterized protein {ECO:0000313|EMBL:EEU45695.1} OS=Nectria haematococca (strain 77-13-4 / ATCC MYA-4622 / FGSC 9596 / PE=4 SV=1	hypothetical protein NECHADRAFT_69715 [Nectria haematococca mpVI 77-13-4]	-	-
EVM0013671.1	-	-	-	Protein of unknown function (DUF4237)	-	Putative uncharacterized protein {ECO:0000313|EMBL:EEU38014.1} OS=Nectria haematococca (strain 77-13-4 / ATCC MYA-4622 / FGSC 9596 / PE=4 SV=1	hypothetical protein NECHADRAFT_95953 [Nectria haematococca mpVI 77-13-4]	-	-
EVM0013707.1	-	-	-	-	-	Predicted protein {ECO:0000313|EMBL:EEU35707.1} OS=Nectria haematococca (strain 77-13-4 / ATCC MYA-4622 / FGSC 9596 / PE=4 SV=1	predicted protein [Nectria haematococca mpVI 77-13-4]	-	-
EVM0013789.1	Cellular Component: extracellular region (GO:0005576); Molecular Function: pectate lyase activity (GO:0030570);	-	-	Pectate lyase	Probable pectate lyase F (Precursor) GN=plyF OS=Emericella nidulans (strain FGSC A4 / ATCC 38163 / CBS 112.46 / NRRL PE=3 SV=2	Polysaccharide lyase family 3 {ECO:0000313|EMBL:EEU42692.1} OS=Nectria haematococca (strain 77-13-4 / ATCC MYA-4622 / FGSC 9596 / PE=4 SV=1	polysaccharide lyase family 3 [Nectria haematococca mpVI 77-13-4]	PL3	Reduced virulence
EVM0013932.1	-	-	-	-	-	Putative uncharacterized protein {ECO:0000313|EMBL:EEU44222.1} OS=Nectria haematococca (strain 77-13-4 / ATCC MYA-4622 / FGSC 9596 / PE=4 SV=1	hypothetical protein NECHADRAFT_29738 [Nectria haematococca mpVI 77-13-4]	-	-
EVM0014007.1	-	-	-	-	-	Putative uncharacterized protein {ECO:0000313|EMBL:EEU36691.1} OS=Nectria haematococca (strain 77-13-4 / ATCC MYA-4622 / FGSC 9596 / PE=4 SV=1	hypothetical protein NECHADRAFT_86487 [Nectria haematococca mpVI 77-13-4]	-	-
EVM0014019.1	Cellular Component: extracellular region (GO:0005576); Biological Process: pathogenesis (GO:0009405); Molecular Function: cellulose binding (GO:0030248); Molecular Function: endo-1,4-beta-xylanase activity (GO:0031176); Biological Process: xylan catabolic process (GO:0045493);	K01181|1.45699e-154|nhe:NECHADRAFT_106153|hypothetical protein; K01181 endo-1,4-beta-xylanase [EC:3.2.1.8] (A)	-	Glycosyl hydrolases family 11	Endo-1,4-beta-xylanase B (Precursor) GN=XYLB OS=Gibberella zeae (strain PH-1 / ATCC MYA-4620 / FGSC 9075 / NRRL 31084) PE=1 SV=1	Endo-1,4-beta-xylanase {ECO:0000256|RuleBase:RU004392} OS=Nectria haematococca (strain 77-13-4 / ATCC MYA-4622 / FGSC 9596 / PE=3 SV=1	hypothetical protein NECHADRAFT_106153 [Nectria haematococca mpVI 77-13-4]	GH11 (Fsm GH11.3)	Reduced virulence
EVM0014122.1	-	-	-	-	-	Putative uncharacterized protein {ECO:0000313|EMBL:EEU38407.1} OS=Nectria haematococca (strain 77-13-4 / ATCC MYA-4622 / FGSC 9596 / PE=4 SV=1	hypothetical protein NECHADRAFT_91512 [Nectria haematococca mpVI 77-13-4]	-	-
EVM0014196.1	-	-	-	-	-	Predicted protein {ECO:0000313|EMBL:EEU37123.1} OS=Nectria haematococca (strain 77-13-4 / ATCC MYA-4622 / FGSC 9596 / PE=4 SV=1	predicted protein [Nectria haematococca mpVI 77-13-4]	-	-
EVM0014206.1	Molecular Function: hydrolase activity, hydrolyzing O-glycosyl compounds (GO:0004553); Biological Process: carbohydrate metabolic process (GO:0005975);	-	-	Concanavalin A-like lectin/glucanases superfamily	-	Predicted protein {ECO:0000313|EMBL:EEU37922.1} OS=Nectria haematococca (strain 77-13-4 / ATCC MYA-4622 / FGSC 9596 / PE=4 SV=1	predicted protein [Nectria haematococca mpVI 77-13-4]	GH16	-
EVM0014297.1	-	-	-	Necrosis inducing protein (NPP1)	-	Predicted protein {ECO:0000313|EMBL:EEU45901.1} OS=Nectria haematococca (strain 77-13-4 / ATCC MYA-4622 / FGSC 9596 / PE=4 SV=1	predicted protein [Nectria haematococca mpVI 77-13-4]	-	Reduced virulence
EVM0014373.1	Cellular Component: membrane (GO:0016020);	-	[GO] -	WSC domain	Putative fungistatic metabolite GN=CHGG_05463 OS=Chaetomium globosum (strain ATCC 6205 / CBS 148.51 / DSM 1962 / NBRC PE=1 SV=2	Uncharacterized protein {ECO:0000313|EMBL:EXM10989.1} OS=Fusarium oxysporum f. sp. cubense tropical race 4 54006 PE=4 SV=1	hypothetical protein FOIG_00850 [Fusarium oxysporum f. sp. cubense tropical race 4 54006]	-	-
EVM0014403.1	-	-	-	-	-	Putative uncharacterized protein {ECO:0000313|EMBL:EEU44749.1} OS=Nectria haematococca (strain 77-13-4 / ATCC MYA-4622 / FGSC 9596 / PE=4 SV=1	hypothetical protein NECHADRAFT_101640 [Nectria haematococca mpVI 77-13-4]	-	-
EVM0014525.1	-	-	-	-	-	Putative uncharacterized protein {ECO:0000313|EMBL:EEU35360.1} OS=Nectria haematococca (strain 77-13-4 / ATCC MYA-4622 / FGSC 9596 / PE=4 SV=1	hypothetical protein NECHADRAFT_81344 [Nectria haematococca mpVI 77-13-4]	-	-
EVM0014588.1	-	-	-	-	-	Putative uncharacterized protein {ECO:0000313|EMBL:EEU35091.1} OS=Nectria haematococca (strain 77-13-4 / ATCC MYA-4622 / FGSC 9596 / PE=4 SV=1	hypothetical protein NECHADRAFT_101071 [Nectria haematococca mpVI 77-13-4]	-	-
EVM0014631.1	-	-	-	-	-	Expressed protein {ECO:0000313|EMBL:EEU43731.1} OS=Nectria haematococca (strain 77-13-4 / ATCC MYA-4622 / FGSC 9596 / PE=4 SV=1	expressed protein [Nectria haematococca mpVI 77-13-4]	-	-
EVM0014722.1	-	-	-	-	-	Putative uncharacterized protein {ECO:0000313|EMBL:EEU39144.1} OS=Nectria haematococca (strain 77-13-4 / ATCC MYA-4622 / FGSC 9596 / PE=4 SV=1	hypothetical protein NECHADRAFT_100964 [Nectria haematococca mpVI 77-13-4]	-	-
EVM0014875.1	Molecular Function: oxidoreductase activity (GO:0016491); Biological Process: oxidation-reduction process (GO:0055114);	-	[Q] Secondary metabolites biosynthesis, transport and catabolism	short chain dehydrogenase	Uncharacterized oxidoreductase C162.03 GN=SPCC162.03 OS=Schizosaccharomyces pombe (strain 972 / ATCC 24843) PE=3 SV=1	Putative uncharacterized protein {ECO:0000313|EMBL:EEU34782.1} OS=Nectria haematococca (strain 77-13-4 / ATCC MYA-4622 / FGSC 9596 / PE=3 SV=1	hypothetical protein NECHADRAFT_44710 [Nectria haematococca mpVI 77-13-4]	-	Reduced virulence
EVM0014982.1	-	-	-	-	-	Putative uncharacterized protein {ECO:0000313|EMBL:EEU44943.1} OS=Nectria haematococca (strain 77-13-4 / ATCC MYA-4622 / FGSC 9596 / PE=4 SV=1	hypothetical protein NECHADRAFT_85193 [Nectria haematococca mpVI 77-13-4]	-	-
EVM0015017.1	Molecular Function: RNA polymerase II transcription factor activity, sequence-specific DNA binding (GO:0000981); Molecular Function: DNA binding (GO:0003677); Cellular Component: nucleus (GO:0005634); Biological Process: regulation of transcription from RNA polymerase II promoter (GO:0006357); Molecular Function: zinc ion binding (GO:0008270);	-	-	-	-	Predicted protein {ECO:0000313|EMBL:EEU38250.1} OS=Nectria haematococca (strain 77-13-4 / ATCC MYA-4622 / FGSC 9596 / PE=4 SV=1	predicted protein [Nectria haematococca mpVI 77-13-4]	-	-
EVM0015147.1	-	-	-	-	-	Putative uncharacterized protein {ECO:0000313|EMBL:EEU43773.1} OS=Nectria haematococca (strain 77-13-4 / ATCC MYA-4622 / FGSC 9596 / PE=4 SV=1	hypothetical protein NECHADRAFT_95076 [Nectria haematococca mpVI 77-13-4]	-	-
aA total of 36 effectors predicted using PHI database are indicated in yellow, while the other 180 effectors predicted using EffectorP v2.0 are indicated in light blue.
bCAZyme family that query protein belonged to according to TABLE S4.
cThe defined phenotype of the transgenic strain according to TABLE S5.
