# Supplementary material for: Whole-Genome Sequencing and Comparative Genome Analysis of Fusarium solani-melongenae Causing Fusarium Root and Stem Rot in Sweetpotatoes
Source: Microbiol Spectr. 2022 Jul 7;10(4):e00683-22. doi: 10.1128/spectrum.00683-22 (PMC9430127; doi:10.1128/spectrum.00683-22)
Supplement: Supplemental file 8 — Supplemental material. Download spectrum.00683-22-s0008.xlsx, XLSX file, 0.02 MB [file spectrum.00683-22-s0008.xlsx]

## Sheet: Sheet1
TABLE S7 Analysis of the top ten unique gene families in 16 species in the FSSC
Gene family IDa	Gene number	Pfam ID	Pfam annotation	Gene componentb
GF4180	81	PF01400.19	Astacin (Peptidase family M12A)	GE03239__Protoensiforme_NRRL_22178,GE04775__Metavorans_NRRL_43489,GE12211__Solani_JS_169,GE13091__Falciforme_NRRL_43529,GE03969__Virguliforme_NRRL_31041,GE07598__Cuneirostrum_NRRL_31157,XP003041945.1__Vanettenii_MPVI_NRRL_45880,RMJ05132.1__Kuroshium_UCR3666,GE06601__Euwallaceae_HFEW16IV019,GE14452__Falciforme_NRRL_43529,GE11167__Neocosmosporiellum_NRRL_22166,GE01595__Tuaranense_NRRL_46518,GE06443…
GF1059	55	PF11374.3	Protein of unknown function (DUF3176)	RSL91794.1__Floridanum_NRRL_62606,GE11084__Euwallaceae_HFEW16IV019,GE10590__Neocosmosporiellum_NRRL_22166,GE09088__Euwallaceae_HFEW16IV019,GE08082__Euwallaceae_HFEW16IV019,GE04181__Tuaranense_NRRL_46518,EVM0005303.1__CRI_24_3,GE11516__Illudens_NRRL_22090,RSL43984.1__Floridanum_NRRL_62606,GE05090__Metavorans_NRRL_43489,GE15282__Metavorans_NRRL_43489,RSL78604.1__Floridanum_NRRL_62606,GE07595__Cunei…
GF3983	53	PF01636.18	Phosphotransferase enzyme family	RMJ09202.1__Kuroshium_UCR3666,GE08980__Metavorans_NRRL_43489,EVM0011385.1__CRI_24_3,GE11890__Protoensiforme_NRRL_22178,RMJ05046.1__Kuroshium_UCR3666,EVMG010423.1__Brasiliense_NRRL_31757,GE12869__Euwallaceae_HFEW16IV019,EVM0002491.1__CRI_24_3,GE07940__Protoensiforme_NRRL_22178,GE03956__Virguliforme_NRRL_31041,GE07956__Illudens_NRRL_22090,RSL54196.1__Floridanum_NRRL_62606,GE09733__Cuneirostrum_NRRL…
GF2374	52	PF11374.3	Protein of unknown function (DUF3176)	GE13120__Euwallaceae_HFEW16IV019,RSM09987.1__Ambrosium_NRRL_20438,GE04471__Cuneirostrum_NRRL_31157,RSL64007.1__Floridanum_NRRL_62606,GE02661__Protoensiforme_NRRL_22178,GE00910__Cuneirostrum_NRRL_31157,GE16706__Falciforme_NRRL_43529,GE02571__Virguliforme_NRRL_31041,GE05765__Tuaranense_NRRL_46518,RMJ11947.1__Kuroshium_UCR3666,GE02209__Solani_JS_169,GE08401__Euwallaceae_HFEW16IV019,GE15519__Euwallac…
GF1308	48	PF11374.3	Protein of unknown function (DUF3176)	GE08772__Euwallaceae_HFEW16IV019,EVMG010172.1__Brasiliense_NRRL_31757,GE01326__Metavorans_NRRL_43489,GE11302__Protoensiforme_NRRL_22178,GE02476__Solani_JS_169,RSL90730.1__Ambrosium_NRRL_20438,GE03405__Cuneirostrum_NRRL_31157,EVM0010790.1__CRI_24_3,GE13136__Solani_JS_169,RMJ18515.1__Kuroshium_UCR3666,GE15454__Euwallaceae_HFEW16IV019,RSL56741.1__Floridanum_NRRL_62606,GE11388__Cuneirostrum_NRRL_3115…
GF4844	47	PF13894.1	C2H2-type zinc finger	XP003048345.1__Vanettenii_MPVI_NRRL_45880,GE12257__Neocosmosporiellum_NRRL_22166,GE04498__Illudens_NRRL_22090,GE08999__Cuneirostrum_NRRL_31157,GE05135__Metavorans_NRRL_43489,GE05134__Metavorans_NRRL_43489,GE12258__Neocosmosporiellum_NRRL_22166,GE16960__Tuaranense_NRRL_46518,GE12563__Protoensiforme_NRRL_22178,RSL56843.1__Floridanum_NRRL_62606,RSL67323.1__Floridanum_NRRL_62606,GE12561__Protoensifor…
GF1310	46	PF06985.6	Heterokaryon incompatibility protein (HET)	RSL88885.1__Floridanum_NRRL_62606,RSM11788.1__Ambrosium_NRRL_20438,GE15403__Euwallaceae_HFEW16IV019,GE09754__Metavorans_NRRL_43489,GE03814__Illudens_NRRL_22090,RSM15790.1__Ambrosium_NRRL_20438,EVMG012656.1__Brasiliense_NRRL_31757,XP003042347.1__Vanettenii_MPVI_NRRL_45880,GE01460__Metavorans_NRRL_43489,GE00100__Protoensiforme_NRRL_22178,GE01281__Euwallaceae_HFEW16IV019,GE14612__Protoensiforme_NRRL…
GF6167	45	PF13532.1	2OG-Fe(II) oxygenase superfamily	RSL51545.1__Floridanum_NRRL_62606,RSL95555.1__Ambrosium_NRRL_20438,GE00960__Tuaranense_NRRL_46518,GE00753__Protoensiforme_NRRL_22178,RSL82347.1__Ambrosium_NRRL_20438,EVMG010716.1__Brasiliense_NRRL_31757,XP003043045.1__Vanettenii_MPVI_NRRL_45880,GE07782__Virguliforme_NRRL_31041,RSL84259.1__Ambrosium_NRRL_20438,GE10209__Euwallaceae_HFEW16IV019,EVMG011341.1__Brasiliense_NRRL_31757,RSM16110.1__Ambros…
GF5184	42	PF02018.12	Carbohydrate binding domain	GE05474__Solani_JS_169,GE10889__Illudens_NRRL_22090,GE01801__Neocosmosporiellum_NRRL_22166,EVM0008596.1__CRI_24_3,XP003045316.1__Vanettenii_MPVI_NRRL_45880,GE14943__Euwallaceae_HFEW16IV019,XP003041753.1__Vanettenii_MPVI_NRRL_45880,GE13535__Euwallaceae_HFEW16IV019,GE08257__Solani_JS_169,GE07424__Tuaranense_NRRL_46518,GE00267__Virguliforme_NRRL_31041,GE04269__Neocosmosporiellum_NRRL_22166,GE08031__…
GF6497	41	PF00557.19	Metallopeptidase family M24	RSL90250.1__Ambrosium_NRRL_20438,GE06152__Metavorans_NRRL_43489,GE05819__Neocosmosporiellum_NRRL_22166,GE03311__Cuneirostrum_NRRL_31157,GE06643__Protoensiforme_NRRL_22178,GE14353__Euwallaceae_HFEW16IV019,RSM17791.1__Ambrosium_NRRL_20438,XP003044995.1__Vanettenii_MPVI_NRRL_45880,GE06353__Solani_JS_169,GE13275__Tuaranense_NRRL_46518,GE12892__Tuaranense_NRRL_46518,GE09843__Solani_JS_169,GE08092__Sol…
aGene families in 16 FSSC members but not in F. oxysporum and F. fujikuroi.
bGene IDs and corresponding species names.
