# Supplementary material for: Whole-Genome Sequencing and Comparative Genome Analysis of Fusarium solani-melongenae Causing Fusarium Root and Stem Rot in Sweetpotatoes
Source: Microbiol Spectr. 2022 Jul 7;10(4):e00683-22. doi: 10.1128/spectrum.00683-22 (PMC9430127; doi:10.1128/spectrum.00683-22)
Supplement: Supplemental file 9 — Supplemental material. Download spectrum.00683-22-s0009.xlsx, XLSX file, 0.03 MB [file spectrum.00683-22-s0009.xlsx]

## Sheet: sheet1
TABLE S8 Functional annotations for 217 unique genes in CRI 24-3
Gene IDa	Gene family IDb	GO	KEGG	KOG	Pfam	Swissprot	TrEMBL	Nr	CAZyme family	Phenotype of Mutant	Effector probability
EVM0002943	GF13337	Cellular Component: integral component of membrane (GO:0016021);	--	--	--	--	Uncharacterized protein {ECO:0000313|EMBL:EXL99503.1} OS=Fusarium oxysporum f. sp. cubense tropical race 4 54006 PE=4 SV=1	hypothetical protein FOIG_08543 [Fusarium oxysporum f. sp. cubense tropical race 4 54006]	--	--	--
EVM0007985	GF13337	--	--	--	--	--	Uncharacterized protein {ECO:0000313|EMBL:EWY79519.1} OS=Fusarium oxysporum FOSC 3-a PE=4 SV=1	hypothetical protein MGU_11349 [Metarhizium guizhouense ARSEF 977]	--	--	--
EVM0009016	--	--	--	[D]Cell cycle control, cell division, chromosome partitioning	Ankyrin repeats (3 copies)	Serine/threonine-protein kinase pakA GN=pakA OS=Penicillium marneffei PE=3 SV=1	Uncharacterized protein {ECO:0000313|EMBL:ERF74502.1} OS=Endocarpon pusillum (strain Z07020 / HMAS-L-300199) PE=4 SV=1	hypothetical protein EPUS_03940 [Endocarpon pusillum Z07020]	--	Reduced virulence	--
EVM0003421	--	Cellular Component: membrane (GO:0016020);	--	--	--	--	Putative uncharacterized protein {ECO:0000313|EMBL:EEU37762.1} OS=Nectria haematococca (strain 77-13-4 / ATCC MYA-4622 / FGSC 9596 / PE=4 SV=1	hypothetical protein NECHADRAFT_88157 [Nectria haematococca mpVI 77-13-4]	--	--	--
EVM0006147	--	Molecular Function: RNA polymerase II transcription factor activity, sequence-specific DNA binding (GO:0000981); Cellular Component: nucleus (GO:0005634); Biological Process: regulation of transcription from RNA polymerase II promoter (GO:0006357); Molecular Function: zinc ion binding (GO:0008270);	--	--	Fungal Zn(2)-Cys(6) binuclear cluster domain	Uncharacterized transcriptional regulatory protein YLR278C GN=YLR278C OS=Saccharomyces cerevisiae (strain ATCC 204508 / S288c) PE=1 SV=1	Putative uncharacterized protein {ECO:0000313|EMBL:EEU36904.1} OS=Nectria haematococca (strain 77-13-4 / ATCC MYA-4622 / FGSC 9596 / PE=4 SV=1	hypothetical protein NECHADRAFT_42175 [Nectria haematococca mpVI 77-13-4]	--	Unaffected pathogenicity	--
EVM0000659	--	--	--	--	--	--	Uncharacterized protein {ECO:0000313|EMBL:CCT63236.1} OS=Gibberella fujikuroi (strain CBS 195.34 / IMI 58289 / NRRL A-6831) PE=4 SV=1	uncharacterized protein FFUJ_00138 [Fusarium fujikuroi IMI 58289]	--	--	--
EVM0011996	--	--	--	--	--	--	Uncharacterized protein {ECO:0000313|EMBL:EMT69805.1} (Fragment) OS=Fusarium oxysporum f. sp. cubense (strain race 4) PE=4 SV=1	hypothetical protein FOC4_g10000171, partial [Fusarium oxysporum f. sp. cubense race 4]	--	--	--
EVM0002051	--	--	--	--	--	--	Uncharacterized protein {ECO:0000313|EMBL:EHK22329.1} OS=Hypocrea virens (strain Gv29-8 / FGSC 10586) PE=4 SV=1	hypothetical protein TRIVIDRAFT_209104 [Trichoderma virens Gv29-8]	--	--	--
EVM0004174	--	--	--	--	--	--	Putative uncharacterized protein {ECO:0000313|EMBL:EEU39187.1} OS=Nectria haematococca (strain 77-13-4 / ATCC MYA-4622 / FGSC 9596 / PE=4 SV=1	hypothetical protein NECHADRAFT_81930 [Nectria haematococca mpVI 77-13-4]	--	--	--
EVM0012447	--	--	--	--	--	--	Uncharacterized protein {ECO:0000313|EMBL:KEZ45557.1} OS=Scedosporium apiospermum PE=4 SV=1	hypothetical protein FAVG1_07831 [Fusarium avenaceum]	--	--	--
EVM0003525	--	Molecular Function: catalytic activity (GO:0003824); Biological Process: metabolic process (GO:0008152);	--	--	AMP-binding enzyme	--	Uncharacterized protein {ECO:0000313|EMBL:KEZ41688.1} OS=Scedosporium apiospermum PE=4 SV=1	hypothetical protein SAPIO_CDS6856 [Scedosporium apiospermum]	--	--	--
EVM0004651	--	--	--	--	--	--	Uncharacterized protein {ECO:0000313|EMBL:EHA28282.1} OS=Aspergillus niger (strain ATCC 1015 / CBS 113.46 / FGSC A1144 / LSHB PE=4 SV=1	hypothetical protein ASPNIDRAFT_43408 [Aspergillus niger ATCC 1015]	--	--	0.847
EVM0009549	--	--	--	[M]Cell wall/membrane/envelope biogenesis	Ankyrin repeats (3 copies)	Ankyrin repeat protein nuc-2 GN=nuc-2 OS=Neurospora crassa (strain ATCC 24698 / 74-OR23-1A / CBS 708.71 / DSM PE=3 SV=2	Uncharacterized protein {ECO:0000313|EMBL:CCT65162.1} OS=Gibberella fujikuroi (strain CBS 195.34 / IMI 58289 / NRRL A-6831) PE=4 SV=1	hypothetical protein VHEMI06090 [Torrubiella hemipterigena]	--	Unaffected pathogenicity	--
EVM0000663	--	--	--	--	--	--	Putative uncharacterized protein {ECO:0000313|EMBL:EEU37232.1} OS=Nectria haematococca (strain 77-13-4 / ATCC MYA-4622 / FGSC 9596 / PE=4 SV=1	hypothetical protein NECHADRAFT_78481 [Nectria haematococca mpVI 77-13-4]	--	--	--
EVM0015071	--	Molecular Function: catalytic activity (GO:0003824);	--	--	--	--	Putative uncharacterized protein {ECO:0000313|EMBL:EEU37276.1} OS=Nectria haematococca (strain 77-13-4 / ATCC MYA-4622 / FGSC 9596 / PE=4 SV=1	hypothetical protein NECHADRAFT_78382 [Nectria haematococca mpVI 77-13-4]	--	--	--
EVM0004562	--	--	--	--	--	--	Predicted protein {ECO:0000313|EMBL:EEU47597.1} OS=Nectria haematococca (strain 77-13-4 / ATCC MYA-4622 / FGSC 9596 / PE=4 SV=1	predicted protein [Nectria haematococca mpVI 77-13-4]	--	--	--
EVM0000790	--	Molecular Function: lipid binding (GO:0008289);	--	--	Protein of unknown function (DUF4449)	--	Predicted protein {ECO:0000313|EMBL:EEU39528.1} OS=Nectria haematococca (strain 77-13-4 / ATCC MYA-4622 / FGSC 9596 / PE=4 SV=1	predicted protein [Nectria haematococca mpVI 77-13-4]	--	--	--
EVM0009080	--	Biological Process: mitotic spindle elongation (GO:0000022); Biological Process: spindle pole body separation (GO:0000073); Molecular Function: microtubule motor activity (GO:0003777); Molecular Function: ATP binding (GO:0005524); Cellular Component: spindle pole body (GO:0005816); Cellular Component: spindle microtubule (GO:0005876); Biological Process: microtubule-based movement (GO:0007018); B…	K10398|3.23241e-18|maj:MAA_00775|kinesin protein 2; K10398 kinesin family member 11 (A)	--	--	--	Kinesin-like protein {ECO:0000256|RuleBase:RU000394} OS=Colletotrichum gloeosporioides (strain Nara gc5) PE=3 SV=1	kinesin related protein 2 [Colletotrichum gloeosporioides Nara gc5]	--	--	--
EVM0007622	--	--	--	--	--	--	Putative uncharacterized protein {ECO:0000313|EMBL:EEU46778.1} OS=Nectria haematococca (strain 77-13-4 / ATCC MYA-4622 / FGSC 9596 / PE=4 SV=1	hypothetical protein NECHADRAFT_35919 [Nectria haematococca mpVI 77-13-4]	--	--	--
EVM0002362	--	--	--	--	--	--	Uncharacterized protein {ECO:0000313|EMBL:KFH45444.1} OS=Acremonium chrysogenum ATCC 11550 PE=4 SV=1	hypothetical protein ACRE_037750 [Acremonium chrysogenum ATCC 11550]	--	--	--
EVM0001180	--	Biological Process: cellular metabolic process (GO:0044237);	--	--	--	--	Phosphotransferase enzyme family protein {ECO:0000313|EMBL:EFY85063.1} OS=Metarhizium acridum (strain CQMa 102) PE=4 SV=1	phosphotransferase enzyme family protein [Metarhizium acridum CQMa 102]	--	--	--
EVM0013088	--	--	--	--	--	--	Uncharacterized protein {ECO:0000313|EMBL:KFA45390.1} OS=Stachybotrys chartarum IBT 40293 PE=4 SV=1	hypothetical protein S7711_09804 [Stachybotrys chartarum IBT 7711]	--	--	--
EVM0006863	--	Molecular Function: hydrolase activity, acting on ester bonds (GO:0016788);	--	--	Repeat domain in Vibrio, Colwellia, Bradyrhizobium and Shewanella	--	Uncharacterized protein {ECO:0000313|EMBL:KEQ79656.1} OS=Aureobasidium pullulans EXF-150 PE=4 SV=1	hypothetical protein M438DRAFT_283441 [Aureobasidium pullulans EXF-150]	--	--	--
EVM0002561	--	--	--	--	SnoaL-like domain	--	Putative bile acid 7-alpha dehydratase protein {ECO:0000313|EMBL:EON98415.1} OS=Togninia minima (strain UCR-PA7) PE=4 SV=1	putative bile acid 7-alpha dehydratase protein [Togninia minima UCRPA7]	--	--	--
EVM0013298	--	Molecular Function: catalytic activity (GO:0003824); Biological Process: primary metabolic process (GO:0044238); Biological Process: single-organism metabolic process (GO:0044710); Biological Process: organic substance metabolic process (GO:0071704);	--	[I]Lipid transport and metabolism	Patatin-like phospholipase	--	Uncharacterized protein {ECO:0000313|EMBL:KFY31802.1} OS=Pseudogymnoascus pannorum VKM F-4281 (FW-2241) PE=4 SV=1	hypothetical protein VHEMI06456 [Torrubiella hemipterigena]	--	--	--
EVM0013414	--	--	--	--	--	--	Nucleoside-diphosphate-sugar epimerase {ECO:0000313|EMBL:ELA35889.1} OS=Colletotrichum gloeosporioides (strain Nara gc5) PE=4 SV=1	nucleoside-diphosphate-sugar epimerase [Colletotrichum gloeosporioides Nara gc5]	--	--	--
EVM0001806	--	--	--	--	--	--	Uncharacterized protein {ECO:0000313|EMBL:EUC41471.1} OS=Bipolaris oryzae ATCC 44560 PE=4 SV=1	hypothetical protein COCMIDRAFT_106069 [Bipolaris oryzae ATCC 44560]	--	--	0.863
EVM0005178	--	--	--	--	Tetratricopeptide repeat	--	Uncharacterized protein {ECO:0000313|EMBL:ERS95526.1} OS=Sporothrix schenckii (strain ATCC 58251 / de Perez 2211183) PE=4 SV=1	hypothetical protein HMPREF1624_08042 [Sporothrix schenckii ATCC 58251]	--	--	--
EVM0007870	--	--	--	--	--	--	Uncharacterized protein {ECO:0000313|EMBL:EKJ73077.1} OS=Fusarium pseudograminearum (strain CS3096) PE=4 SV=1	hypothetical protein FPSE_06690 [Fusarium pseudograminearum CS3096]	--	--	--
EVM0012035	--	--	--	--	Prion-inhibition and propagation	--	Uncharacterized protein {ECO:0000313|EnsemblFungi:MAPG_10264T0} OS=Magnaporthiopsis poae (strain ATCC 64411 / 73-15) PE=4 SV=1	hypothetical protein GGTG_01427 [Gaeumannomyces graminis var. tritici R3-111a-1]	--	Reduced virulence	--
EVM0007904	--	Molecular Function: kinase activity (GO:0016301);	--	[T]Signal transduction mechanisms	Ankyrin repeats (3 copies)	Cell cycle serine/threonine-protein kinase CDC5/MSD2 GN=YM8270.03C OS=Saccharomyces cerevisiae (strain ATCC 204508 / S288c) PE=1 SV=1	Uncharacterized protein {ECO:0000313|EnsemblFungi:MAPG_10265T0} OS=Magnaporthiopsis poae (strain ATCC 64411 / 73-15) PE=4 SV=1	serine/threonine protein kinase [Gaeumannomyces graminis var. tritici R3-111a-1]	--	Reduced virulence	--
EVM0013152	--	--	--	[M]Cell wall/membrane/envelope biogenesis	Ankyrin repeats (3 copies)	Palmitoyltransferase AKR1 GN=AKR1 OS=Yarrowia lipolytica (strain CLIB 122 / E 150) PE=3 SV=1	Uncharacterized protein {ECO:0000313|EnsemblFungi:MAPG_10266T0} OS=Magnaporthiopsis poae (strain ATCC 64411 / 73-15) PE=4 SV=1	hypothetical protein GGTG_01429 [Gaeumannomyces graminis var. tritici R3-111a-1]	--	Unaffected pathogenicity	--
EVM0005679	--	--	--	--	Domain of Unknown Function (DUF1080)	--	--	--	--	--	--
EVM0013965	--	--	--	--	--	--	Putative uncharacterized protein {ECO:0000313|EMBL:EEU38573.1} OS=Nectria haematococca (strain 77-13-4 / ATCC MYA-4622 / FGSC 9596 / PE=4 SV=1	hypothetical protein NECHADRAFT_88518 [Nectria haematococca mpVI 77-13-4]	--	--	--
EVM0008898	--	--	--	--	--	--	Putative uncharacterized protein {ECO:0000313|EMBL:EEU43788.1} OS=Nectria haematococca (strain 77-13-4 / ATCC MYA-4622 / FGSC 9596 / PE=4 SV=1	hypothetical protein NECHADRAFT_82939 [Nectria haematococca mpVI 77-13-4]	--	--	--
EVM0003827	--	--	--	--	--	Transcriptional activator ARO80 GN=ARO80 OS=Saccharomyces cerevisiae (strain ATCC 204508 / S288c) PE=1 SV=1	Uncharacterized protein {ECO:0000313|EMBL:KEZ41990.1} OS=Scedosporium apiospermum PE=4 SV=1	Uncharacterized protein SAPIO_CDS6380 [Scedosporium apiospermum]	--	Unaffected pathogenicity	--
EVM0005516	--	--	--	--	X-Pro dipeptidyl-peptidase C-terminal non-catalytic domain	--	Uncharacterized protein {ECO:0000313|EMBL:KFY23416.1} OS=Pseudogymnoascus pannorum VKM F-3775 PE=4 SV=1	hypothetical protein V491_02549 [Pseudogymnoascus pannorum VKM F-3775]	--	--	--
EVM0013860	--	Molecular Function: binding (GO:0005488);	--	--	--	--	Predicted protein {ECO:0000313|EMBL:EEU38828.1} OS=Nectria haematococca (strain 77-13-4 / ATCC MYA-4622 / FGSC 9596 / PE=4 SV=1	predicted protein [Nectria haematococca mpVI 77-13-4]	--	--	--
EVM0000925	--	--	--	--	--	Uncharacterized protein YPL277C (Precursor) GN=YPL277C OS=Saccharomyces cerevisiae (strain ATCC 204508 / S288c) PE=1 SV=1	Uncharacterized protein {ECO:0000313|EMBL:CDP29717.1} OS=Podospora anserina (strain S / ATCC MYA-4624 / DSM 980 / FGSC 10383) PE=4 SV=1	hypothetical protein [Podospora anserina S mat+]	--	--	--
EVM0009945	--	Molecular Function: catalytic activity (GO:0003824); Cellular Component: membrane (GO:0016020);	K01974|7.95402e-157|pan:PODANSg2307|hypothetical protein; K01974 RNA 3'-terminal phosphate cyclase (ATP) [EC:6.5.1.4] (A)	[A]RNA processing and modification	RNA 3'-terminal phosphate cyclase	--	Uncharacterized protein {ECO:0000313|EMBL:CDP29718.1} OS=Podospora anserina (strain S / ATCC MYA-4624 / DSM 980 / FGSC 10383) PE=4 SV=1	hypothetical protein [Podospora anserina S mat+]	--	--	--
EVM0000068	--	--	--	--	--	--	Uncharacterized protein {ECO:0000313|EMBL:EUN25339.1} OS=Bipolaris victoriae FI3 PE=4 SV=1	hypothetical protein COCVIDRAFT_28094 [Bipolaris victoriae FI3]	--	--	--
EVM0003195	--	--	--	[Z]Cytoskeleton	Tetratricopeptide repeat	--	Uncharacterized protein {ECO:0000313|EMBL:CDP29722.1} OS=Podospora anserina (strain S / ATCC MYA-4624 / DSM 980 / FGSC 10383) PE=4 SV=1	hypothetical protein [Podospora anserina S mat+]	--	--	--
EVM0002414	--	--	--	[M]Cell wall/membrane/envelope biogenesis	Ankyrin repeats (3 copies)	Ankyrin repeat-containing protein C6C3.08 GN=SPAC6C3.08 OS=Schizosaccharomyces pombe (strain 972 / ATCC 24843) PE=3 SV=1	Uncharacterized protein {ECO:0000313|EMBL:EJT69327.1, ECO:0000313|EnsemblFungi:GGTG_12946T0} OS=Gaeumannomyces graminis var. tritici (strain R3-111a-1) PE=4 SV=1	hypothetical protein GGTG_12946 [Gaeumannomyces graminis var. tritici R3-111a-1]	--	Unaffected pathogenicity	--
EVM0012435	--	--	--	--	--	--	Uncharacterized protein {ECO:0000313|EMBL:EXA41820.1} OS=Fusarium oxysporum f. sp. pisi HDV247 PE=4 SV=1	hypothetical protein FOVG_07260 [Fusarium oxysporum f. sp. pisi HDV247]	--	--	--
EVM0007357	--	--	--	--	--	--	Fusarium graminearum chromosome 4, complete genome {ECO:0000313|EMBL:CEF85250.1} OS=Gibberella zeae (Wheat head blight fungus) PE=4 SV=1	unnamed protein product [Fusarium graminearum]	--	--	--
EVM0001822	--	--	--	--	Fungal Zn(2)-Cys(6) binuclear cluster domain	Transcriptional regulatory protein moc3 GN=moc3 OS=Schizosaccharomyces pombe (strain 972 / ATCC 24843) PE=1 SV=4	Uncharacterized protein {ECO:0000313|EMBL:KFA68544.1} OS=Stachybotrys chlorohalonata IBT 40285 PE=4 SV=1	hypothetical protein S40285_07069 [Stachybotrys chlorohalonata IBT 40285]	--	Unaffected pathogenicity	--
EVM0009434	--	Cellular Component: membrane (GO:0016020);	--	[G]Carbohydrate transport and metabolism	Major Facilitator Superfamily	Uncharacterized transporter C757.13 GN=SPCC757.13 OS=Schizosaccharomyces pombe (strain 972 / ATCC 24843) PE=3 SV=1	Allantoate permease {ECO:0000313|EMBL:EGY21681.1} OS=Verticillium dahliae (strain VdLs.17 / ATCC MYA-4575 / FGSC 10137) PE=4 SV=1	allantoate permease [Verticillium dahliae VdLs.17]	--	Unaffected pathogenicity	--
EVM0008882	--	Biological Process: metabolic process (GO:0008152); Molecular Function: methyltransferase activity (GO:0008168);	K17650|1.82333e-32|afm:AFUA_5G02640|O-methyltransferase (EC:2.1.1.-); K17650 sterigmatocystin 8-O-methyltransferase [EC:2.1.1.110] (A)	[R]General function prediction only	O-methyltransferase	6-hydroxytryprostatin B O-methyltransferase GN=ftmMT OS=Neosartorya fumigata (Aspergillus fumigatus) PE=1 SV=1	Sat18 {ECO:0000313|EMBL:KEY64046.1} OS=Stachybotrys chartarum IBT 7711 PE=4 SV=1	Sat18 [Stachybotrys chartarum IBT 7711]	--	Reduced virulence	--
EVM0005031	--	Molecular Function: RNA polymerase II transcription factor activity, sequence-specific DNA binding (GO:0000981); Molecular Function: DNA binding (GO:0003677); Cellular Component: nucleus (GO:0005634); Biological Process: regulation of transcription from RNA polymerase II promoter (GO:0006357); Molecular Function: zinc ion binding (GO:0008270);	--	--	Fungal Zn(2)-Cys(6) binuclear cluster domain	Positive regulator of purine utilization GN=uaY OS=Emericella nidulans (strain FGSC A4 / ATCC 38163 / CBS 112.46 / NRRL PE=3 SV=2	Positive regulator of purine utilization {ECO:0000313|EMBL:EMT64816.1} OS=Fusarium oxysporum f. sp. cubense (strain race 4) PE=4 SV=1	Positive regulator of purine utilization [Fusarium oxysporum f. sp. cubense race 4]	--	Unaffected pathogenicity	--
EVM0003889	--	--	--	--	--	--	Class V chitinase, putative {ECO:0000313|EMBL:EGX89977.1} OS=Cordyceps militaris (strain CM01) PE=4 SV=1	class V chitinase, putative [Cordyceps militaris CM01]	--	--	--
EVM0004231	--	--	--	--	--	--	Uncharacterized protein {ECO:0000313|EMBL:EXA38874.1} OS=Fusarium oxysporum f. sp. pisi HDV247 PE=4 SV=1	--	--	--	--
EVM0003187	--	--	--	--	--	--	Predicted protein {ECO:0000313|EMBL:EEU41275.1} OS=Nectria haematococca (strain 77-13-4 / ATCC MYA-4622 / FGSC 9596 / PE=4 SV=1	predicted protein [Nectria haematococca mpVI 77-13-4]	--	--	--
EVM0001506	--	Molecular Function: ion binding (GO:0043167);	--	[L]Replication, recombination and repair	Helicase conserved C-terminal domain	DNA repair protein RAD5 GN=RAD5 OS=Cryptococcus neoformans var. neoformans serotype D (strain B-3501A) PE=3 SV=1	Putative uncharacterized protein CHR2124 {ECO:0000313|EMBL:EEU41438.1} OS=Nectria haematococca (strain 77-13-4 / ATCC MYA-4622 / FGSC 9596 / PE=4 SV=1	hypothetical protein NECHADRAFT_46398 [Nectria haematococca mpVI 77-13-4]	--	Unaffected pathogenicity	--
EVM0002598	--	Molecular Function: kinase activity (GO:0016301); Biological Process: phosphorylation (GO:0016310);	--	--	Phosphotransferase enzyme family	--	Putative uncharacterized protein {ECO:0000313|EMBL:EFY93979.1} OS=Metarhizium anisopliae (strain ARSEF 23 / ATCC MYA-3075) PE=4 SV=1	hypothetical protein MAA_10559 [Metarhizium robertsii ARSEF 23]	--	--	--
EVM0005747	--	--	--	--	--	--	Uncharacterized protein {ECO:0000313|EMBL:EQB53144.1} OS=Colletotrichum gloeosporioides (strain Cg-14) PE=4 SV=1	hypothetical protein CGLO_07165 [Colletotrichum gloeosporioides Cg-14]	--	--	--
EVM0010271	--	Molecular Function: nucleic acid binding (GO:0003676); Cellular Component: membrane (GO:0016020); Molecular Function: purine ribonucleoside binding (GO:0032550); Molecular Function: adenyl ribonucleotide binding (GO:0032559); Molecular Function: anion binding (GO:0043168);	--	--	--	--	Putative uncharacterized protein {ECO:0000313|EMBL:EEU36381.1} OS=Nectria haematococca (strain 77-13-4 / ATCC MYA-4622 / FGSC 9596 / PE=4 SV=1	hypothetical protein NECHADRAFT_86943 [Nectria haematococca mpVI 77-13-4]	--	--	--
EVM0013329	--	--	--	--	--	--	Uncharacterized protein {ECO:0000313|EMBL:EON70093.1} OS=Coniosporium apollinis (strain CBS 100218) PE=4 SV=1	hypothetical protein W97_09359 [Coniosporium apollinis CBS 100218]	--	--	--
EVM0011174	--	--	--	--	--	--	Predicted protein {ECO:0000313|EMBL:EAU37946.1} OS=Aspergillus terreus (strain NIH 2624 / FGSC A1156) PE=4 SV=1	predicted protein [Aspergillus terreus NIH2624]	--	--	--
EVM0015066	--	--	--	--	--	--	Fusarium graminearum chromosome 4, complete genome {ECO:0000313|EMBL:CEF83424.1} OS=Gibberella zeae (Wheat head blight fungus) PE=4 SV=1	unnamed protein product [Fusarium graminearum]	--	--	--
EVM0012565	--	--	--	--	--	--	Predicted protein {ECO:0000313|EMBL:EEU36747.1} OS=Nectria haematococca (strain 77-13-4 / ATCC MYA-4622 / FGSC 9596 / PE=4 SV=1	predicted protein [Nectria haematococca mpVI 77-13-4]	--	--	--
EVM0009858	--	Cellular Component: membrane (GO:0016020);	--	--	--	--	Predicted protein {ECO:0000313|EMBL:EEU36739.1} OS=Nectria haematococca (strain 77-13-4 / ATCC MYA-4622 / FGSC 9596 / PE=4 SV=1	predicted protein [Nectria haematococca mpVI 77-13-4]	--	--	--
EVM0001224	--	--	--	--	Domain of unknown function (DUF3425)	--	Uncharacterized protein {ECO:0000313|EMBL:KFY66365.1} OS=Pseudogymnoascus pannorum VKM F-4515 (FW-2607) PE=4 SV=1	hypothetical protein V496_02089 [Pseudogymnoascus pannorum VKM F-4515 (FW-2607)]	--	Unaffected pathogenicity	--
EVM0011600	--	Biological Process: carbohydrate metabolic process (GO:0005975); Molecular Function: transferase activity, transferring hexosyl groups (GO:0016758); Biological Process: lipid glycosylation (GO:0030259);	--	[GC]--	--	--	Putative uncharacterized protein {ECO:0000313|EMBL:EEU37491.1} (Fragment) OS=Nectria haematococca (strain 77-13-4 / ATCC MYA-4622 / FGSC 9596 / PE=4 SV=1	hypothetical protein NECHADRAFT_23495 [Nectria haematococca mpVI 77-13-4]	--	Reduced virulence	--
EVM0003034	--	Biological Process: polysaccharide catabolic process (GO:0000272); Molecular Function: hydrolase activity, hydrolyzing O-glycosyl compounds (GO:0004553);	K05349|7.85824e-82|nhe:NECHADRAFT_105864|hypothetical protein; K05349 beta-glucosidase [EC:3.2.1.21] (A)	--	Glycosyl hydrolase family 3 C-terminal domain	Beta-glucosidase B GN=bglB OS=Emericella nidulans (strain FGSC A4 / ATCC 38163 / CBS 112.46 / NRRL PE=1 SV=1	Periplasmic beta-glucosidase {ECO:0000313|EMBL:GAA85317.1} OS=Aspergillus kawachii (strain NBRC 4308) PE=4 SV=1	Glycoside hydrolase family 3 [Penicillium expansum]	--	Loss of pathogenicity	--
EVM0006567	--	Molecular Function: catalytic activity (GO:0003824); Biological Process: metabolic process (GO:0008152); Cellular Component: membrane (GO:0016020);	--	[I]Lipid transport and metabolism	AMP-binding enzyme	Putative acyl-coenzyme A synthetase GN=AN10074 OS=Emericella nidulans (strain FGSC A4 / ATCC 38163 / CBS 112.46 / NRRL PE=3 SV=1	Uncharacterized protein {ECO:0000313|EMBL:KFA62827.1} OS=Stachybotrys chlorohalonata IBT 40285 PE=4 SV=1	hypothetical protein S40285_03832 [Stachybotrys chlorohalonata IBT 40285]	--	Loss of pathogenicity	--
EVM0000310	--	--	--	--	--	--	Uncharacterized protein {ECO:0000313|EMBL:EYB32210.1} OS=Gibberella zeae (Wheat head blight fungus) PE=4 SV=1	hypothetical protein FG05_03995 [Fusarium graminearum]	--	--	--
EVM0005559	--	--	--	--	--	--	Uncharacterized protein {ECO:0000313|EMBL:EXK88795.1} OS=Fusarium oxysporum f. sp. raphani 54005 PE=4 SV=1	hypothetical protein FOQG_08085 [Fusarium oxysporum f. sp. raphani 54005]	--	--	--
EVM0002855	--	Molecular Function: hydrolase activity (GO:0016787); Molecular Function: metal ion binding (GO:0046872);	--	--	Metallopeptidase family M24	--	Uncharacterized protein {ECO:0000313|EMBL:GAD94317.1} OS=Byssochlamys spectabilis (strain No. 5 / NBRC 109023) PE=4 SV=1	hypothetical protein AN1582.2 [Byssochlamys spectabilis No. 5]	--	--	--
EVM0000762	--	Molecular Function: hydrolase activity (GO:0016787);	K03574|2.42685e-08|nhe:NECHADRAFT_9346|hypothetical protein; K03574 8-oxo-dGTP diphosphatase [EC:3.6.1.55] (A)	--	NUDIX domain	--	NUDIX domain-containing protein {ECO:0000313|EMBL:EFQ30438.1} OS=Colletotrichum graminicola (strain M1.001 / M2 / FGSC 10212) PE=3 SV=1	NUDIX domain-containing protein [Colletotrichum graminicola M1.001]	--	--	--
EVM0004038	--	Biological Process: cellular process (GO:0009987); Biological Process: metal ion transport (GO:0030001); Molecular Function: metal ion binding (GO:0046872); Biological Process: biological regulation (GO:0065007);	K07213|1.45986e-22|maj:MAA_10196|antioxidant and copper/iron homeostasis protein; K07213 copper chaperone (A)	[P]Inorganic ion transport and metabolism	Heavy-metal-associated domain	Metal homeostasis factor ATX1 GN=ATX1 OS=Saccharomyces cerevisiae (strain ATCC 204508 / S288c) PE=1 SV=1	Uncharacterized protein {ECO:0000313|EMBL:EXL39084.1} OS=Fusarium oxysporum f. sp. radicis-lycopersici 26381 PE=4 SV=1	hypothetical protein FOCG_18297 [Fusarium oxysporum f. sp. radicis-lycopersici 26381]	--	--	--
EVM0004250	--	--	--	--	--	--	Putative uncharacterized protein {ECO:0000313|EMBL:EEU38352.1} (Fragment) OS=Nectria haematococca (strain 77-13-4 / ATCC MYA-4622 / FGSC 9596 / PE=4 SV=1	hypothetical protein NECHADRAFT_34701 [Nectria haematococca mpVI 77-13-4]	--	--	--
EVM0008691	--	--	--	--	--	--	Putative uncharacterized protein {ECO:0000313|EMBL:EEU40444.1} OS=Nectria haematococca (strain 77-13-4 / ATCC MYA-4622 / FGSC 9596 / PE=4 SV=1	hypothetical protein NECHADRAFT_76719 [Nectria haematococca mpVI 77-13-4]	--	--	--
EVM0002396	--	--	--	--	--	--	Putative uncharacterized protein {ECO:0000313|EMBL:EEU40991.1} OS=Nectria haematococca (strain 77-13-4 / ATCC MYA-4622 / FGSC 9596 / PE=4 SV=1	hypothetical protein NECHADRAFT_76654 [Nectria haematococca mpVI 77-13-4]	--	--	--
EVM0009276	--	--	--	--	--	--	Uncharacterized protein {ECO:0000313|EMBL:EXL79187.1} OS=Fusarium oxysporum f. sp. conglutinans race 2 54008 PE=4 SV=1	hypothetical protein FOPG_06926 [Fusarium oxysporum f. sp. conglutinans race 2 54008]	--	--	--
EVM0010149	--	--	--	[R]General function prediction only	short chain dehydrogenase	Tetrahydroxynaphthalene reductase GN=MGG_02252 OS=Magnaporthe oryzae (strain 70-15 / ATCC MYA-4617 / FGSC 8958) PE=1 SV=2	Uncharacterized protein {ECO:0000313|EMBL:EKM49773.1} OS=Phanerochaete carnosa (strain HHB-10118-sp) PE=3 SV=1	hypothetical protein PHACADRAFT_106145 [Phanerochaete carnosa HHB-10118-sp]	--	Loss of pathogenicity	--
EVM0008858	--	--	--	--	Flavin reductase like domain	--	--	--	--	--	--
EVM0006699	--	--	--	--	NB-ARC domain	--	Uncharacterized protein {ECO:0000313|EMBL:KFH41959.1} OS=Acremonium chrysogenum ATCC 11550 PE=4 SV=1	hypothetical protein ACRE_073410 [Acremonium chrysogenum ATCC 11550]	--	--	--
EVM0013354	--	--	--	--	--	--	C2H2 type zinc finger domain protein {ECO:0000313|EMBL:EAW17234.1} OS=Neosartorya fischeri (strain ATCC 1020 / DSM 3700 / FGSC A1164 / NRRL PE=4 SV=1	C2H2 type zinc finger domain protein [Neosartorya fischeri NRRL 181]	--	--	--
EVM0004315	--	--	--	--	--	--	Putative uncharacterized protein {ECO:0000313|EMBL:EEU48182.1} OS=Nectria haematococca (strain 77-13-4 / ATCC MYA-4622 / FGSC 9596 / PE=4 SV=1	hypothetical protein NECHADRAFT_75503 [Nectria haematococca mpVI 77-13-4]	--	--	--
EVM0002084	--	--	--	[R]General function prediction only	Ankyrin repeats (3 copies)	Palmitoyltransferase AKR1 GN=AKR1 OS=Candida albicans (strain SC5314 / ATCC MYA-2876) PE=3 SV=1	Putative ankyrin repeat domain-containing protein 52 protein {ECO:0000313|EMBL:EMR67995.1} OS=Eutypa lata (strain UCR-EL1) PE=4 SV=1	putative ankyrin repeat domain-containing protein 52 protein [Eutypa lata UCREL1]	--	Unaffected pathogenicity	--
EVM0007053	--	Molecular Function: sugar:proton symporter activity (GO:0005351); Molecular Function: glucose transmembrane transporter activity (GO:0005355); Cellular Component: integral component of plasma membrane (GO:0005887); Biological Process: proton transport (GO:0015992); Biological Process: glucose import (GO:0046323); Biological Process: glucose transmembrane transport (GO:1904659);	--	[R]General function prediction only	Sugar (and other) transporter	High-affinity glucose transporter GN=HGT1 OS=Kluyveromyces lactis (strain ATCC 8585 / CBS 2359 / DSM 70799 / NBRC PE=3 SV=1	Putative uncharacterized protein {ECO:0000313|EMBL:EEU48644.1} OS=Nectria haematococca (strain 77-13-4 / ATCC MYA-4622 / FGSC 9596 / PE=3 SV=1	hypothetical protein NECHADRAFT_74981 [Nectria haematococca mpVI 77-13-4]	--	--	--
EVM0007347	--	--	--	--	--	--	Predicted protein {ECO:0000313|EMBL:EEU47653.1} OS=Nectria haematococca (strain 77-13-4 / ATCC MYA-4622 / FGSC 9596 / PE=4 SV=1	predicted protein [Nectria haematococca mpVI 77-13-4]	--	--	--
EVM0002407	--	--	--	--	--	--	Aldehyde dehydrogenase family 3 member B1 {ECO:0000313|EMBL:KFX40788.1} OS=Talaromyces marneffei PM1 PE=4 SV=1	Aldehyde dehydrogenase family 3 member B1 [Talaromyces marneffei PM1]	--	--	--
EVM0014106	--	Biological Process: transcription, DNA-templated (GO:0006351); Molecular Function: ion binding (GO:0043167);	--	--	Fungal specific transcription factor domain	--	C6 zinc finger domain containing protein {ECO:0000313|EMBL:EFX05966.1} OS=Grosmannia clavigera (strain kw1407 / UAMH 11150) PE=4 SV=1	c6 zinc finger domain containing protein [Grosmannia clavigera kw1407]	--	Unaffected pathogenicity	--
EVM0015305	--	--	--	--	--	--	Uncharacterized protein {ECO:0000313|EMBL:EXA46666.1} OS=Fusarium oxysporum f. sp. pisi HDV247 PE=4 SV=1	hypothetical protein FOVG_04011 [Fusarium oxysporum f. sp. pisi HDV247]	--	--	--
EVM0002894	--	--	--	--	MAC/Perforin domain	--	Uncharacterized protein {ECO:0000313|EMBL:EOA85542.1} OS=Setosphaeria turcica (strain 28A) PE=4 SV=1	hypothetical protein SETTUDRAFT_185099 [Setosphaeria turcica Et28A]	--	--	--
EVM0010773	--	Cellular Component: integral component of membrane (GO:0016021);	--	--	--	--	Putative uncharacterized protein {ECO:0000313|EMBL:EEU41753.1} OS=Nectria haematococca (strain 77-13-4 / ATCC MYA-4622 / FGSC 9596 / PE=4 SV=1	hypothetical protein NECHADRAFT_87789 [Nectria haematococca mpVI 77-13-4]	--	--	--
EVM0001891	--	--	--	[J]Translation, ribosomal structure and biogenesis	Endoribonuclease L-PSP	--	Endoribonuclease l-psp {ECO:0000313|EMBL:EPE03500.1} OS=Ophiostoma piceae (strain UAMH 11346) PE=4 SV=1	endoribonuclease l-psp [Ophiostoma piceae UAMH 11346]	--	--	--
EVM0009502	--	--	--	--	AAA domain	--	Uncharacterized protein {ECO:0000313|EMBL:CCT65055.1} OS=Gibberella fujikuroi (strain CBS 195.34 / IMI 58289 / NRRL A-6831) PE=4 SV=1	uncharacterized protein FFUJ_05251 [Fusarium fujikuroi IMI 58289]	--	--	--
EVM0012189	--	Molecular Function: catalytic activity (GO:0003824); Biological Process: cellular metabolic process (GO:0044237); Biological Process: primary metabolic process (GO:0044238); Biological Process: organic substance metabolic process (GO:0071704);	--	--	--	--	Uncharacterized protein {ECO:0000313|EMBL:EHK16146.1} OS=Hypocrea virens (strain Gv29-8 / FGSC 10586) PE=4 SV=1	hypothetical protein TRIVIDRAFT_206798 [Trichoderma virens Gv29-8]	--	--	--
EVM0011660	--	--	--	--	WW domain	WW domain-containing protein WWM1 GN=WWM1 OS=Saccharomyces cerevisiae (strain ATCC 204508 / S288c) PE=1 SV=1	Predicted protein {ECO:0000313|EMBL:EEU45249.1} OS=Nectria haematococca (strain 77-13-4 / ATCC MYA-4622 / FGSC 9596 / PE=4 SV=1	predicted protein [Nectria haematococca mpVI 77-13-4]	--	Effector (plant avirulence determinant)	--
EVM0012770	--	--	--	--	--	--	Uncharacterized protein {ECO:0000313|EMBL:EWZ28963.1} OS=Fusarium oxysporum Fo47 PE=4 SV=1	hypothetical protein FOZG_17401 [Fusarium oxysporum Fo47]	--	--	--
EVM0014501	--	--	--	--	--	--	Uncharacterized protein {ECO:0000313|EMBL:EWG52883.1} OS=Gibberella moniliformis (strain M3125 / FGSC 7600) PE=4 SV=1	hypothetical protein FVEG_11475 [Fusarium verticillioides 7600]	--	--	--
EVM0010818	--	--	--	--	--	--	Predicted protein {ECO:0000313|EMBL:EEU39867.1} OS=Nectria haematococca (strain 77-13-4 / ATCC MYA-4622 / FGSC 9596 / PE=4 SV=1	predicted protein [Nectria haematococca mpVI 77-13-4]	--	--	--
EVM0015167	--	--	--	--	--	--	Predicted protein {ECO:0000313|EMBL:EEU42181.1} OS=Nectria haematococca (strain 77-13-4 / ATCC MYA-4622 / FGSC 9596 / PE=4 SV=1	predicted protein [Nectria haematococca mpVI 77-13-4]	--	--	--
EVM0002078	--	--	--	--	--	--	Putative uncharacterized protein {ECO:0000313|EMBL:EGY15105.1} OS=Verticillium dahliae (strain VdLs.17 / ATCC MYA-4575 / FGSC 10137) PE=4 SV=1	hypothetical protein VDAG_05959 [Verticillium dahliae VdLs.17]	--	--	--
EVM0011335	--	--	--	--	--	--	Predicted protein {ECO:0000313|EMBL:EEU42151.1} OS=Nectria haematococca (strain 77-13-4 / ATCC MYA-4622 / FGSC 9596 / PE=4 SV=1	predicted protein [Nectria haematococca mpVI 77-13-4]	--	--	--
EVM0006494	--	--	--	--	--	--	Predicted protein {ECO:0000313|EMBL:EEU42061.1} OS=Nectria haematococca (strain 77-13-4 / ATCC MYA-4622 / FGSC 9596 / PE=4 SV=1	predicted protein [Nectria haematococca mpVI 77-13-4]	--	--	--
EVM0011000	--	--	--	--	--	--	Uncharacterized protein {ECO:0000313|EMBL:ETS75646.1} OS=Pestalotiopsis fici W106-1 PE=4 SV=1	hypothetical protein PFICI_12590 [Pestalotiopsis fici W106-1]	--	Unaffected pathogenicity	--
EVM0000603	--	--	--	--	NACHT domain	Vegetative incompatibility protein HET-E-1 GN=HET-E1 OS=Podospora anserina (Pleurage anserina) PE=3 SV=1	Uncharacterized protein {ECO:0000313|EMBL:EXL41476.1} OS=Fusarium oxysporum f. sp. radicis-lycopersici 26381 PE=4 SV=1	hypothetical protein FOCG_16280 [Fusarium oxysporum f. sp. radicis-lycopersici 26381]	--	--	--
EVM0011958	--	Cellular Component: membrane (GO:0016020); Molecular Function: transferase activity (GO:0016740);	--	--	--	--	Putative alpha--mannosyltransferase protein {ECO:0000313|EMBL:EMR71024.1} OS=Eutypa lata (strain UCR-EL1) PE=4 SV=1	putative alpha- -mannosyltransferase protein [Eutypa lata UCREL1]	--	--	--
EVM0008121	--	Molecular Function: RNA polymerase II transcription factor activity, sequence-specific DNA binding (GO:0000981); Molecular Function: DNA binding (GO:0003677); Cellular Component: nucleus (GO:0005634); Biological Process: regulation of transcription from RNA polymerase II promoter (GO:0006357); Molecular Function: zinc ion binding (GO:0008270);	--	--	--	--	Putative uncharacterized protein {ECO:0000313|EMBL:EEU34256.1} OS=Nectria haematococca (strain 77-13-4 / ATCC MYA-4622 / FGSC 9596 / PE=4 SV=1	hypothetical protein NECHADRAFT_85544 [Nectria haematococca mpVI 77-13-4]	--	--	--
EVM0001353	--	--	--	--	Heterokaryon incompatibility protein (HET)	--	Putative uncharacterized protein {ECO:0000313|EMBL:EEU45247.1} OS=Nectria haematococca (strain 77-13-4 / ATCC MYA-4622 / FGSC 9596 / PE=4 SV=1	hypothetical protein NECHADRAFT_80737 [Nectria haematococca mpVI 77-13-4]	--	--	--
EVM0003890	--	--	K13953|1.5804e-128|fgr:FG02291.1|hypothetical protein; K13953 alcohol dehydrogenase, propanol-preferring [EC:1.1.1.1] (A)	[Q]Secondary metabolites biosynthesis, transport and catabolism	Zinc-binding dehydrogenase	Alcohol dehydrogenase 5 GN=ADH5 OS=Saccharomyces cerevisiae (strain ATCC 204508 / S288c) PE=1 SV=1	Fusarium graminearum chromosome 1, complete genome {ECO:0000313|EMBL:CEF74568.1} OS=Gibberella zeae (Wheat head blight fungus) PE=4 SV=1	hypothetical protein FG02291.1 [Fusarium graminearum PH-1]	--	Reduced virulence	--
EVM0009955	--	--	--	--	Beta-lactamase	--	Uncharacterized protein {ECO:0000313|EMBL:KFY47531.1} OS=Pseudogymnoascus pannorum VKM F-4515 (FW-2607) PE=4 SV=1	hypothetical protein V496_10593 [Pseudogymnoascus pannorum VKM F-4515 (FW-2607)]	--	--	--
EVM0009777	--	--	--	--	Fungal specific transcription factor domain	--	Putative uncharacterized protein {ECO:0000313|EMBL:EED13541.1} OS=Talaromyces stipitatus (strain ATCC 10500 / CBS 375.48 / QM 6759 / PE=4 SV=1	conserved hypothetical protein [Talaromyces stipitatus ATCC 10500]	--	Unaffected pathogenicity	--
EVM0001973	--	--	--	--	--	--	Putative uncharacterized protein {ECO:0000313|EMBL:EEU46647.1} OS=Nectria haematococca (strain 77-13-4 / ATCC MYA-4622 / FGSC 9596 / PE=4 SV=1	hypothetical protein NECHADRAFT_92970 [Nectria haematococca mpVI 77-13-4]	--	--	--
EVM0002695	--	Molecular Function: hydrolase activity, hydrolyzing O-glycosyl compounds (GO:0004553); Biological Process: carbohydrate metabolic process (GO:0005975); Cellular Component: intracellular membrane-bounded organelle (GO:0043231);	K01190|7.8051e-97|nhe:NECHADRAFT_56078|hypothetical protein; K01190 beta-galactosidase [EC:3.2.1.23] (A)	--	--	--	Putative uncharacterized protein {ECO:0000313|EMBL:EEU33776.1} OS=Nectria haematococca (strain 77-13-4 / ATCC MYA-4622 / FGSC 9596 / PE=4 SV=1	hypothetical protein NECHADRAFT_56078 [Nectria haematococca mpVI 77-13-4]	--	--	--
EVM0010608	--	--	--	--	--	--	Fungal specific transcription factor {ECO:0000313|EMBL:EXF85905.1} (Fragment) OS=Colletotrichum fioriniae PJ7 PE=4 SV=1	fungal specific transcription factor, partial [Colletotrichum fioriniae PJ7]	--	Unaffected pathogenicity	--
EVM0010003	--	--	--	--	--	Uncharacterized transcriptional regulatory protein YLR278C GN=YLR278C OS=Saccharomyces cerevisiae (strain ATCC 204508 / S288c) PE=1 SV=1	Uncharacterized protein {ECO:0000313|EMBL:ETS78703.1} OS=Pestalotiopsis fici W106-1 PE=4 SV=1	hypothetical protein PFICI_08556 [Pestalotiopsis fici W106-1]	--	--	--
EVM0005493	--	Molecular Function: DNA binding (GO:0003677); Molecular Function: transcription factor activity, sequence-specific DNA binding (GO:0003700); Biological Process: regulation of transcription, DNA-templated (GO:0006355);	--	--	NDT80 / PhoG like DNA-binding family	Transcription factor vib-1 GN=vib-1 OS=Neurospora crassa (strain ATCC 24698 / 74-OR23-1A / CBS 708.71 / DSM PE=3 SV=1	Uncharacterized protein {ECO:0000313|EMBL:EXA34605.1} OS=Fusarium oxysporum f. sp. pisi HDV247 PE=4 SV=1	hypothetical protein FOVG_14028 [Fusarium oxysporum f. sp. pisi HDV247]	--	Unaffected pathogenicity	--
EVM0004759	--	--	--	[O]Posttranslational modification, protein turnover, chaperones	beta-N-acetylglucosaminidase	--	Uncharacterized protein {ECO:0000313|EMBL:EXM14928.1} OS=Fusarium oxysporum f. sp. vasinfectum 25433 PE=4 SV=1	hypothetical protein FOTG_16692 [Fusarium oxysporum f. sp. vasinfectum 25433]	GH84	--	--
EVM0011544	--	Molecular Function: sulfuric ester hydrolase activity (GO:0008484); Biological Process: organic substance metabolic process (GO:0071704);	--	[G]Carbohydrate transport and metabolism	Sulfatase	--	Uncharacterized protein {ECO:0000313|EMBL:EWG48687.1} OS=Gibberella moniliformis (strain M3125 / FGSC 7600) PE=4 SV=1	hypothetical protein FVEG_16305 [Fusarium verticillioides 7600]	--	--	0.851
EVM0007685	--	--	--	--	Fungal specific transcription factor domain	--	Zinc finger C2H2-type protein {ECO:0000313|EMBL:EKG19779.1} OS=Macrophomina phaseolina (strain MS6) PE=4 SV=1	Zinc finger C2H2-type protein [Macrophomina phaseolina MS6]	--	Unaffected pathogenicity	--
EVM0000511	--	Molecular Function: RNA polymerase II transcription factor activity, sequence-specific DNA binding (GO:0000981); Molecular Function: DNA binding (GO:0003677); Cellular Component: nucleus (GO:0005634); Biological Process: regulation of transcription from RNA polymerase II promoter (GO:0006357); Molecular Function: zinc ion binding (GO:0008270);	--	--	Fungal specific transcription factor domain	Cutinase transcription factor 1 beta GN=CTF1-BETA OS=Fusarium solani subsp. pisi (Nectria haematococca) PE=2 SV=1	Uncharacterized protein {ECO:0000313|EMBL:EXA31687.1} OS=Fusarium oxysporum f. sp. pisi HDV247 PE=4 SV=1	hypothetical protein FOVG_17009 [Fusarium oxysporum f. sp. pisi HDV247]	--	Reduced virulence	--
EVM0008298	--	--	--	--	Domain of unknown function (DUF3425)	--	Similar to transcription factor bZIP {ECO:0000313|EMBL:CCD49208.1} OS=Botryotinia fuckeliana (strain T4) PE=4 SV=1	hypothetical protein BC1G_01081 [Botrytis cinerea B05.10]	--	Unaffected pathogenicity	--
EVM0014529	--	--	--	[IR]--	short chain dehydrogenase	--	Uncharacterized protein {ECO:0000313|EMBL:EXJ65616.1} OS=Cladophialophora psammophila CBS 110553 PE=3 SV=1	hypothetical protein A1O5_11143 [Cladophialophora psammophila CBS 110553]	--	--	--
EVM0008563	--	--	--	--	Fungal specific transcription factor domain	Cutinase transcription factor 1 alpha GN=CTF1-ALPHA OS=Fusarium solani subsp. pisi (Nectria haematococca) PE=2 SV=1	Uncharacterized protein {ECO:0000313|EMBL:KFX99473.1} OS=Pseudogymnoascus pannorum VKM F-3557 PE=4 SV=1	hypothetical protein V490_01776 [Pseudogymnoascus pannorum VKM F-3557]	--	Unaffected pathogenicity	--
EVM0012809	--	Molecular Function: lyase activity (GO:0016829); Molecular Function: isomerase activity (GO:0016853); Biological Process: single-organism metabolic process (GO:0044710); Molecular Function: metal ion binding (GO:0046872);	--	--	--	Ent-kaur-16-ene synthase GN=cps OS=Gibberella fujikuroi (Bakanae and foot rot disease fungus) PE=2 SV=1	Related to aphidicolan-16beta-ol synthase (Diterpenoide synthase) {ECO:0000313|EMBL:CCE30817.1} OS=Claviceps purpurea (strain 20.1) PE=4 SV=1	ent-kaur-16-ene synthase [Fusarium avenaceum]	--	--	--
EVM0014451	--	--	--	--	--	--	Uncharacterized protein {ECO:0000313|EMBL:CCX32381.1} OS=Pyronema omphalodes (strain CBS 100304) PE=4 SV=1	Similar to hypothetical protein NCU02928 [Neurospora crassa OR74A]; acc. no. XP_965610 [Pyronema omphalodes CBS 100304]	--	--	--
EVM0005046	--	--	--	--	--	--	Uncharacterized protein {ECO:0000313|EMBL:KDQ12833.1} OS=Botryobasidium botryosum FD-172 SS1 PE=4 SV=1	hypothetical protein BOTBODRAFT_33979 [Botryobasidium botryosum FD-172 SS1]	--	--	--
EVM0003228	--	--	--	--	--	--	Uncharacterized protein {ECO:0000313|EMBL:EXK25680.1} OS=Fusarium oxysporum f. sp. melonis 26406 PE=4 SV=1	hypothetical protein FOMG_17672 [Fusarium oxysporum f. sp. melonis 26406]	--	--	--
EVM0010555	--	Biological Process: multicellular organism development (GO:0007275);	--	--	--	--	WGS project CBMG000000000 data, contig CS5907-c002771 {ECO:0000313|EMBL:CEG03845.1} OS=Fusarium acuminatum CS5907 PE=4 SV=1	unnamed protein product [Fusarium acuminatum CS5907]	--	--	--
EVM0001249	--	--	--	--	--	--	Uncharacterized protein {ECO:0000313|EMBL:EYB22663.1} OS=Gibberella zeae (Wheat head blight fungus) PE=4 SV=1	hypothetical protein FG05_01598 [Fusarium graminearum]	--	--	--
EVM0004758	--	Biological Process: fatty acid metabolic process (GO:0006631); Cellular Component: membrane (GO:0016020); Molecular Function: ligase activity (GO:0016874);	--	[I]Lipid transport and metabolism	--	Fatty acid transporter protein GN=FAT1 OS=Cochliobolus heterostrophus (Southern corn leaf blight fungus) PE=3 SV=1	Putative Bifunctional fatty acid transporter/acyl-CoA synthetase (FAT1) {ECO:0000313|EMBL:KEZ46387.1} OS=Scedosporium apiospermum PE=4 SV=1	putative Bifunctional fatty acid transporter/acyl-CoA synthetase (FAT1) [Scedosporium apiospermum]	--	--	--
EVM0001688	--	Molecular Function: oxidoreductase activity, acting on CH-OH group of donors (GO:0016614); Molecular Function: flavin adenine dinucleotide binding (GO:0050660); Biological Process: oxidation-reduction process (GO:0055114);	--	--	FAD binding domain	Vanillyl-alcohol oxidase GN=VAOA OS=Penicillium simplicissimum PE=1 SV=1	Putative uncharacterized protein {ECO:0000313|EMBL:EEU39698.1} OS=Nectria haematococca (strain 77-13-4 / ATCC MYA-4622 / FGSC 9596 / PE=4 SV=1	hypothetical protein NECHADRAFT_43965 [Nectria haematococca mpVI 77-13-4]	--	--	--
EVM0012072	--	--	--	--	--	--	Putative uncharacterized protein {ECO:0000313|EMBL:EEU39261.1} OS=Nectria haematococca (strain 77-13-4 / ATCC MYA-4622 / FGSC 9596 / PE=4 SV=1	hypothetical protein NECHADRAFT_82071 [Nectria haematococca mpVI 77-13-4]	--	--	--
EVM0011371	--	--	--	--	--	--	Putative phosphotransferase {ECO:0000313|EMBL:KDN65744.1} OS=Colletotrichum sublineola (Sorghum anthracnose fungus) PE=4 SV=1	putative phosphotransferase [Colletotrichum sublineola]	--	--	--
EVM0010496	--	--	--	--	--	--	Fusarium graminearum chromosome 1, complete genome {ECO:0000313|EMBL:CEF74830.1} OS=Gibberella zeae (Wheat head blight fungus) PE=4 SV=1	unnamed protein product [Fusarium graminearum]	--	--	--
EVM0003401	--	--	--	--	--	--	Uncharacterized protein {ECO:0000313|EMBL:EYB28034.1} OS=Gibberella zeae (Wheat head blight fungus) PE=4 SV=1	hypothetical protein FG05_14031 [Fusarium graminearum]	--	--	--
EVM0009781	--	--	--	--	--	--	Uncharacterized protein {ECO:0000313|EMBL:ETS74004.1} OS=Pestalotiopsis fici W106-1 PE=4 SV=1	hypothetical protein PFICI_13870 [Pestalotiopsis fici W106-1]	--	--	--
EVM0010062	--	--	K01893|7.65768e-36|wse:WALSEDRAFT_59473|putative asparaginyl-tRNA synthetase; K01893 asparaginyl-tRNA synthetase [EC:6.1.1.22] (A)	[J]Translation, ribosomal structure and biogenesis	tRNA synthetases class II (D, K and N)	Asparagine--tRNA ligase, cytoplasmic GN=DED81 OS=Debaryomyces hansenii (strain ATCC 36239 / CBS 767 / JCM 1990 / NBRC PE=3 SV=1	Putative asparaginyl-tRNA synthetase {ECO:0000313|EMBL:EIM23164.1} (Fragment) OS=Wallemia sebi (strain ATCC MYA-4683 / CBS 633.66) PE=3 SV=1	putative asparaginyl-tRNA synthetase, partial [Wallemia sebi CBS 633.66]	--	Unaffected pathogenicity	--
EVM0009119	--	Molecular Function: hydrolase activity (GO:0016787); Molecular Function: organic cyclic compound binding (GO:0097159); Molecular Function: heterocyclic compound binding (GO:1901363);	--	--	--	--	Putative uncharacterized protein {ECO:0000313|EMBL:EGS23124.1} OS=Chaetomium thermophilum (strain DSM 1495 / CBS 144.50 / IMI 039719) PE=4 SV=1	hypothetical protein VHEMI09249 [Torrubiella hemipterigena]	--	--	--
EVM0003676	--	--	K11137|4.62812e-07|nhe:NECHADRAFT_31035|hypothetical protein; K11137 telomere length regulation protein (A)	--	--	--	Putative uncharacterized protein {ECO:0000313|EMBL:EEU47942.1} OS=Nectria haematococca (strain 77-13-4 / ATCC MYA-4622 / FGSC 9596 / PE=4 SV=1	hypothetical protein NECHADRAFT_31035 [Nectria haematococca mpVI 77-13-4]	--	--	--
EVM0008959	--	--	--	--	--	--	Predicted protein {ECO:0000313|EMBL:EEU36420.1} OS=Nectria haematococca (strain 77-13-4 / ATCC MYA-4622 / FGSC 9596 / PE=4 SV=1	predicted protein [Nectria haematococca mpVI 77-13-4]	--	--	--
EVM0014229	--	Biological Process: metabolic process (GO:0008152); Molecular Function: transferase activity, transferring acyl groups (GO:0016746);	K09699|5.7973e-62|nhe:NECHADRAFT_95205|hypothetical protein; K09699 2-oxoisovalerate dehydrogenase E2 component (dihydrolipoyl transacylase) [EC:2.3.1.168] (A)	[C]Energy production and conversion	2-oxoacid dehydrogenases acyltransferase (catalytic domain)	Dihydrolipoyllysine-residue succinyltransferase component of 2-oxoglutarate dehydrogenase complex, mitochondrial (Precursor) GN=KGD2 OS=Saccharomyces cerevisiae (strain ATCC 204508 / S288c) PE=1 SV=2	Uncharacterized protein {ECO:0000313|EMBL:KEZ39156.1} OS=Scedosporium apiospermum PE=3 SV=1	hypothetical protein SAPIO_CDS10563 [Scedosporium apiospermum]	--	--	--
EVM0002934	--	--	--	--	--	--	Predicted protein {ECO:0000313|EMBL:BAE63556.1} OS=Aspergillus oryzae (strain ATCC 42149 / RIB 40) PE=4 SV=1	unnamed protein product [Aspergillus oryzae RIB40]	--	--	--
EVM0013042	--	Molecular Function: catalytic activity (GO:0003824);	--	--	Subtilase family	Subtilisin-like protease 9 (Precursor) GN=SUB9 OS=Arthroderma gypseum (strain ATCC MYA-4604 / CBS 118893) PE=3 SV=1	Uncharacterized protein {ECO:0000313|EMBL:KFY52592.1} OS=Pseudogymnoascus pannorum VKM F-4515 (FW-2607) PE=4 SV=1	hypothetical protein V496_08343 [Pseudogymnoascus pannorum VKM F-4515 (FW-2607)]	--	--	--
EVM0010270	--	Cellular Component: fungal-type vacuole membrane (GO:0000329); Cellular Component: endoplasmic reticulum (GO:0005783); Biological Process: cellular calcium ion homeostasis (GO:0006874); Molecular Function: calcium:proton antiporter activity (GO:0015369); Molecular Function: potassium:proton antiporter activity (GO:0015386); Cellular Component: integral component of membrane (GO:0016021); Biologic…	K07300|2.25197e-81|nhe:NECHADRAFT_55186|hypothetical protein; K07300 Ca2+:H+ antiporter (A)	[P]Inorganic ion transport and metabolism	Sodium/calcium exchanger protein	Vacuolar calcium ion transporter GN=VCX1 OS=Saccharomyces cerevisiae (strain ATCC 204508 / S288c) PE=1 SV=1	Putative uncharacterized protein {ECO:0000313|EMBL:EEU38570.1} OS=Nectria haematococca (strain 77-13-4 / ATCC MYA-4622 / FGSC 9596 / PE=4 SV=1	hypothetical protein NECHADRAFT_55186 [Nectria haematococca mpVI 77-13-4]	--	Unaffected pathogenicity	--
EVM0006310	--	--	--	--	--	--	Uncharacterized protein {ECO:0000313|EMBL:KDB13149.1} OS=Villosiclava virens PE=4 SV=1	hypothetical protein UV8b_6020 [Ustilaginoidea virens]	--	--	--
EVM0001672	--	--	--	--	--	--	--	--	--	--	0.822
EVM0005192	--	--	--	--	--	--	--	--	--	--	--
EVM0006309	--	--	--	--	--	--	--	--	--	--	--
EVM0005344	--	--	--	--	--	--	--	--	--	--	--
EVM0003481	--	--	--	--	--	--	--	--	--	--	--
EVM0012522	--	--	--	--	--	--	--	--	--	--	--
EVM0001288	--	--	--	--	--	--	--	--	--	--	--
EVM0014207	--	--	--	--	--	--	--	--	--	--	--
EVM0009501	--	--	--	--	--	--	--	--	--	--	--
EVM0008964	--	--	--	--	--	--	--	--	--	--	--
EVM0001198	--	--	--	--	--	--	--	--	--	--	--
EVM0009100	--	--	--	--	--	--	--	--	--	--	--
EVM0000407	--	--	--	--	--	--	--	--	--	--	--
EVM0004078	--	--	--	--	--	--	--	--	--	--	--
EVM0003210	--	--	--	--	--	--	--	--	--	--	--
EVM0007226	--	--	--	--	--	--	--	--	--	--	--
EVM0002899	--	--	--	--	--	--	--	--	--	--	--
EVM0000011	--	--	--	--	--	--	--	--	--	--	--
EVM0014112	--	--	--	--	--	--	--	--	--	--	--
EVM0003988	--	--	--	--	--	--	--	--	--	--	--
EVM0007974	--	--	--	--	--	--	--	--	--	--	--
EVM0014189	--	--	--	--	--	--	--	--	--	--	--
EVM0003688	--	--	--	--	--	--	--	--	--	--	--
EVM0006400	--	--	--	--	--	--	--	--	--	--	--
EVM0004940	--	--	--	--	--	--	--	--	--	--	--
EVM0012459	--	--	--	--	--	--	--	--	--	--	--
EVM0007738	--	--	--	--	--	--	--	--	--	--	--
EVM0012150	--	--	--	--	--	--	--	--	--	--	--
EVM0006778	--	--	--	--	--	--	--	--	--	--	--
EVM0003575	--	--	--	--	--	--	--	--	--	--	--
EVM0002770	--	--	--	--	--	--	--	--	--	--	--
EVM0011366	--	--	--	--	--	--	--	--	--	--	--
EVM0010019	--	--	--	--	--	--	--	--	--	--	--
EVM0007996	--	--	--	--	--	--	--	--	--	--	--
EVM0010774	--	--	--	--	--	--	--	--	--	--	--
EVM0003740	--	--	--	--	--	--	--	--	--	--	--
EVM0011155	--	--	--	--	--	--	--	--	--	--	--
EVM0010911	--	--	--	--	--	--	--	--	--	--	--
EVM0003761	--	--	--	--	--	--	--	--	--	--	--
EVM0008700	--	--	--	--	--	--	--	--	--	--	--
EVM0007392	--	--	--	--	--	--	--	--	--	--	--
EVM0007705	--	--	--	--	--	--	--	--	--	--	--
EVM0000150	--	--	--	--	--	--	--	--	--	--	--
EVM0001452	--	--	--	--	--	--	--	--	--	--	--
EVM0014231	--	--	--	--	--	--	--	--	--	--	--
EVM0001268	--	--	--	--	--	--	--	--	--	--	--
EVM0000272	--	--	--	--	--	--	--	--	--	--	--
EVM0002305	--	--	--	--	--	--	--	--	--	--	--
EVM0002450	--	--	--	--	--	--	--	--	--	--	--
EVM0010707	--	--	--	--	--	--	--	--	--	--	--
EVM0011110	--	--	--	--	--	--	--	--	--	--	--
EVM0001078	--	--	--	--	--	--	--	--	--	--	--
EVM0013125	--	--	--	--	--	--	--	--	--	--	--
EVM0002111	--	--	--	--	--	--	--	--	--	--	--
EVM0001932	--	--	--	--	--	--	--	--	--	--	--
EVM0009032	--	--	--	--	--	--	--	--	--	--	--
EVM0009776	--	--	--	--	--	--	--	--	--	--	--
EVM0004068	--	--	--	--	--	--	--	--	--	--	--
EVM0012738	--	--	--	--	--	--	--	--	--	--	--
EVM0014998	--	--	--	--	--	--	--	--	--	--	--
EVM0003743	--	--	--	--	--	--	--	--	--	--	--
EVM0001894	--	--	--	--	--	--	--	--	--	--	--
EVM0002411	--	--	--	--	--	--	--	--	--	--	--
EVM0006241	--	--	--	--	--	--	--	--	--	--	--
EVM0004518	--	--	--	--	--	--	--	--	--	--	--
EVM0010891	--	--	--	--	--	--	--	--	--	--	--
EVM0006234	--	--	--	--	--	--	--	--	--	--	--
EVM0003480	--	--	--	--	--	--	--	--	--	--	--
EVM0011608	--	--	--	--	--	--	--	--	--	--	--
EVM0005234	--	--	--	--	--	--	--	--	--	--	--
EVM0006013	--	--	--	--	--	--	--	--	--	--	--
EVM0004717	--	--	--	--	--	--	--	--	--	--	--
EVM0001108	--	--	--	--	--	--	--	--	--	--	--
EVM0002429	--	--	--	--	--	--	--	--	--	--	--
EVM0004594	--	--	--	--	--	--	--	--	--	--	--
EVM0004476	--	--	--	--	--	--	--	--	--	--	--
EVM0002845	--	--	--	--	--	--	--	--	--	--	--
aUnique genes only found in CRI 24-3.
bOne gene family, including 2 unique genes, is listed.
